# Supplementary material for: Grammatical verb aspect and event roles in sentence processing
Source: PLoS One. 2017 Dec 29;12(12):e0189919. doi: 10.1371/journal.pone.0189919 (PMC5747445; doi:10.1371/journal.pone.0189919)
Supplement: S1 Dataset — (XLSM) [file pone.0189919.s001.xlsm]

## Sheet: A1.1
																			ongcong			fincong			ongininc			ongobinc			finininc			finobinc			Acc
Block	Running	Word1	Word2	Word3	Word4	PicInst	Word6	Word7	Word8	PicObject	Word10	Word11	Word12	CondVerb	CondInst	CondObject	Response1.CRESP	Response1.RESP	Image1.RT	Image2.RT	Response1.RT	Image1.RT	Image2.RT	Response1.RT	Image1.RT	Image2.RT	Response1.RT	Image1.RT	Image2.RT	Response1.RT	Image1.RT	Image2.RT	Response1.RT	Image1.RT	Image2.RT	Response1.RT	AccOngCong	AccFinCong	AccOngInInc	AccOngObInc	AccFinInInc	AccFinObInc
5	Bloc01	Régis	avait	utilisé	son	briquet_f.bmp	pour	allumer	la	cigarette_o.bmp	de	son	ami.	fin	fin	ong	p	p																699	734	240						1
6	Bloc01	Jean	avait	utilisé	une	fontaine.bmp	pour	gonfler	un	cadre.bmp	dans	le	jardin.	fillfin	fill	fill	q	q
7	Bloc01		Séverine	utilisait	une	pelle_o.bmp	pour	creuser	un	trousable_f.bmp	dans	le	sable.	ong	ong	fin	p	p										out+	940	897										1
8	Bloc01		Amaury	utilisait	des	briques.bmp	pour	fabriquer	un	accordeon.bmp	pour	son	voisin.	fillong	fill	fill	q	q
9	Bloc01		Hugues	utilisait	une	couteaupizza_f.bmp	pour	couper	la	pizza_o.bmp	de	la	pizzeria.	ong	fin	ong	p	p							829	670	545												1
10	Bloc01		Gwenaelle	utilisait	une	pelle2_f.bmp	pour	construire	un	chateausable_o.bmp	sur	la	plage.	ong	fin	ong	p	p							525	out+	643												1
11	Bloc01	Lydie	avait	utilisé	le	ferlisser_f.bmp	pour	lisser	les	lissé_o.bmp	de	sa	sœur.	fin	fin	ong	p	p																737	697	600						1
12	Bloc01		Sébastien	utilisait	une	bouteillevin_o.bmp	pour	remplir	un	verrevin_o.bmp	à	son	amie.	ong	ong	ong	p	p	854	850	604																1
13	Bloc01	Claudette	avait	utilisé	une	clé_o.bmp	pour	ouvrir	le	cadenas1_f.bmp	de	sa	valise	fin	ong	fin	p	p													645	783	720								1
14	Bloc01	Christelle	avait	utilisé	des	feutres_f.bmp	pour	colorier	un	image_f.bmp	pour	sa	sœur.	fin	fin	fin	p	p				out+	658	688														1
15	Bloc01		Françoise	utilisait	un	évier_o.bmp	pour	laver	la	vaisselle_o.bmp	après	le	repas.	ong	ong	ong	p	p	573	672	467																1
16	Bloc01		Margot	utilisait	une	éponge_f.bmp	pour	effacer	le	tableau_o.bmp	avant	de	partir.	ong	fin	ong	p	p							1013	570	1067												1
17	Bloc01	Adrienne	avait	utilisé	un	cassenoix_o.bmp	pour	casser	des	noix_f.bmp	sur	la	table.	fin	ong	fin	p	p													695	689	561								1
18	Bloc01	Luc	avait	utilisé	le	chaussepied_f.bmp	pour	chausser	ses	chaussure_o.bmp	avant	de	partir.	fin	fin	ong	p	p																out+	574	550						1
19	Bloc01	Heloise	avait	utilisé	une	manique_o.bmp	pour	retirer	le	couvercle_f.bmp	en	faisant	attention.	fin	ong	fin	p	p													807	917	653								1
20	Bloc01	Hortense	avait	utilisé	une	cheminee.bmp	pour	servir	du	the.bmp	pour	sa	grand-mère.	fillfin	fill	fill	q	q
21	Bloc01	Philippine	avait	utilisé	des	baskets.bmp	pour	couper	une	telecommande.bmp	devant	la	télévision.	fillfin	fill	fill	q	q
22	Bloc01		Carole	utilisait	le	robinet_o.bmp	pour	remplir	un	verre_f.bmp	avant	d'aller	courir.	ong	ong	fin	p	p										665	379	829										1
23	Bloc01	Flavie	avait	utilisé	une	pinceescargots_o.bmp	pour	manger	les	escargots_f.bmp	comme	sa	mère.	fin	ong	fin	p	p													out+	1122	976								1
24	Bloc01		Fabien	utilisait	un	stylo_o.bmp	pour	écrire	une	lettre_f.bmp	à	son	père.	ong	ong	fin	p	p										out+	1187	422										1
25	Bloc01		Mathilde	utilisait	une	fourchette_o.bmp	pour	tourner	son	steack_f.bmp	dans	la	poêle.	ong	ong	fin	p	p										565	641	832										1
26	Bloc01	Romain	avait	utilisé	un	couteausuisse_f.bmp	pour	tailler	un	crayon_f.bmp	de	son	père.	fin	fin	fin	p	p				1052	569	510														1
27	Bloc01		Brice	utilisait	une	hache_f.bmp	pour	couper	du	boiscoupé_o.bmp	dans	la	forêt.	ong	fin	ong	p	p							682	563	465												1
28	Bloc01		Marguerite	s'aidait	d'un	entonnoir_o.bmp	pour	remplir	la	salière_f.bmp	avant	de	manger	ong	ong	fin	p	p										601	out+	out+										1
29	Bloc01		Doriane	utilisait	une	cuillere.bmp	pour	construire	une	maison.bmp	pendant	les	vacances.	fillong	fill	fill	q	q
30	Bloc01	Anthony	avait	utilisé	le	tournevis_f.bmp	pour	assembler	une	chaise_o.bmp	qu'il	a	acheté.	fin	fin	ong	p	p																860	914	518						1
31	Bloc01		Sylvie	utilisait	le	sechecheveux_o.bmp	pour	sécher	ses	cheveux_o.bmp	avant	de	sortir.	ong	ong	ong	p	p	622	779	620																1
32	Bloc01		Martine	utilisait	une	cafetière_o.bmp	pour	remplir	le	café_o.bmp	de	son	ami.	ong	ong	ong	p	p	1054	out+	551																1
33	Bloc01		Fabienne	utilisait	une	comptegouttes_o.bmp	pour	remplir	un	tubeessai_f.bmp	dans	le	laboratoire.	ong	ong	fin	p	p										1341	794	416										1
34	Bloc01	Franck	avait	utilisé	une	serviette_f.bmp	pour	sécher	le	chien_f.bmp	après	une	balade.	fin	fin	fin	p	p				879	732	633														1
35	Bloc01		Frédéric	utilisait	un	tuyau_o.bmp	pour	remplir	la	piscine_o.bmp	dans	le	jardin.	ong	ong	ong	p	p	894	1010	143																1
36	Bloc01		Monique	utilisait	un	économe_o.bmp	pour	éplucher	une	pomme_o.bmp	pour	sa	tarte.	ong	ong	ong	p	p	out+	607	548																1
37	Bloc01		Clarisse	utilisait	le	rouleau_f.bmp	pour	peindre	le	mur_o.bmp	pendant	ses	vacances.	ong	fin	ong	p	p							620	939	668												1
38	Bloc01	Simon	avait	pris	une	bouteillelait_o.bmp	pour	verser	un	verrelait_f.bmp	pour	son	frère.	fin	ong	fin	p	p													611	875	453								1
39	Bloc01	Rémy	avait	utilisé	un	couteau_f.bmp	pour	couper	le	pain_o.bmp	avant	le	repas.	fin	fin	ong	p	p																649	464	410						1
40	Bloc01	Ghislain	avait	utilisé	un	tirebouchon_o.bmp	pour	ouvrir	la	bouteillevin1_f.bmp	de	son	père.	fin	ong	fin	p	p													955	562	370								1
41	Bloc01	Aurore	avait	utilisé	une	pièce_f.bmp	pour	gratter	le	ticket_o.bmp	qu'elle	a	gagné.	fin	fin	ong	p	p																569	1133	1585						1
42	Bloc01		Clémentine	utilisait	une	couteautarte_f.bmp	pour	découper	une	tarte_o.bmp	pour	son	anniversaire.	ong	fin	ong	p	p							668	323	471												1
43	Bloc01		Timothee	utilisait	un	arbre.bmp	pour	cuire	un	cake.bmp	dans	le	four.	fillong	fill	fill	q	q
44	Bloc01	Armel	avait	utilisé	des	mouchoirs.bmp	pour	attraper	une	minuterie.bmp	en	papier	blanc.	fillfin	fill	fill	q	q
45	Bloc01		Jacques	versait	un	seau_o.bmp	pour	remplir	un	aquarium_o.bmp	dans	le	salon.	ong	ong	ong	p	p	682	out+	out+																1
46	Bloc01		Laurent	utilisait	une	tireuse_o.bmp	pour	servir	une	bière_o.bmp	dans	son	bar.	ong	ong	ong	p	p	1036	582	425																1
47	Bloc01		Raymonde	utilisait	une	perceuse_o.bmp	pour	trouer	un	troubois_f.bmp	dans	la	menuiserie.	ong	ong	fin	p	p										519	461	515										1
48	Bloc01		Stéphane	utilisait	une	boutbière_o.bmp	pour	remplir	un	verrebière_o.bmp	dans	sa	cuisine.	ong	ong	ong	p	p	806	709	492																1
49	Bloc01	Élodie	avait	utilisé	du	vernis_f.bmp	pour	colorer	les	ongles_f.bmp	de	sa	sœur.	fin	fin	fin	p	p				out+	596	462														1
50	Bloc01		Faustine	utilisait	un	pont.bmp	pour	remplir	une	trottinette.bmp	pour	se	déplacer.	fillong	fill	fill	q	q
51	Bloc01		Suzette	utilisait	une	douche.bmp	pour	ouvrir	un	peigne.bmp	pour	se	coiffer.	fillong	fill	fill	q	q
52	Bloc01		Angeline	utilisait	un	violon.bmp	pour	remplir	un	biberon.bmp	pour	son	bébé.	fillong	fill	fill	q	q
53	Bloc01	Augustin	avait	utilisé	une	allumette_o.bmp	pour	allumer	le	cigare_f.bmp	qui	lui	restait.	fin	ong	fin	p	p													995	735	1081								1
54	Bloc01		Gautier	utilisait	une	balance.bmp	pour	peindre	un	sandwich.bmp	pour	le	repas.	fillong	fill	fill	q	q
55	Bloc01		Mariette	utilisait	un	papillon.bmp	pour	verser	un	surf.bmp	pour	sa	mère.	fillong	fill	fill	q	q
56	Bloc01		Christophe	utilisait	une	carafe_o.bmp	pour	remplir	son	verre2_o.bmp	à	la	cantine.	ong	ong	ong	p	p	868	509	502																1
57	Bloc01	Ghislaine	avait	utilisé	une	spatule_f.bmp	pour	servir	la	partpizza_o.bmp	avant	de	manger.	fin	fin	ong	p	p																731	1061	743						1
58	Bloc01	Baptiste	avait	utilisé	le	rouleaupatisserie_f.bmp	pour	étaler	la	pâte_o.bmp	pour	sa	tarte.	fin	fin	ong	p	p																1006	533	577						1
59	Bloc01	Leontine	avait	utilisé	des	crayons_o.bmp	pour	dessiner	un	dessin_f.bmp	pour	sa	maman.	fin	ong	fin	p	p													632	609	410								1
60	Bloc01	Cédric	avait	utilisé	la	colle_f.bmp	pour	assembler	la	maisonpoup_f.bmp	pour	sa	fille.	fin	fin	fin	p	p				916	518	545														1
61	Bloc01	Victorine	avait	utilisé	une	voiture.bmp	pour	manger	des	gateaux.bmp	pour	le	gouter.	fillfin	fill	fill	q	q
62	Bloc01	Aimée	avait	utilisé	une	rape_o.bmp	pour	raper	du	fromage_f.bmp	dans	la	cuisine.	fin	ong	fin	p	p													676	641	1331								1
63	Bloc01	Colette	avait	utilisé	un	fer_f.bmp	pour	repasser	la	chemise_f.bmp	de	son	mari.	fin	fin	fin	p	p				534	out+	423														1
64	Bloc01		Loïc	se servait	d'un	filet_o.bmp	pour	attraper	un	poisson_f.bmp	dans	le	lac.	ong	ong	fin	p	p										out+	616	352										1
65	Bloc01	Régine	avait	utilisé	un	ferfriser_f.bmp	pour	friser	ses	frisé_o.bmp	avant	la	fête.	fin	fin	ong	p	p																1018	519	405						1
66	Bloc01	Florent	avait	utilisé	une	tondeuse_f.bmp	pour	tondre	la	pelouse_o.bmp	devant	sa	maison.	fin	fin	ong	p	p																1012	523	404						1
67	Bloc01		Éliane	prenait	un	sécateur_o.bmp	pour	couper	des	fleurs_f.bmp	dans	son	jardin.	ong	ong	fin	p	p										619	417	387										1
68	Bloc01	Maxime	avait	utilisé	un	diable_f.bmp	pour	transporter	les	cartons_f.bmp	pour	le	déménagement.	fin	fin	fin	p	p				858	421	597														1
69	Bloc01	Gaétane	avait	utilisé	un	sacamain.bmp	pour	écrire	un	savon.bmp	et	un	stylo.	fillfin	fill	fill	q	q
70	Bloc01	Marise	avait	utilisé	un	scarabee.bmp	pour	tourner	une	cabane.bmp	pour	le	papillon.	fillfin	fill	fill	q	q
71	Bloc01		Eugénie	utilisait	une	spatule2_f.bmp	pour	retourner	une	crêpe_o.bmp	dans	la	poêle.	ong	fin	ong	p	p							1002	929	1064												1
72	Bloc01		Yvonne	prenait	des	ciseaux_o.bmp	pour	couper	un	ruban_f.bmp	de	son	cadeau.	ong	ong	fin	p	p										610	687	out+										1
73	Bloc01		Sacha	utilisait	une	agrafeuse.bmp	pour	manger	un	yaourt.bmp	dans	la	cuisine.	fillong	fill	fill	q	q
74	Bloc01	Gilles	avait	utilisé	une	loupe_f.bmp	pour	lire	le	livre_f.bmp	ecrit	trop	petit.	fin	fin	fin	p	p				818	535	608														1
75	Bloc01	Noella	avait	utilisé	un	char.bmp	pour	nettoyer	ses	chaussures.bmp	après	les	vacances.	fillfin	fill	fill	q	q
76	Bloc01		Renaud	utilisait	un	rasoir_f.bmp	pour	se raser	la	tête_o.bmp	avant	de	sortir.	ong	fin	ong	p	p							615	643	1377												1
77	Bloc01		Charline	s'aidait	d'un	rateau_f.bmp	pour	ramasser	les	feuilles_o.bmp	dans	le	jardin.	ong	fin	ong	p	p							621	998	346												1
78	Bloc01	Rosette	avait	utilisé	une	boucleoreille.bmp	pour	sécher	le	chapeau.bmp	de	sa	mère.	fillfin	fill	fill	q	q
79	Bloc01		Armelle	utilisait	une	serpillère_f.bmp	pour	nettoyer	le	sol_o.bmp	de	la	cuisine.	ong	fin	ong	p	p							668	354	524												1
80	Bloc01	Léontine	avait	utilisé	un	oeufauplat.bmp	pour	allumer	sa	bougie.bmp	lors	du	diner.	fillfin	fill	fill	q	q
81	Bloc01	Henri	avait	utilisé	un	tournevis_f.bmp	pour	démonter	un	ordinateur_f.bmp	pour	le	réparer.	fin	fin	fin	p	p				504	504	480														1
82	Bloc01	Jean-Luc	avait	utilisé	une	louche_f.bmp	pour	servir	le	ragout_f.bmp	pour	le	diner.	fin	fin	fin	p	p				474	552	501														1
83	Bloc01	Alphonse	avait	utilisé	un	couteaubeurre_o.bmp	pour	étaler	le	beurre_f.bmp	pendant	le	repas.	fin	ong	fin	p	p													406	out+	674								1
84	Bloc01		Rodrigue	utilisait	une	brossedents.bmp	pour	construire	une	sacpoubelle.bmp	pour	son	frère.	fillong	fill	fill	q	q
85	Bloc02		Édouard	utilisait	une	cafetière_f.bmp	pour	remplir	le	café_o.bmp	de	son	ami.	ong	fin	ong	p	p							533	587	389												1
86	Bloc02		Lucienne	utilisait	une	couteaupizza_o.bmp	pour	couper	la	pizza_f.bmp	de	la	pizzeria.	ong	ong	fin	p	p										637	508	1360										1
87	Bloc02		Olivier	prenait	un	sécateur_o.bmp	pour	couper	des	fleurs_o.bmp	dans	son	jardin.	ong	ong	ong	p	p	501	223	577																1
88	Bloc02	Gaétan	avait	utilisé	un	tirebouchon_f.bmp	pour	ouvrir	la	bouteillevin1_o.bmp	de	son	père.	fin	fin	ong	p	p																357	118	562						1
89	Bloc02	Clothilde	avait	utilisé	un	carnetnotes.bmp	pour	nettoyer	des	lunettes.bmp	chez	le	médecin.	fillfin	fill	fill	q	q
90	Bloc02	Corentin	avait	utilisé	des	crayons_f.bmp	pour	dessiner	un	dessin_o.bmp	pour	sa	maman.	fin	fin	ong	p	p																353	363	463						1
91	Bloc02	Rodolphe	avait	utilisé	une	louche_o.bmp	pour	servir	le	ragout_f.bmp	pour	le	diner.	fin	ong	fin	p	p													691	452	698								1
92	Bloc02	Paulette	avait	utilisé	une	pièce_f.bmp	pour	gratter	le	ticket_f.bmp	qu'elle	a	gagné.	fin	fin	fin	p	p				488	626	551														1
93	Bloc02		Fernande	utilisait	un	tuyau_f.bmp	pour	remplir	la	piscine_o.bmp	dans	le	jardin.	ong	fin	ong	p	p							271	518	1004												1
94	Bloc02	Patrice	avait	utilisé	le	chaussepied_f.bmp	pour	chausser	ses	chaussure_f.bmp	avant	de	partir.	fin	fin	fin	p	p				488	173	612														1
95	Bloc02	Sylviane	avait	utilisé	une	rape_f.bmp	pour	raper	du	fromage_o.bmp	dans	la	cuisine.	fin	fin	ong	p	p																355	850	511						1
96	Bloc02		Camille	utilisait	une	bouteillevin_f.bmp	pour	remplir	un	verrevin_o.bmp	à	son	amie.	ong	fin	ong	p	p							411	399	851												1
97	Bloc02	Alphonsine	avait	utilisé	un	carton.bmp	pour	friser	un	globe.bmp	dans	le	four.	fillfin	fill	fill	q	q
98	Bloc02	Clémence	avait	utilisé	une	pinceescargots_f.bmp	pour	manger	les	escargots_o.bmp	comme	sa	mère.	fin	fin	ong	p	q																								0
99	Bloc02	Étienne	avait	utilisé	une	manique_f.bmp	pour	retirer	le	couvercle_o.bmp	en	faisant	attention.	fin	fin	ong	p	p																468	241	523						1
100	Bloc02		Amélie	utilisait	le	rouleau_o.bmp	pour	peindre	le	mur_f.bmp	pendant	ses	vacances.	ong	ong	fin	p	p										498	657	552										1
101	Bloc02		Véronique	utilisait	une	fourchette_o.bmp	pour	tourner	son	steack_o.bmp	dans	la	poêle.	ong	ong	ong	p	p	382	377	874																1
102	Bloc02		Laurette	utilisait	une	pelleteuse.bmp	pour	étaler	une	bague.bmp	dans	la	cuisine.	fillong	fill	fill	q	q
103	Bloc02		Juliette	utilisait	une	pelle2_o.bmp	pour	construire	un	chateausable_f.bmp	sur	la	plage.	ong	ong	fin	p	p										503	393	1094										1
104	Bloc02	Josette	avait	utilisé	le	ferlisser_f.bmp	pour	lisser	les	lissé_f.bmp	de	sa	sœur.	fin	fin	fin	p	p				438	414	457														1
105	Bloc02		Rosine	utilisait	une	machineacafe.bmp	pour	verser	un	avion.bmp	de	son	enfance.	fillong	fill	fill	q	q
106	Bloc02		Céline	utilisait	une	pelle_o.bmp	pour	creuser	un	trousable_o.bmp	dans	le	sable.	ong	ong	ong	p	p	586	477	645																1
107	Bloc02	Fabrice	avait	utilisé	le	tournevis_f.bmp	pour	assembler	une	chaise_f.bmp	qu'il	a	acheté.	fin	fin	fin	p	p				441	503	567														1
108	Bloc02		Gilberte	utilisait	une	carafe_f.bmp	pour	remplir	son	verre2_o.bmp	à	la	cantine.	ong	fin	ong	p	p							529	530	608												1
109	Bloc02		Victoire	utilisait	un	appareilphoto.bmp	pour	verser	du	coca.bmp	dans	la	piscine.	fillong	fill	fill	q	q
110	Bloc02	Lisette	avait	utilisé	un	panier2.bmp	pour	percer	une	épinglenourisse.bmp	de	sa	sœur.	fillfin	fill	fill	q	q
111	Bloc02		Adrien	utilisait	une	éponge_o.bmp	pour	effacer	le	tableau_f.bmp	avant	de	partir.	ong	ong	fin	p	p										564	671	669										1
112	Bloc02		Sylvaine	utilisait	un	canape.bmp	pour	lire	son	agenda.bmp	du	père	noël.	fillong	fill	fill	q	q
113	Bloc02		Sandrine	prenait	des	ciseaux_o.bmp	pour	couper	un	ruban_o.bmp	de	son	cadeau.	ong	ong	ong	p	p	698	454	701																1
114	Bloc02	Albert	avait	utilisé	un	tournevis_o.bmp	pour	démonter	un	ordinateur_f.bmp	pour	le	réparer.	fin	ong	fin	p	p													299	548	1213								1
115	Bloc02		Bénédicte	utilisait	une	boutbière_f.bmp	pour	remplir	un	verrebière_o.bmp	dans	sa	cuisine.	ong	fin	ong	p	p							1071	529	471												1
116	Bloc02	Claire	avait	utilisé	un	couteau_f.bmp	pour	couper	le	pain_f.bmp	avant	le	repas.	fin	fin	fin	p	p				417	239	465														1
117	Bloc02		Fernand	utilisait	un	évier_f.bmp	pour	laver	la	vaisselle_o.bmp	après	le	repas.	ong	fin	ong	p	p							545	359	338												1
118	Bloc02		Théophile	utilisait	un	noeudpapillon.bmp	pour	manger	un	berceau.bmp	autour	du	pied.	fillong	fill	fill	q	q
119	Bloc02	Sidonie	avait	utilisé	une	boitebijoux.bmp	pour	creuser	une	calculatrice.bmp	chez	le	boulanger.	fillfin	fill	fill	q	q
120	Bloc02	Florentin	avait	utilisé	une	lampetorche.bmp	pour	préparer	des	popcorn.bmp	dans	la	voiture.	fillfin	fill	fill	q	q
121	Bloc02		Vivien	utilisait	un	grillepain.bmp	pour	envoyer	des	ballons.bmp	dans	le	ciel.	fillong	fill	fill	q	p
122	Bloc02		Apolline	utilisait	un	panier.bmp	pour	allumer	un	egouttoir.bmp	dans	le	jardin.	fillong	fill	fill	q	q
123	Bloc02	Mathieu	avait	utilisé	son	briquet_f.bmp	pour	allumer	la	cigarette_f.bmp	de	son	ami.	fin	fin	fin	p	p				542	448	511														1
124	Bloc02	Claudine	avait	utilisé	une	spatule_f.bmp	pour	servir	la	partpizza_f.bmp	avant	de	manger.	fin	fin	fin	p	p				385	583	587														1
125	Bloc02		Noé	utilisait	une	canne.bmp	pour	nettoyer	le	velo.bmp	de	son	père.	fillong	fill	fill	q	q
126	Bloc02		Julien	utilisait	le	robinet_o.bmp	pour	remplir	un	verre_o.bmp	avant	d'aller	courir.	ong	ong	ong	p	p	928	534	427																1
127	Bloc02		Antoinette	utilisait	le	sechecheveux_f.bmp	pour	sécher	ses	cheveux_o.bmp	avant	de	sortir.	ong	fin	ong	p	p							1058	426	1208												1
128	Bloc02		Noël	utilisait	une	tireuse_f.bmp	pour	servir	une	bière_o.bmp	dans	son	bar.	ong	fin	ong	p	p							210	243	638												1
129	Bloc02	Suzanne	avait	utilisé	le	rouleaupatisserie_f.bmp	pour	étaler	la	pâte_f.bmp	pour	sa	tarte.	fin	fin	fin	p	p				534	273	633														1
130	Bloc02		Joëlle	utilisait	une	serpillère_o.bmp	pour	nettoyer	le	sol_f.bmp	de	la	cuisine.	ong	ong	fin	p	p										567	457	375										1
131	Bloc02	Auguste	avait	utilisé	un	diable_o.bmp	pour	transporter	les	cartons_f.bmp	pour	le	déménagement.	fin	ong	fin	p	p													534	627	703								1
132	Bloc02	Yolande	avait	utilisé	une	clé_f.bmp	pour	ouvrir	le	cadenas1_o.bmp	de	sa	valise	fin	fin	ong	p	p																937	485	602						1
133	Bloc02	Raoul	avait	pris	une	bouteillelait_f.bmp	pour	verser	un	verrelait_o.bmp	pour	son	frère.	fin	fin	ong	p	p																506	456	643						1
134	Bloc02	Basile	avait	utilisé	un	piano.bmp	pour	arroser	la	plante.bmp	de	sa	mère.	fillfin	fill	fill	q	q
135	Bloc02		René	se servait	d'un	filet_o.bmp	pour	attraper	un	poisson_o.bmp	dans	le	lac.	ong	ong	ong	p	p	686	651	782																1
136	Bloc02	Frédérique	avait	utilisé	un	cassenoix_f.bmp	pour	casser	des	noix_o.bmp	sur	la	table.	fin	fin	ong	p	p																458	355	407						1
137	Bloc02		Micheline	s'aidait	d'un	rateau_o.bmp	pour	ramasser	les	feuilles_f.bmp	dans	le	jardin.	ong	ong	fin	p	p										215	202	514										1
138	Bloc02	Paul	avait	utilisé	une	tondeuse_f.bmp	pour	tondre	la	pelouse_f.bmp	devant	sa	maison.	fin	fin	fin	p	p				376	445	345														1
139	Bloc02		Thierry	s'aidait	d'un	entonnoir_o.bmp	pour	remplir	la	salière_o.bmp	avant	de	manger	ong	ong	ong	p	p	399	383	517																1
140	Bloc02		Lucien	utilisait	une	hache_o.bmp	pour	couper	du	boiscoupé_f.bmp	dans	la	forêt.	ong	ong	fin	p	p										578	518	640										1
141	Bloc02	Perrine	avait	utilisé	du	vernis_o.bmp	pour	colorer	les	ongles_f.bmp	de	sa	sœur.	fin	ong	fin	p	p													475	389	535								1
142	Bloc02		Lionel	utilisait	un	rasoir_o.bmp	pour	se raser	la	tête_f.bmp	avant	de	sortir.	ong	ong	fin	p	p										754	234	627										1
143	Bloc02	Edmond	avait	utilisé	la	colle_o.bmp	pour	assembler	la	maisonpoup_f.bmp	pour	sa	fille.	fin	ong	fin	p	p													432	258	603								1
144	Bloc02		François	utilisait	un	stylo_o.bmp	pour	écrire	une	lettre_o.bmp	à	son	père.	ong	ong	ong	p	p	312	250	983																1
145	Bloc02	Marie	avait	utilisé	un	cintre.bmp	pour	servir	une	glace.bmp	sur	le	trottoir.	fillfin	fill	fill	q	q
146	Bloc02	Grégoire	avait	utilisé	un	couteausuisse_o.bmp	pour	tailler	un	crayon_f.bmp	de	son	père.	fin	ong	fin	p	p													431	334	441								1
147	Bloc02	Ninon	avait	utilisé	un	vase.bmp	pour	lisser	une	raquette.bmp	sur	le	toît.	fillfin	fill	fill	q	q
148	Bloc02	Eloi	avait	utilisé	une	boiteoutils.bmp	pour	étaler	un	volant.bmp	sur	la	plage.	fillfin	fill	fill	q	q
149	Bloc02	Axelle	avait	utilisé	un	fer_o.bmp	pour	repasser	la	chemise_f.bmp	de	son	mari.	fin	ong	fin	p	p													899	819	477								1
150	Bloc02	Marceline	avait	utilisé	un	microscope.bmp	pour	manger	des	chocolats.bmp	dans	la	prairie.	fillfin	fill	fill	q	q
151	Bloc02	Reine	avait	utilisé	des	feutres_o.bmp	pour	colorier	un	image_f.bmp	pour	sa	sœur.	fin	ong	fin	p	p													564	633	320								1
152	Bloc02	Dorothée	avait	utilisé	une	loupe_o.bmp	pour	lire	le	livre_f.bmp	ecrit	trop	petit.	fin	ong	fin	p	p													346	354	out+								1
153	Bloc02		Bastien	versait	un	seau_f.bmp	pour	remplir	un	aquarium_o.bmp	dans	le	salon.	ong	fin	ong	p	p							1046	735	396												1
154	Bloc02		Thibault	utilisait	un	économe_f.bmp	pour	éplucher	une	pomme_o.bmp	pour	sa	tarte.	ong	fin	ong	p	p							532	662	652												1
155	Bloc02	Émile	avait	utilisé	une	allumette_f.bmp	pour	allumer	le	cigare_o.bmp	qui	lui	restait.	fin	fin	ong	p	p																780	495	916						1
156	Bloc02	Geneviève	avait	utilisé	un	ferfriser_f.bmp	pour	friser	ses	frisé_f.bmp	avant	la	fête.	fin	fin	fin	p	p				418	613	667														1
157	Bloc02		Désiré	utilisait	un	ballonrugby.bmp	pour	tailler	des	dominos.bmp	sur	la	lune.	fillong	fill	fill	q	q
158	Bloc02		Albertine	utilisait	des	chaussettes.bmp	pour	fermer	les	volets.bmp	dans	un	avion.	fillong	fill	fill	q	q
159	Bloc02		Dominique	utilisait	une	perceuse_o.bmp	pour	trouer	un	troubois_o.bmp	dans	la	menuiserie.	ong	ong	ong	p	p	646	991	1220																1
160	Bloc02	Noémie	avait	utilisé	un	couteaubeurre_f.bmp	pour	étaler	le	beurre_o.bmp	pendant	le	repas.	fin	fin	ong	p	p																838	411	540						1
161	Bloc02		Angélique	utilisait	une	spatule2_o.bmp	pour	retourner	une	crêpe_f.bmp	dans	la	poêle.	ong	ong	fin	p	p										274	703	739										1
162	Bloc02	Edwige	avait	utilisé	une	serviette_o.bmp	pour	sécher	le	chien_f.bmp	après	une	balade.	fin	ong	fin	p	p													475	764	521								1
163	Bloc02		Pascal	utilisait	une	comptegouttes_o.bmp	pour	remplir	un	tubeessai_o.bmp	dans	le	laboratoire.	ong	ong	ong	p	p	577	862	464																1
164	Bloc02		Odile	utilisait	une	couteautarte_o.bmp	pour	découper	une	tarte_f.bmp	pour	son	anniversaire.	ong	ong	fin	p	p										212	237	369										1
165	Bloc03	Célestin	avait	utilisé	une	sacoche.bmp	pour	couper	la	barque.bmp	de	son	voisin.	fillfin	fill	fill	q	q
166	Bloc03	Georgette	avait	utilisé	un	couteausuisse_f.bmp	pour	tailler	un	crayon_o.bmp	de	son	père.	fin	fin	ong	p	p																445	440	629						1
167	Bloc03		Georges	utilisait	un	rasoir_o.bmp	pour	se raser	la	tête_o.bmp	avant	de	sortir.	ong	ong	ong	p	p	516	417	674																1
168	Bloc03		Aurélie	utilisait	une	couteautarte_o.bmp	pour	découper	une	tarte_o.bmp	pour	son	anniversaire.	ong	ong	ong	p	p	390	678	490																1
169	Bloc03		Lucille	utilisait	des	cartes.bmp	pour	peindre	la	chaise.bmp	qu'elle	a	réçu.	fillong	fill	fill	q	q
170	Bloc03		Jeanne	s'aidait	d'un	rateau_o.bmp	pour	ramasser	les	feuilles_o.bmp	dans	le	jardin.	ong	ong	ong	p	p	488	368	530																1
171	Bloc03	Aimé	avait	utilisé	le	rouleaupatisserie_o.bmp	pour	étaler	la	pâte_f.bmp	pour	sa	tarte.	fin	ong	fin	p	p													612	410	495								1
172	Bloc03		Maximilien	utilisait	un	feurouge.bmp	pour	remplir	le	sac.bmp	de	son	frère.	fillong	fill	fill	q	q
173	Bloc03	Germain	avait	utilisé	son	briquet_o.bmp	pour	allumer	la	cigarette_f.bmp	de	son	ami.	fin	ong	fin	p	p													448	450	984								1
174	Bloc03		Manon	utilisait	une	boutbière_o.bmp	pour	remplir	un	verrebière_f.bmp	dans	sa	cuisine.	ong	ong	fin	p	p										538	970	437										1
175	Bloc03		Gustave	utilisait	une	laisse.bmp	pour	gonfler	un	ballon.bmp	avant	le	match.	fillong	fill	fill	q	q
176	Bloc03		Lucie	utilisait	un	évier_o.bmp	pour	laver	la	vaisselle_f.bmp	après	le	repas.	ong	ong	fin	p	p										548	612	777										1
177	Bloc03		Emeline	prenait	des	ciseaux_f.bmp	pour	couper	un	ruban_o.bmp	de	son	cadeau.	ong	fin	ong	p	p							576	474	530												1
178	Bloc03	Barthélemy	avait	utilisé	une	montre.bmp	pour	chausser	un	sifflet.bmp	pour	le	match.	fillfin	fill	fill	q	q
179	Bloc03		Rolande	utilisait	un	stylo_f.bmp	pour	écrire	une	lettre_o.bmp	à	son	père.	ong	fin	ong	p	p							778	576	out+												1
180	Bloc03	Yann	avait	utilisé	une	serviette_f.bmp	pour	sécher	le	chien_o.bmp	après	une	balade.	fin	fin	ong	p	p																535	435	370						1
181	Bloc03		Yves	utilisait	une	pelle2_o.bmp	pour	construire	un	chateausable_o.bmp	sur	la	plage.	ong	ong	ong	p	p	528	447	374																1
182	Bloc03		Cyrille	utilisait	le	robinet_f.bmp	pour	remplir	un	verre_o.bmp	avant	d'aller	courir.	ong	fin	ong	p	p							1041	551	853												1
183	Bloc03	Thérèse	avait	utilisé	un	couteaubeurre_f.bmp	pour	étaler	le	beurre_f.bmp	pendant	le	repas.	fin	fin	fin	p	p				531	out+	482														1
184	Bloc03		Annette	utilisait	une	fourchette_f.bmp	pour	tourner	son	steack_o.bmp	dans	la	poêle.	ong	fin	ong	p	p							545	521	222												1
185	Bloc03	Adele	avait	utilisé	le	ferlisser_o.bmp	pour	lisser	les	lissé_f.bmp	de	sa	sœur.	fin	ong	fin	p	p													641	467	337								1
186	Bloc03	Edagard	avait	utilisé	des	poids.bmp	pour	assembler	des	baguettes.bmp	dans	sa	chambre.	fillfin	fill	fill	q	q
187	Bloc03		Firmin	utilisait	un	lampadaire.bmp	pour	manger	une	tapettemouches.bmp	dans	le	jardin.	fillong	fill	fill	q	q
188	Bloc03	Léandre	avait	utilisé	une	table.bmp	pour	allumer	un	portefeuille.bmp	dans	la	cuisine.	fillfin	fill	fill	q	q
189	Bloc03	Gaspard	avait	utilisé	un	mixeur.bmp	pour	plier	une	serviette.bmp	dans	la	cuisine.	fillfin	fill	fill	q	q
190	Bloc03		Gisèle	utilisait	une	tireuse_o.bmp	pour	servir	une	bière_f.bmp	dans	son	bar.	ong	ong	fin	p	p										557	287	339										1
191	Bloc03		Ambroise	utilisait	un	poisson.bmp	pour	raper	une	enveloppe.bmp	peché	ce	matin.	fillong	fill	fill	q	q
192	Bloc03	David	avait	utilisé	le	tournevis_o.bmp	pour	assembler	une	chaise_f.bmp	qu'il	a	acheté.	fin	ong	fin	p	p													828	517	522								1
193	Bloc03	Rose	avait	utilisé	une	fermetureeclair.bmp	pour	raper	du	scotch.bmp	de	sa	veste.	fillfin	fill	fill	q	q
194	Bloc03	Morgane	avait	utilisé	un	fer_f.bmp	pour	repasser	la	chemise_o.bmp	de	son	mari.	fin	fin	ong	p	p																413	415	out+						1
195	Bloc03		Mireille	utilisait	le	sechecheveux_o.bmp	pour	sécher	ses	cheveux_f.bmp	avant	de	sortir.	ong	ong	fin	p	p										657	531	1224										1
196	Bloc03	Emmanuel	avait	utilisé	la	colle_f.bmp	pour	assembler	la	maisonpoup_o.bmp	pour	sa	fille.	fin	fin	ong	p	p																450	out+	644						1
197	Bloc03	Yannick	avait	utilisé	un	extincteur.bmp	pour	mettre	du	rougealevres.bmp	devant	le	miroir.	fillfin	fill	fill	q	q
198	Bloc03		Marcelle	utilisait	une	bouteillevin_o.bmp	pour	remplir	un	verrevin_f.bmp	à	son	amie.	ong	ong	fin	p	p										503	611	456										1
199	Bloc03	Josiane	avait	utilisé	des	crayons_f.bmp	pour	dessiner	un	dessin_f.bmp	pour	sa	maman.	fin	fin	fin	p	p				562	504	673														1
200	Bloc03	Hervé	avait	utilisé	une	allumette_f.bmp	pour	allumer	le	cigare_f.bmp	qui	lui	restait.	fin	fin	fin	p	p				442	355	502														1
201	Bloc03		Gaston	utilisait	une	perceuse_f.bmp	pour	faire	un	troubois_o.bmp	dans	la	menuiserie.	ong	fin	ong	p	p							688	447	509												1
202	Bloc03		Josée	utilisait	un	telephone.bmp	pour	couper	des	tongs.bmp	pour	sa	fille.	fillong	fill	fill	q	q
203	Bloc03	Renée	avait	utilisé	une	pinceescargots_f.bmp	pour	manger	les	escargots_f.bmp	comme	sa	mère.	fin	fin	fin	p	p				478	425	345														1
204	Bloc03	Léonie	avait	utilisé	un	ferfriser_o.bmp	pour	friser	ses	frisé_f.bmp	avant	la	fête.	fin	ong	fin	p	p													529	470	630								1
205	Bloc03		Paule	utilisait	une	pelle_f.bmp	pour	creuser	un	trousable_o.bmp	dans	le	sable.	ong	fin	ong	p	p							out+	400	498												1
206	Bloc03	Yannick	avait	utilisé	un	tournevis_f.bmp	pour	démonter	un	ordinateur_o.bmp	pour	le	réparer.	fin	fin	ong	p	p																500	447	482						1
207	Bloc03		Odette	utilisait	un	économe_o.bmp	pour	éplucher	une	pomme_f.bmp	pour	sa	tarte.	ong	ong	fin	p	p										441	248	259										1
208	Bloc03		Angèle	utilisait	une	comptegouttes_f.bmp	pour	remplir	un	tubeessai_o.bmp	dans	le	laboratoire.	ong	fin	ong	p	p							271	590	238												1
209	Bloc03	Pierrick	avait	utilisé	une	tondeuse_o.bmp	pour	tondre	la	pelouse_f.bmp	devant	sa	maison.	fin	ong	fin	p	p													440	359	394								1
210	Bloc03	Honorine	avait	utilisé	un	marteau.bmp	pour	allumer	le	lecteurCD.bmp	de	son	grand-père.	fillfin	fill	fill	q	q
211	Bloc03		Benoît	versait	un	seau_o.bmp	pour	remplir	un	aquarium_f.bmp	dans	le	salon.	ong	ong	fin	p	p										387	1229	530										1
212	Bloc03		Rosalie	utilisait	un	canard.bmp	pour	repasser	sa	robe.bmp	dans	le	salon.	fillong	fill	fill	q	q
213	Bloc03	Marielle	avait	utilisé	une	spatule_o.bmp	pour	servir	la	partpizza_f.bmp	avant	de	manger.	fin	ong	fin	p	p													420	327	335								1
214	Bloc03		Serge	utilisait	une	spatule2_o.bmp	pour	retourner	une	crêpe_o.bmp	dans	la	poêle.	ong	ong	ong	p	p	489	284	873																1
215	Bloc03		Didier	utilisait	une	serpillère_o.bmp	pour	nettoyer	le	sol_o.bmp	de	la	cuisine.	ong	ong	ong	p	p	361	391	222																1
216	Bloc03	Solange	avait	utilisé	des	feutres_f.bmp	pour	colorier	un	image_o.bmp	pour	sa	sœur.	fin	fin	ong	p	p																311	247	1573						1
217	Bloc03		Guillaume	utilisait	une	hache_o.bmp	pour	couper	du	boiscoupé_o.bmp	dans	la	forêt.	ong	ong	ong	p	p	253	267	311																1
218	Bloc03	Delphine	avait	utilisé	une	clé_f.bmp	pour	ouvrir	le	cadenas1_f.bmp	de	sa	valise	fin	fin	fin	p	p				314	276	391														1
219	Bloc03		Aude	s'aidait	d'un	entonnoir_f.bmp	pour	remplir	la	salière_o.bmp	avant	de	manger	ong	fin	ong	p	p							317	285	640												1
220	Bloc03		Armand	prenait	un	sécateur_f.bmp	pour	couper	des	fleurs_o.bmp	dans	son	jardin.	ong	fin	ong	p	p							267	274	433												1
221	Bloc03	Sylvain	avait	pris	une	bouteillelait_f.bmp	pour	verser	un	verrelait_f.bmp	pour	son	frère.	fin	fin	fin	p	p				260	284	285														1
222	Bloc03	Germaine	avait	utilisé	une	loupe_f.bmp	pour	lire	le	livre_o.bmp	ecrit	trop	petit.	fin	fin	ong	p	p																289	231	1002						1
223	Bloc03	Jeannette	avait	utilisé	une	pièce_o.bmp	pour	gratter	le	ticket_f.bmp	qu'elle	a	gagné.	fin	ong	fin	p	p													212	262	352								1
224	Bloc03	Violette	avait	utilisé	un	couteau_o.bmp	pour	couper	le	pain_f.bmp	avant	le	repas.	fin	ong	fin	p	p													236	288	325								1
225	Bloc03	Nadine	avait	utilisé	une	rape_f.bmp	pour	raper	du	fromage_f.bmp	dans	la	cuisine.	fin	fin	fin	p	p				296	272	out-														1
226	Bloc03		Pascale	utilisait	un	tuyau_o.bmp	pour	remplir	la	piscine_f.bmp	dans	le	jardin.	ong	ong	fin	p	p										429	255	303										1
227	Bloc03	Emilien	avait	utilisé	le	chaussepied_o.bmp	pour	chausser	ses	chaussure_f.bmp	avant	de	partir.	fin	ong	fin	p	p													247	274	521								1
228	Bloc03		Jérémie	se servait	d'un	filet_f.bmp	pour	attraper	un	poisson_o.bmp	dans	le	lac.	ong	fin	ong	p	p							220	302	672												1
229	Bloc03		Marc	utilisait	une	éponge_o.bmp	pour	effacer	le	tableau_o.bmp	avant	de	partir.	ong	ong	ong	p	p	366	249	292																1
230	Bloc03	Luce	avait	utilisé	un	radiateur.bmp	pour	terminer	un	puzzle.bmp	en	quelques	minutes.	fillfin	fill	fill	q	q
231	Bloc03		Oriane	utilisait	une	balayette.bmp	pour	promener	son	chat.bmp	dans	le	garage.	fillong	fill	fill	q	q
232	Bloc03	Laure	avait	utilisé	du	vernis_f.bmp	pour	colorer	les	ongles_o.bmp	de	sa	sœur.	fin	fin	ong	p	p																290	298	483						1
233	Bloc03		Damien	utilisait	une	carafe_o.bmp	pour	remplir	son	verre2_f.bmp	à	la	cantine.	ong	ong	fin	p	p										267	247	316										1
234	Bloc03	Aurélien	avait	utilisé	un	diable_f.bmp	pour	transporter	les	cartons_o.bmp	pour	le	déménagement.	fin	fin	ong	p	p																460	220	330						1
235	Bloc03	Blaise	avait	utilisé	un	clubdegolf.bmp	pour	allumer	le	ventilateur.bmp	de	son	père.	fillfin	fill	fill	q	q
236	Bloc03		Virginie	utilisait	le	rouleau_o.bmp	pour	peindre	le	mur_o.bmp	pendant	ses	vacances.	ong	ong	ong	p	p	300	259	564																1
237	Bloc03	Arnaud	avait	utilisé	un	tirebouchon_f.bmp	pour	ouvrir	la	bouteillevin1_f.bmp	de	son	père.	fin	fin	fin	p	p				298	253	375														1
238	Bloc03	Rémi	avait	utilisé	une	louche_f.bmp	pour	servir	le	ragout_o.bmp	pour	le	diner.	fin	fin	ong	p	p																283	229	230						1
239	Bloc03		Marine	utilisait	une	cafetière_o.bmp	pour	remplir	le	café_f.bmp	de	son	ami.	ong	ong	fin	p	p										432	223	246										1
240	Bloc03		Félicien	utilisait	un	micro.bmp	pour	lancer	un	frigo.bmp	loin	devant	lui.	fillong	fill	fill	q	q
241	Bloc03		Honoré	utilisait	un	trombone.bmp		gratter	une	imprimante.bmp	dans	son	bureau.	fillong	fill	fill	q	q
242	Bloc03	Bernadette	avait	utilisé	un	cassenoix_f.bmp	pour	casser	des	noix_f.bmp	sur	la	table.	fin	fin	fin	p	p				551	291	395														1
243	Bloc03		Antoine	utilisait	une	couteaupizza_o.bmp	pour	couper	la	pizza_o.bmp	de	la	pizzeria.	ong	ong	ong	p	p	640	228	237																1
244	Bloc03	Andrée	avait	utilisé	une	manique_f.bmp	pour	retirer	le	couvercle_f.bmp	en	faisant	attention.	fin	fin	fin	p	p				328	415	452														1
																			601.207	518.143	555.483	522.214	445.607	508.345	625.931	530.931	631.724	536.333	548.793	588.429	557.966	549.483	608.103	582.464	496	605.071	1	1	1	1	1	0.966667

## Sheet: B1.1
																			ongcong			fincong			ongininc			ongobinc			finininc			finobinc			Acc
Block	Running	Word1	Word2	Word3	Word4	PicInst	Word6	Word7	Word8	PicObject	Word10	Word11	Word12	CondVerb	CondInst	CondObject	Response1.CRESP	Response1.RESP	Image1.RT	Image2.RT	Response1.RT	Image1.RT	Image2.RT	Response1.RT	Image1.RT	Image2.RT	Response1.RT	Image1.RT	Image2.RT	Response1.RT	Image1.RT	Image2.RT	Response1.RT	Image1.RT	Image2.RT	Response1.RT	AccOngCong	AccFinCong	AccOngInInc	AccOngObInc	AccFinInInc	AccFinObInc
5	Bloc01	Laurent	avait	utilisé	une	tireuse_f.bmp	pour	servir	une	bière_f.bmp	dans	son	bar.	fin	fin	fin	p	p				1992	1429	833														1
6	Bloc01	Marise	avait	tourné	une	scarabee.bmp	avec	un		cabane.bmp	et	un	papillon.	fillfin	fill	fill	q	q
7	Bloc01	Yvonne	avait	pris	des	ciseaux_f.bmp	pour	couper	un	ruban_o.bmp	de	son	cadeau.	fin	fin	ong	p	p																840	1155	1069						1
8	Bloc01	Hugues	avait	utilisé	une	couteaupizza_o.bmp	pour	couper	la	pizza_f.bmp	de	la	pizzeria.	fin	ong	fin	p	p													879	1572	1014								1
9	Bloc01		Cédric	utilisait	la	colle_o.bmp	pour	assembler	la	maisonpoup_o.bmp	pour	sa	fille.	ong	ong	ong	p	p	3255	2957	602																1
10	Bloc01		Baptiste	utilisait	le	rouleaupatisserie_o.bmp	pour	étaler	la	pâte_f.bmp	pour	sa	tarte.	ong	ong	fin	p	p										975	1654	777										1
11	Bloc01	Gaétane	avait	écrit	un	sacamain.bmp	avec	un		savon.bmp	et	un	stylo.	fillfin	fill	fill	q	q
12	Bloc01	Mathilde	avait	utilisé	une	fourchette_f.bmp	pour	tourner	son	steack_o.bmp	dans	la	poêle.	fin	fin	ong	p	p																1030	567	1042						1
13	Bloc01	Marguerite	s'était	aidée	d'un	entonnoir_f.bmp	pour	remplir	la	salière_o.bmp	avant	de	manger	fin	fin	ong	p	q																								0
14	Bloc01	Brice	avait	utilisé	une	hache_o.bmp	pour	couper	du	boiscoupé_f.bmp	dans	la	forêt.	fin	ong	fin	p	p													3813	763	1324								1
15	Bloc01		Doriane	construisait	une	cuillere.bmp	avec	une		maison.bmp	et	un	tournevis.	fillong	fill	fill	q	q
16	Bloc01	Loïc	s'était	servi	d'un	filet_f.bmp	pour	attraper	un	poisson_o.bmp	dans	le	lac.	fin	fin	ong	p	p																1487	1795	2358						1
17	Bloc01		Ghislain	utilisait	un	tirebouchon_f.bmp	pour	ouvrir	la	bouteillevin1_o.bmp	de	son	père.	ong	fin	ong	p	p							976	956	926												1
18	Bloc01	Armelle	avait	utilisé	une	serpillère_o.bmp	pour	nettoyer	le	sol_f.bmp	de	la	cuisine.	fin	ong	fin	p	p													812	490	1147								1
19	Bloc01		Luc	utilisait	le	chaussepied_o.bmp	pour	chausser	ses	chaussure_f.bmp	avant	de	partir.	ong	ong	fin	p	p										963	558	781										1
20	Bloc01	Éliane	avait	pris	un	sécateur_f.bmp	pour	couper	des	fleurs_o.bmp	dans	son	jardin.	fin	fin	ong	p	p																996	1358	1131						1
21	Bloc01	Sébastien	avait	utilisé	une	bouteillevin_f.bmp	pour	remplir	un	verrevin_f.bmp	à	son	amie.	fin	fin	fin	p	p				1010	573	1285														1
22	Bloc01		Gilles	utilisait	une	loupe_o.bmp	pour	lire	le	livre_o.bmp	ecrit	trop	petit.	ong	ong	ong	p	p	1259	404	770																1
23	Bloc01		Gautier	peignait	un	balance.bmp	avec	une		sandwich.bmp	pour	le	repas.	fillong	fill	fill	q	q
24	Bloc01		Amaury	fabriquait	un	briques.bmp	avec	des		accordeon.bmp	de	son	voisin.	fillong	fill	fill	q	q
25	Bloc01		Suzette	ouvrait	un	douche.bmp	avec	une		peigne.bmp	pour	se	coiffer.	fillong	fill	fill	q	q
26	Bloc01	Renaud	avait	utilisé	un	rasoir_o.bmp	pour	se raser	la	tête_f.bmp	avant	de	sortir.	fin	ong	fin	p	p													1989	1429	988								1
27	Bloc01		Régine	utilisait	un	ferfriser_o.bmp	pour	friser	ses	frisé_f.bmp	avant	la	fête.	ong	ong	fin	p	p										890	677	383										1
28	Bloc01		Heloise	utilisait	une	manique_f.bmp	pour	retirer	le	couvercle_o.bmp	en	faisant	attention.	ong	fin	ong	p	p							743	1432	394												1
29	Bloc01		Aimée	utilisait	une	rape_f.bmp	pour	raper	du	fromage_o.bmp	dans	la	cuisine.	ong	fin	ong	p	p							1292	549	1143												1
30	Bloc01	Clarisse	avait	utilisé	le	rouleau_o.bmp	pour	peindre	le	mur_f.bmp	pendant	ses	vacances.	fin	ong	fin	p	p													1649	744	632								1
31	Bloc01	Eugénie	avait	utilisé	une	spatule2_o.bmp	pour	retourner	une	crêpe_f.bmp	dans	la	poêle.	fin	ong	fin	p	p													out+	2994	1932								1
32	Bloc01	Carole	avait	utilisé	le	robinet_f.bmp	pour	remplir	un	verre_o.bmp	avant	d'aller	courir.	fin	fin	ong	p	p																1900	776	1549						1
33	Bloc01	Fabien	avait	utilisé	un	stylo_f.bmp	pour	écrire	une	lettre_o.bmp	à	son	père.	fin	fin	ong	p	p																2688	1089	1039						1
34	Bloc01	Fabienne	avait	utilisé	une	comptegouttes_f.bmp	pour	remplir	un	tubeessai_o.bmp	dans	le	laboratoire.	fin	fin	ong	p	p																2316	757	436						1
35	Bloc01		Jean-Luc	utilisait	une	louche_o.bmp	pour	servir	le	ragout_o.bmp	pour	le	diner.	ong	ong	ong	p	p	776	1025	893																1
36	Bloc01	Martine	avait	utilisé	une	cafetière_f.bmp	pour	remplir	le	café_f.bmp	de	son	ami.	fin	fin	fin	p	p				641	589	375														1
37	Bloc01		Mariette	versait	un	papillon.bmp	avec	un		surf.bmp	pour	sa	mère.	fillong	fill	fill	q	q
38	Bloc01		Augustin	utilisait	une	allumette_f.bmp	pour	allumer	le	cigare_o.bmp	qui	lui	restait.	ong	fin	ong	p	q																					0
39	Bloc01		Rodrigue	construisait	un	brossedents.bmp	avec	une		sacpoubelle.bmp	pour	son	frère.	fillong	fill	fill	q	q
40	Bloc01	Raymonde	avait	utilisé	une	perceuse_f.bmp	pour	faire	un	troubois_o.bmp	dans	la	menuiserie.	fin	fin	ong	p	p																1450	2979	1027						1
41	Bloc01		Sacha	mangeait	un	agrafeuse.bmp	avec	une		yaourt.bmp	dans	la	cuisine.	fillong	fill	fill	q	q
42	Bloc01	Charline	s'était	aidée	d'un	rateau_o.bmp	pour	ramasser	les	feuilles_f.bmp	dans	le	jardin.	fin	ong	fin	p	p													1506	817	887								1
43	Bloc01		Simon	prenait	une	bouteillelait_f.bmp	pour	verser	un	verrelait_o.bmp	pour	son	frère.	ong	fin	ong	p	q																					0
44	Bloc01		Flavie	utilisait	une	pinceescargots_f.bmp	pour	manger	les	escargots_o.bmp	comme	sa	mère.	ong	fin	ong	p	p							2045	1054	357												1
45	Bloc01		Élodie	utilisait	du	vernis_o.bmp	pour	colorer	les	ongles_o.bmp	de	sa	sœur.	ong	ong	ong	p	p	1067	562	5190																1
46	Bloc01	Noella	avait	nettoyé	ses	char.bmp	avec	un		chaussures.bmp	après	les	vacances.	fillfin	fill	fill	q	q
47	Bloc01	Frédéric	avait	utilisé	un	tuyau_f.bmp	pour	remplir	la	piscine_f.bmp	dans	le	jardin.	fin	fin	fin	p	p				683	707	879														1
48	Bloc01	Jean	avait	gonflé	un	fontaine.bmp	avec	une		cadre.bmp	dans	le	jardin.	fillfin	fill	fill	q	q
49	Bloc01	Séverine	avait	utilisé	une	pelle_f.bmp	pour	creuser	un	trousable_o.bmp	dans	le	sable.	fin	fin	ong	p	p																1198	634	814						1
50	Bloc01	Rosette	avait	séché	un	boucleoreille.bmp	avec	une		chapeau.bmp	de	sa	mère.	fillfin	fill	fill	q	q
51	Bloc01	Gwenaelle	avait	utilisé	une	pelle2_o.bmp	pour	construire	un	chateausable_f.bmp	sur	la	plage.	fin	ong	fin	p	p													3752	600	291								1
52	Bloc01		Colette	utilisait	un	fer_o.bmp	pour	repasser	la	chemise_o.bmp	de	son	mari.	ong	ong	ong	p	p	3354	703	869																1
53	Bloc01		Alphonse	utilisait	un	couteaubeurre_f.bmp	pour	étaler	le	beurre_o.bmp	pendant	le	repas.	ong	fin	ong	p	p							695	423	978												1
54	Bloc01		Lydie	utilisait	le	ferlisser_o.bmp	pour	lisser	les	lissé_f.bmp	de	sa	sœur.	ong	ong	fin	p	p										1183	485	719										1
55	Bloc01		Anthony	utilisait	le	tournevis_o.bmp	pour	assembler	une	chaise_f.bmp	qu'il	a	acheté.	ong	ong	fin	p	p										1174	1068	888										1
56	Bloc01	Jacques	avait	versé	un	seau_f.bmp	pour	remplir	un	aquarium_f.bmp	dans	le	salon.	fin	fin	fin	p	p				1893	995	786														1
57	Bloc01		Florent	utilisait	une	tondeuse_o.bmp	pour	tondre	la	pelouse_f.bmp	devant	sa	maison.	ong	ong	fin	p	p										576	524	229										1
58	Bloc01		Christelle	utilisait	des	feutres_o.bmp	pour	colorier	un	image_o.bmp	pour	sa	sœur.	ong	ong	ong	p	q																			0
59	Bloc01		Angeline	remplissait	un	violon.bmp	avec	un		biberon.bmp	pour	son	bébé.	fillong	fill	fill	q	q
60	Bloc01		Leontine	utilisait	des	crayons_f.bmp	pour	dessiner	un	dessin_o.bmp	pour	sa	maman.	ong	fin	ong	p	p							709	974	2132												1
61	Bloc01		Ghislaine	utilisait	une	spatule_o.bmp	pour	servir	la	partpizza_f.bmp	avant	de	manger.	ong	ong	fin	p	p										out+	649	1302										1
62	Bloc01	Philippine	avait	coupé	une	baskets.bmp	avec	des		telecommande.bmp	devant	la	télévision.	fillfin	fill	fill	q	q
63	Bloc01		Romain	utilisait	un	couteausuisse_o.bmp	pour	tailler	un	crayon_o.bmp	de	son	père.	ong	ong	ong	p	p	977	2159	out+																1
64	Bloc01		Régis	utilisait	son	briquet_o.bmp	pour	allumer	la	cigarette_f.bmp	de	son	ami.	ong	ong	fin	p	p										774	758	986										1
65	Bloc01		Henri	utilisait	un	tournevis_o.bmp	pour	démonter	un	ordinateur_o.bmp	pour	le	réparer.	ong	ong	ong	p	p	776	812	766																1
66	Bloc01	Hortense	avait	servi	du	cheminee.bmp	avec	une		the.bmp	pour	sa	grand-mère.	fillfin	fill	fill	q	q
67	Bloc01		Adrienne	utilisait	un	cassenoix_f.bmp	pour	casser	des	noix_o.bmp	sur	la	table.	ong	fin	ong	p	p							915	506	761												1
68	Bloc01	Christophe	avait	utilisé	une	carafe_f.bmp	pour	remplir	son	verre2_f.bmp	à	la	cantine.	fin	fin	fin	p	p				626	579	807														1
69	Bloc01	Monique	avait	utilisé	un	économe_f.bmp	pour	éplucher	une	pomme_f.bmp	pour	sa	tarte.	fin	fin	fin	p	p				852	649	1082														1
70	Bloc01	Clémentine	avait	utilisé	une	couteautarte_o.bmp	pour	découper	une	tarte_f.bmp	pour	son	anniversaire.	fin	ong	fin	p	p													535	out+	1576								1
71	Bloc01	Françoise	avait	utilisé	un	évier_f.bmp	pour	laver	la	vaisselle_f.bmp	après	le	repas.	fin	fin	fin	p	p				751	574	877														1
72	Bloc01	Stéphane	avait	utilisé	une	boutbière_f.bmp	pour	remplir	un	verrebière_f.bmp	dans	sa	cuisine.	fin	fin	fin	p	p				1440	393	737														1
73	Bloc01		Maxime	utilisait	un	diable_o.bmp	pour	transporter	les	cartons_o.bmp	pour	le	déménagement.	ong	ong	ong	p	p	632	628	636																1
74	Bloc01		Timothee	cuisait	un	arbre.bmp	avec	un		cake.bmp	dans	le	four.	fillong	fill	fill	q	q
75	Bloc01	Margot	avait	utilisé	une	éponge_o.bmp	pour	effacer	le	tableau_f.bmp	avant	de	partir.	fin	ong	fin	p	p													3603	617	900								1
76	Bloc01		Claudette	utilisait	une	clé_f.bmp	pour	ouvrir	le	cadenas1_o.bmp	de	sa	valise	ong	fin	ong	p	q																					0
77	Bloc01		Rémy	utilisait	un	couteau_o.bmp	pour	couper	le	pain_f.bmp	avant	le	repas.	ong	ong	fin	p	p										out+	2473	922										1
78	Bloc01	Léontine	avait	allumé	une	oeufauplat.bmp	avec	un		bougie.bmp	lors	du	diner.	fillfin	fill	fill	q	q
79	Bloc01	Sylvie	avait	utilisé	le	sechecheveux_f.bmp	pour	sécher	ses	cheveux_f.bmp	avant	de	sortir.	fin	fin	fin	p	p				out+	602	1083														1
80	Bloc01		Franck	utilisait	une	serviette_o.bmp	pour	sécher	le	chien_o.bmp	après	une	balade.	ong	ong	ong	p	p	784	675	2118																1
81	Bloc01	Armel	avait	attrapé	une	mouchoirs.bmp	avec	des		minuterie.bmp	en	papier	blanc.	fillfin	fill	fill	q	q
82	Bloc01		Faustine	remplissait	une	pont.bmp	avec	un		trottinette.bmp	pour	se	déplacer.	fillong	fill	fill	q	q
83	Bloc01	Victorine	avait	mangé	des	voiture.bmp	avec	une		gateaux.bmp	pour	le	gouter.	fillfin	fill	fill	q	q
84	Bloc01		Aurore	utilisait	une	pièce_o.bmp	pour	gratter	le	ticket_f.bmp	qu'elle	a	gagné.	ong	ong	fin	p	q																						0
85	Bloc02	Joëlle	avait	utilisé	une	serpillère_f.bmp	pour	nettoyer	le	sol_o.bmp	de	la	cuisine.	fin	fin	ong	p	p																991	1855	out+						1
86	Bloc02		Claudine	utilisait	une	spatule_o.bmp	pour	servir	la	partpizza_o.bmp	avant	de	manger.	ong	ong	ong	p	p	708	779	3753																1
87	Bloc02		Laurette	étalait	une	pelleteuse.bmp	avec	une		bague.bmp	dans	la	cuisine.	fillong	fill	fill	q	q
88	Bloc02	Angélique	avait	utilisé	une	spatule2_f.bmp	pour	retourner	une	crêpe_o.bmp	dans	la	poêle.	fin	fin	ong	p	p																4484	620	614						1
89	Bloc02	Marie	avait	servi	une	cintre.bmp	avec	un		glace.bmp	sur	le	trottoir.	fillfin	fill	fill	q	q
90	Bloc02	Lionel	avait	utilisé	un	rasoir_f.bmp	pour	se raser	la	tête_o.bmp	avant	de	sortir.	fin	fin	ong	p	p																2622	750	2785						1
91	Bloc02	Gilberte	avait	utilisé	une	carafe_o.bmp	pour	remplir	son	verre2_f.bmp	à	la	cantine.	fin	ong	fin	p	p													710	392	1209								1
92	Bloc02		Sylviane	utilisait	une	rape_o.bmp	pour	raper	du	fromage_f.bmp	dans	la	cuisine.	ong	ong	fin	p	q																						0
93	Bloc02		Yolande	utilisait	une	clé_o.bmp	pour	ouvrir	le	cadenas1_f.bmp	de	sa	valise	ong	ong	fin	p	q																						0
94	Bloc02	Fernande	avait	utilisé	un	tuyau_o.bmp	pour	remplir	la	piscine_f.bmp	dans	le	jardin.	fin	ong	fin	p	p													2228	1747	1803								1
95	Bloc02	Édouard	avait	utilisé	une	cafetière_o.bmp	pour	remplir	le	café_f.bmp	de	son	ami.	fin	ong	fin	p	p													660	459	1594								1
96	Bloc02	Sandrine	avait	pris	des	ciseaux_f.bmp	pour	couper	un	ruban_f.bmp	de	son	cadeau.	fin	fin	fin	p	p				756	out+	out+														1
97	Bloc02		Noémie	utilisait	un	couteaubeurre_o.bmp	pour	étaler	le	beurre_f.bmp	pendant	le	repas.	ong	ong	fin	p	p										800	2486	1237										1
98	Bloc02		Gaétan	utilisait	un	tirebouchon_o.bmp	pour	ouvrir	la	bouteillevin1_f.bmp	de	son	père.	ong	ong	fin	p	p										2740	2476	out+										1
99	Bloc02		Albert	utilisait	un	tournevis_f.bmp	pour	démonter	un	ordinateur_o.bmp	pour	le	réparer.	ong	fin	ong	p	p							2132	968	1467												1
100	Bloc02	Odile	avait	utilisé	une	couteautarte_f.bmp	pour	découper	une	tarte_o.bmp	pour	son	anniversaire.	fin	fin	ong	p	p																1116	1944	1298						1
101	Bloc02	Marceline	avait	mangé	des	microscope.bmp	avec	un		chocolats.bmp	dans	la	prairie.	fillfin	fill	fill	q	q
102	Bloc02		Noé	nettoyait	un	canne.bmp	avec	une		velo.bmp	de	son	père.	fillong	fill	fill	q	q
103	Bloc02		Rodolphe	utilisait	une	louche_f.bmp	pour	servir	le	ragout_o.bmp	pour	le	diner.	ong	fin	ong	p	p							603	696	725												1
104	Bloc02	Dominique	avait	utilisé	une	perceuse_f.bmp	pour	faire	un	troubois_f.bmp	dans	la	menuiserie.	fin	fin	fin	p	p				832	1964	1847														1
105	Bloc02		Apolline	allumait	un	panier.bmp	avec	un		egouttoir.bmp	dans	le	jardin.	fillong	fill	fill	q	q
106	Bloc02		Fabrice	utilisait	le	tournevis_o.bmp	pour	assembler	une	chaise_o.bmp	qu'il	a	acheté.	ong	ong	ong	p	p	771	1482	3005																1
107	Bloc02	Adrien	avait	utilisé	une	éponge_f.bmp	pour	effacer	le	tableau_o.bmp	avant	de	partir.	fin	fin	ong	p	p																out+	524	2270						1
108	Bloc02		Axelle	utilisait	un	fer_f.bmp	pour	repasser	la	chemise_o.bmp	de	son	mari.	ong	fin	ong	p	p							978	out+	629												1
109	Bloc02		Désiré	taillait	des	ballonrugby.bmp	avec	un		dominos.bmp	sur	la	lune.	fillong	fill	fill	q	q
110	Bloc02		Victoire	versait	du	appareilphoto.bmp	dans	un		coca.bmp	dans	la	piscine.	fillong	fill	fill	q	q
111	Bloc02	Thibault	avait	utilisé	un	économe_o.bmp	pour	éplucher	une	pomme_f.bmp	pour	sa	tarte.	fin	ong	fin	p	p													1003	490	1178								1
112	Bloc02	Micheline	s'était	aidée	d'un	rateau_f.bmp	pour	ramasser	les	feuilles_o.bmp	dans	le	jardin.	fin	fin	ong	p	p																5326	1103	1162						1
113	Bloc02		Corentin	utilisait	des	crayons_o.bmp	pour	dessiner	un	dessin_f.bmp	pour	sa	maman.	ong	ong	fin	p	p										1098	2467	770										1
114	Bloc02	René	s'était	servi	d'un	filet_f.bmp	pour	attraper	un	poisson_f.bmp	dans	le	lac.	fin	fin	fin	p	p				614	718	1181														1
115	Bloc02		Clémence	utilisait	une	pinceescargots_o.bmp	pour	manger	les	escargots_f.bmp	comme	sa	mère.	ong	ong	fin	p	q																						0
116	Bloc02	Clothilde	avait	nettoyé	des	carnetnotes.bmp	avec	un		lunettes.bmp	chez	le	médecin.	fillfin	fill	fill	q	q
117	Bloc02	Fernand	avait	utilisé	un	évier_o.bmp	pour	laver	la	vaisselle_f.bmp	après	le	repas.	fin	ong	fin	p	p													1255	717	1780								1
118	Bloc02	Amélie	avait	utilisé	le	rouleau_f.bmp	pour	peindre	le	mur_o.bmp	pendant	ses	vacances.	fin	fin	ong	p	p																1481	109	1731						1
119	Bloc02	Alphonsine	avait	frisé	un	carton.bmp	avec	un		globe.bmp	dans	le	four.	fillfin	fill	fill	q	q
120	Bloc02		Dorothée	utilisait	une	loupe_f.bmp	pour	lire	le	livre_o.bmp	ecrit	trop	petit.	ong	fin	ong	p	p							546	378	1319												1
121	Bloc02	Lucienne	avait	utilisé	une	couteaupizza_f.bmp	pour	couper	la	pizza_o.bmp	de	la	pizzeria.	fin	fin	ong	p	p																496	553	4220						1
122	Bloc02		Frédérique	utilisait	un	cassenoix_o.bmp	pour	casser	des	noix_f.bmp	sur	la	table.	ong	ong	fin	p	p										795	653	926										1
123	Bloc02	Florentin	avait	préparé	des	lampetorche.bmp	avec	une		popcorn.bmp	dans	la	voiture.	fillfin	fill	fill	q	q
124	Bloc02	Juliette	avait	utilisé	une	pelle2_f.bmp	pour	construire	un	chateausable_o.bmp	sur	la	plage.	fin	fin	ong	p	q																								0
125	Bloc02	Julien	avait	utilisé	le	robinet_f.bmp	pour	remplir	un	verre_f.bmp	avant	d'aller	courir.	fin	fin	fin	p	p				2509	1484	608														1
126	Bloc02		Suzanne	utilisait	le	rouleaupatisserie_o.bmp	pour	étaler	la	pâte_o.bmp	pour	sa	tarte.	ong	ong	ong	p	p	783	696	1158																1
127	Bloc02	Pascal	avait	utilisé	une	comptegouttes_f.bmp	pour	remplir	un	tubeessai_f.bmp	dans	le	laboratoire.	fin	fin	fin	p	q																				0
128	Bloc02		Claire	utilisait	un	couteau_o.bmp	pour	couper	le	pain_o.bmp	avant	le	repas.	ong	ong	ong	p	p	4041	1913	1517																1
129	Bloc02	Sidonie	avait	creusé	une	boitebijoux.bmp	avec	une		calculatrice.bmp	chez	le	boulanger.	fillfin	fill	fill	q	q
130	Bloc02		Étienne	utilisait	une	manique_o.bmp	pour	retirer	le	couvercle_f.bmp	en	faisant	attention.	ong	ong	fin	p	p										692	856	1593										1
131	Bloc02		Edmond	utilisait	la	colle_f.bmp	pour	assembler	la	maisonpoup_o.bmp	pour	sa	fille.	ong	fin	ong	p	p							763	2052	665												1
132	Bloc02		Émile	utilisait	une	allumette_o.bmp	pour	allumer	le	cigare_f.bmp	qui	lui	restait.	ong	ong	fin	p	p										837	1763	945										1
133	Bloc02		Sylvaine	lisait	son	canape.bmp	avec	un		agenda.bmp	du	père	noël.	fillong	fill	fill	q	q
134	Bloc02	Olivier	avait	pris	un	sécateur_f.bmp	pour	couper	des	fleurs_f.bmp	dans	son	jardin.	fin	fin	fin	p	q																				0
135	Bloc02		Edwige	utilisait	une	serviette_f.bmp	pour	sécher	le	chien_o.bmp	après	une	balade.	ong	fin	ong	p	p							655	691	810												1
136	Bloc02		Auguste	utilisait	un	diable_f.bmp	pour	transporter	les	cartons_o.bmp	pour	le	déménagement.	ong	fin	ong	p	p							777	575	836												1
137	Bloc02		Geneviève	utilisait	un	ferfriser_o.bmp	pour	friser	ses	frisé_o.bmp	avant	la	fête.	ong	ong	ong	p	p	768	2114	1222																1
138	Bloc02	Noël	avait	utilisé	une	tireuse_o.bmp	pour	servir	une	bière_f.bmp	dans	son	bar.	fin	ong	fin	p	p													1238	711	1040								1
139	Bloc02	Lucien	avait	utilisé	une	hache_f.bmp	pour	couper	du	boiscoupé_o.bmp	dans	la	forêt.	fin	fin	ong	p	p																188	608	out+						1
140	Bloc02		Patrice	utilisait	le	chaussepied_o.bmp	pour	chausser	ses	chaussure_o.bmp	avant	de	partir.	ong	ong	ong	p	p	3387	out+	3163																1
141	Bloc02	Ninon	avait	lissé	une	vase.bmp	avec	un		raquette.bmp	sur	le	toît	fillfin	fill	fill	q	q
142	Bloc02	Céline	avait	utilisé	une	pelle_f.bmp	pour	creuser	un	trousable_f.bmp	dans	le	sable.	fin	fin	fin	p	p				1327	1859	745														1
143	Bloc02		Reine	utilisait	des	feutres_f.bmp	pour	colorier	un	image_o.bmp	pour	sa	sœur.	ong	fin	ong	p	q																					0
144	Bloc02		Vivien	envoyait	des	grillepain.bmp	avec	un		ballons.bmp	dans	le	ciel.	fillong	fill	fill	q	q
145	Bloc02		Paulette	utilisait	une	pièce_o.bmp	pour	gratter	le	ticket_o.bmp	qu'elle	a	gagné.	ong	ong	ong	p	q																			0
146	Bloc02		Perrine	utilisait	du	vernis_f.bmp	pour	colorer	les	ongles_o.bmp	de	sa	sœur.	ong	fin	ong	p	p							924	1197	1217												1
147	Bloc02	Thierry	s'était	aidé	d'un	entonnoir_f.bmp	pour	remplir	la	salière_f.bmp	avant	de	manger	fin	fin	fin	p	p				2536	out+	1314														1
148	Bloc02	Eloi	avait	étalé	un	boiteoutils.bmp	avec	une		volant.bmp	sur	la	plage.	fillfin	fill	fill	q	q
149	Bloc02		Albertine	fermait	les	chaussettes.bmp	avec	des		volets.bmp	dans	un	avion.	fillong	fill	fill	q	q
150	Bloc02	Véronique	avait	utilisé	une	fourchette_f.bmp	pour	tourner	son	steack_f.bmp	dans	la	poêle.	fin	fin	fin	p	q																				0
151	Bloc02	Antoinette	avait	utilisé	le	sechecheveux_o.bmp	pour	sécher	ses	cheveux_f.bmp	avant	de	sortir.	fin	ong	fin	p	q																							0
152	Bloc02		Josette	utilisait	le	ferlisser_o.bmp	pour	lisser	les	lissé_o.bmp	de	sa	sœur.	ong	ong	ong	p	p	725	1286	852																1
153	Bloc02	Camille	avait	utilisé	une	bouteillevin_o.bmp	pour	remplir	un	verrevin_f.bmp	à	son	amie.	fin	ong	fin	p	p													717	out+	out+								1
154	Bloc02		Mathieu	utilisait	son	briquet_o.bmp	pour	allumer	la	cigarette_o.bmp	de	son	ami.	ong	ong	ong	p	p	663	1510	689																1
155	Bloc02	Lisette	avait	percé	une	panier2.bmp	avec	un		épinglenourisse.bmp	de	sa	sœur.	fillfin	fill	fill	q	q
156	Bloc02	François	avait	utilisé	un	stylo_f.bmp	pour	écrire	une	lettre_f.bmp	à	son	père.	fin	fin	fin	p	p				738	448	1188														1
157	Bloc02	Bastien	avait	versé	un	seau_o.bmp	pour	remplir	un	aquarium_f.bmp	dans	le	salon.	fin	ong	fin	p	p													520	173	2021								1
158	Bloc02	Bénédicte	avait	utilisé	une	boutbière_o.bmp	pour	remplir	un	verrebière_f.bmp	dans	sa	cuisine.	fin	ong	fin	p	p													577	499	1781								1
159	Bloc02		Rosine	versait	un	machineacafe.bmp	avec	une		avion.bmp	de	son	enfance.	fillong	fill	fill	q	q
160	Bloc02		Grégoire	utilisait	un	couteausuisse_f.bmp	pour	tailler	un	crayon_o.bmp	de	son	père.	ong	fin	ong	p	q																					0
161	Bloc02		Paul	utilisait	une	tondeuse_o.bmp	pour	tondre	la	pelouse_o.bmp	devant	sa	maison.	ong	ong	ong	p	p	2907	635	3538																1
162	Bloc02	Basile	avait	arrosé	une	piano.bmp	avec	un		plante.bmp	de	sa	mère.	fillfin	fill	fill	q	q
163	Bloc02		Théophile	mangeait	un	noeudpapillon.bmp	avec	un		berceau.bmp	autour	du	pied.	fillong	fill	fill	q	q
164	Bloc02		Raoul	prenait	une	bouteillelait_o.bmp	pour	verser	un	verrelait_f.bmp	pour	son	frère.	ong	ong	fin	p	p										742	553	818										1
165	Bloc03	Honorine	avait	allumé	un	marteau.bmp	avec	un		lecteurCD.bmp	de	son	grand-père.	fillfin	fill	fill	q	q
166	Bloc03		Aimé	utilisait	le	rouleaupatisserie_f.bmp	pour	étaler	la	pâte_o.bmp	pour	sa	tarte.	ong	fin	ong	p	p							1010	611	1619												1
167	Bloc03		Nadine	utilisait	une	rape_o.bmp	pour	raper	du	fromage_o.bmp	dans	la	cuisine.	ong	ong	ong	p	p	1560	578	2911																1
168	Bloc03		Jeannette	utilisait	une	pièce_f.bmp	pour	gratter	le	ticket_o.bmp	qu'elle	a	gagné.	ong	fin	ong	p	q																					0
169	Bloc03	Rose	avait	rapé	du	fermetureeclair.bmp	avec	une		scotch.bmp	de	sa	veste.	fillfin	fill	fill	q	q
170	Bloc03	Aude	s'était	aidée	d'un	entonnoir_o.bmp	pour	remplir	la	salière_f.bmp	avant	de	manger	fin	ong	fin	p	p													1661	855	840								1
171	Bloc03		Firmin	mangeait	une	lampadaire.bmp	avec	un		tapettemouches.bmp	dans	le	jardin.	fillong	fill	fill	q	q
172	Bloc03		Honoré	grattait	une	trombone.bmp	avec	un		imprimante.bmp	dans	son	bureau.	fillong	fill	fill	q	q
173	Bloc03		Hervé	utilisait	une	allumette_o.bmp	pour	allumer	le	cigare_o.bmp	qui	lui	restait.	ong	ong	ong	p	p	682	790	1410																1
174	Bloc03		Andrée	utilisait	une	manique_o.bmp	pour	retirer	le	couvercle_o.bmp	en	faisant	attention.	ong	ong	ong	p	q																			0
175	Bloc03		Josée	coupait	des	telephone.bmp	avec	un		tongs.bmp	pour	sa	fille.	fillong	fill	fill	q	q
176	Bloc03	Lucie	avait	utilisé	un	évier_f.bmp	pour	laver	la	vaisselle_o.bmp	après	le	repas.	fin	fin	ong	p	p																669	1427	853						1
177	Bloc03		Thérèse	utilisait	un	couteaubeurre_o.bmp	pour	étaler	le	beurre_o.bmp	pendant	le	repas.	ong	ong	ong	p	p	869	642	4253																1
178	Bloc03	Barthélemy	avait	chaussé	un	montre.bmp	avec	une		sifflet.bmp	pour	le	match.	fillfin	fill	fill	q	p
179	Bloc03	Yannick	avait	mis	du	extincteur.bmp	avec	un		rougealevres.bmp	devant	le	miroir.	fillfin	fill	fill	q	q
180	Bloc03	Marine	avait	utilisé	une	cafetière_f.bmp	pour	remplir	le	café_o.bmp	de	son	ami.	fin	fin	ong	p	q																								0
181	Bloc03	Angèle	avait	utilisé	une	comptegouttes_o.bmp	pour	remplir	un	tubeessai_f.bmp	dans	le	laboratoire.	fin	ong	fin	p	q																							0
182	Bloc03	Virginie	avait	utilisé	le	rouleau_f.bmp	pour	peindre	le	mur_f.bmp	pendant	ses	vacances.	fin	fin	fin	p	p				688	1484	1042														1
183	Bloc03	Aurélie	avait	utilisé	une	couteautarte_f.bmp	pour	découper	une	tarte_f.bmp	pour	son	anniversaire.	fin	fin	fin	p	p				721	615	828														1
184	Bloc03		Ambroise	rapait	une	poisson.bmp	avec	un		enveloppe.bmp	peché	ce	matin.	fillong	fill	fill	q	q
185	Bloc03		Violette	utilisait	un	couteau_f.bmp	pour	couper	le	pain_o.bmp	avant	le	repas.	ong	fin	ong	p	p							743	470	out+												1
186	Bloc03		Arnaud	utilisait	un	tirebouchon_o.bmp	pour	ouvrir	la	bouteillevin1_o.bmp	de	son	père.	ong	ong	ong	p	p	out+	out+	891																1
187	Bloc03	Edgard	avait	assemblé	des	poids.bmp	avec	des		baguettes.bmp	dans	sa	chambre.	fillfin	fill	fill	q	p
188	Bloc03	Yves	avait	utilisé	une	pelle2_f.bmp	pour	construire	un	chateausable_f.bmp	sur	la	plage.	fin	fin	fin	p	p				808	2740	935														1
189	Bloc03		Marielle	utilisait	une	spatule_f.bmp	pour	servir	la	partpizza_o.bmp	avant	de	manger.	ong	fin	ong	p	p							1883	585	761												1
190	Bloc03		Yannick	utilisait	un	tournevis_o.bmp	pour	démonter	un	ordinateur_f.bmp	pour	le	réparer.	ong	ong	fin	p	p										733	1138	777										1
191	Bloc03		Emilien	utilisait	le	chaussepied_f.bmp	pour	chausser	ses	chaussure_o.bmp	avant	de	partir.	ong	fin	ong	p	p							760	800	899												1
192	Bloc03	Guillaume	avait	utilisé	une	hache_f.bmp	pour	couper	du	boiscoupé_f.bmp	dans	la	forêt.	fin	fin	fin	p	q																				0
193	Bloc03		Aurélien	utilisait	un	diable_o.bmp	pour	transporter	les	cartons_f.bmp	pour	le	déménagement.	ong	ong	fin	p	p										559	900	960										1
194	Bloc03		Oriane	promenait	son	balayette.bmp	avec	une		chat.bmp	de	la	garage.	fillong	fill	fill	q	q
195	Bloc03	Benoît	avait	versé	un	seau_f.bmp	pour	remplir	un	aquarium_o.bmp	dans	le	salon.	fin	fin	ong	p	p																396	1810	1065						1
196	Bloc03	Manon	avait	utilisé	une	boutbière_f.bmp	pour	remplir	un	verrebière_o.bmp	dans	sa	cuisine.	fin	fin	ong	p	p																1605	out+	2064						1
197	Bloc03		Renée	utilisait	une	pinceescargots_o.bmp	pour	manger	les	escargots_o.bmp	comme	sa	mère.	ong	ong	ong	p	p	958	523	439																1
198	Bloc03		Georgette	utilisait	un	couteausuisse_o.bmp	pour	tailler	un	crayon_f.bmp	de	son	père.	ong	ong	fin	p	q																						0
199	Bloc03		Rosalie	repassait	une	canard.bmp	avec	un		robe.bmp	dans	le	salon.	fillong	fill	fill	q	q
200	Bloc03	Emeline	avait	pris	des	ciseaux_o.bmp	pour	couper	un	ruban_f.bmp	de	son	cadeau.	fin	ong	fin	p	p													1009	662	2154								1
201	Bloc03		Félicien	lançait	un	micro.bmp	avec	un		frigo.bmp	loin	devant	lui.	fillong	fill	fill	q	p
202	Bloc03		Solange	utilisait	des	feutres_o.bmp	pour	colorier	un	image_f.bmp	pour	sa	sœur.	ong	ong	fin	p	p										2147	864	933										1
203	Bloc03	Didier	avait	utilisé	une	serpillère_f.bmp	pour	nettoyer	le	sol_f.bmp	de	la	cuisine.	fin	fin	fin	p	p				3146	659	1069														1
204	Bloc03	Pascale	avait	utilisé	un	tuyau_f.bmp	pour	remplir	la	piscine_o.bmp	dans	le	jardin.	fin	fin	ong	p	p																2670	681	436						1
205	Bloc03	Armand	avait	pris	un	sécateur_o.bmp	pour	couper	des	fleurs_f.bmp	dans	son	jardin.	fin	ong	fin	p	q																							0
206	Bloc03	Antoine	avait	utilisé	une	couteaupizza_f.bmp	pour	couper	la	pizza_f.bmp	de	la	pizzeria.	fin	fin	fin	p	p				3180	596	635														1
207	Bloc03		Delphine	utilisait	une	clé_o.bmp	pour	ouvrir	le	cadenas1_o.bmp	de	sa	valise	ong	ong	ong	p	q																			0
208	Bloc03	Georges	avait	utilisé	un	rasoir_f.bmp	pour	se raser	la	tête_f.bmp	avant	de	sortir.	fin	fin	fin	p	p				1293	599	1642														1
209	Bloc03		Laure	utilisait	du	vernis_o.bmp	pour	colorer	les	ongles_f.bmp	de	sa	sœur.	ong	ong	fin	p	p										1366	2193	620										1
210	Bloc03	Jeanne	s'était	aidée	d'un	rateau_f.bmp	pour	ramasser	les	feuilles_f.bmp	dans	le	jardin.	fin	fin	fin	p	p				446	705	out+														1
211	Bloc03	Gisèle	avait	utilisé	une	tireuse_f.bmp	pour	servir	une	bière_o.bmp	dans	son	bar.	fin	fin	ong	p	p																860	1099	707						1
212	Bloc03		Rémi	utilisait	une	louche_o.bmp	pour	servir	le	ragout_f.bmp	pour	le	diner.	ong	ong	fin	p	q																						0
213	Bloc03	Marcelle	avait	utilisé	une	bouteillevin_f.bmp	pour	remplir	un	verrevin_o.bmp	à	son	amie.	fin	fin	ong	p	p																738	1668	815						1
214	Bloc03	Gaspard	avait	plié	une	mixeur.bmp	avec	un		serviette.bmp	dans	la	cuisine.	fillfin	fill	fill	q	p
215	Bloc03		Bernadette	utilisait	un	cassenoix_o.bmp	pour	casser	des	noix_o.bmp	sur	la	table.	ong	ong	ong	p	p	705	507	411																1
216	Bloc03		Maximilien	remplissait	un	feurouge.bmp	avec	des		sac.bmp	de	son	frère.	fillong	fill	fill	q	q
217	Bloc03	Léandre	avait	allumé	un	table.bmp	avec	une		portefeuille.bmp	de	la	cuisine.	fillfin	fill	fill	q	q
218	Bloc03		Sylvain	prenait	une	bouteillelait_o.bmp	pour	verser	un	verrelait_o.bmp	pour	son	frère.	ong	ong	ong	p	p	586	742	410																1
219	Bloc03	Blaise	avait	allumé	un	clubdegolf.bmp	avec	un		ventilateur.bmp	de	son	père.	fillfin	fill	fill	q	q
220	Bloc03	Luce	avait	terminé	un	radiateur.bmp	avec	un		puzzle.bmp	en	quelques	minutes.	fillfin	fill	fill	q	q
221	Bloc03	Paule	avait	utilisé	une	pelle_o.bmp	pour	creuser	un	trousable_f.bmp	dans	le	sable.	fin	ong	fin	p	p													754	2139	912								1
222	Bloc03		Yann	utilisait	une	serviette_o.bmp	pour	sécher	le	chien_f.bmp	après	une	balade.	ong	ong	fin	p	q																						0
223	Bloc03	Rolande	avait	utilisé	un	stylo_o.bmp	pour	écrire	une	lettre_f.bmp	à	son	père.	fin	ong	fin	p	p													2306	815	764								1
224	Bloc03		Germaine	utilisait	une	loupe_o.bmp	pour	lire	le	livre_f.bmp	ecrit	trop	petit.	ong	ong	fin	p	p										710	553	861										1
225	Bloc03		Pierrick	utilisait	une	tondeuse_f.bmp	pour	tondre	la	pelouse_o.bmp	devant	sa	maison.	ong	fin	ong	p	p							out+	901	336												1
226	Bloc03		Josiane	utilisait	des	crayons_o.bmp	pour	dessiner	un	dessin_o.bmp	pour	sa	maman.	ong	ong	ong	p	p	1545	1299	675																1
227	Bloc03	Damien	avait	utilisé	une	carafe_f.bmp	pour	remplir	son	verre2_o.bmp	à	la	cantine.	fin	fin	ong	p	p																502	754	1671						1
228	Bloc03		Adele	utilisait	le	ferlisser_f.bmp	pour	lisser	les	lissé_o.bmp	de	sa	sœur.	ong	fin	ong	p	p							1674	569	340												1
229	Bloc03		Morgane	utilisait	un	fer_o.bmp	pour	repasser	la	chemise_f.bmp	de	son	mari.	ong	ong	fin	p	p										753	555	473										1
230	Bloc03		Gustave	gonflait	un	laisse.bmp	avec	une		ballon.bmp	avant	le	match.	fillong	fill	fill	q	q
231	Bloc03	Serge	avait	utilisé	une	spatule2_f.bmp	pour	retourner	une	crêpe_f.bmp	dans	la	poêle.	fin	fin	fin	p	q																				0
232	Bloc03		David	utilisait	le	tournevis_f.bmp	pour	assembler	une	chaise_o.bmp	qu'il	a	acheté.	ong	fin	ong	p	p							628	918	1171												1
233	Bloc03		Germain	utilisait	son	briquet_f.bmp	pour	allumer	la	cigarette_o.bmp	de	son	ami.	ong	fin	ong	p	p							730	601	1745												1
234	Bloc03	Annette	avait	utilisé	une	fourchette_o.bmp	pour	tourner	son	steack_f.bmp	dans	la	poêle.	fin	ong	fin	p	q																							0
235	Bloc03	Jérémie	s'était	servi	d'un	filet_o.bmp	pour	attraper	un	poisson_f.bmp	dans	le	lac.	fin	ong	fin	p	p													641	667	2893								1
236	Bloc03	Gaston	avait	utilisé	une	perceuse_o.bmp	pour	faire	un	troubois_f.bmp	dans	la	menuiserie.	fin	ong	fin	p	q																							0
237	Bloc03	Cyrille	avait	utilisé	le	robinet_o.bmp	pour	remplir	un	verre_f.bmp	avant	d'aller	courir.	fin	ong	fin	p	q																							0
238	Bloc03		Lucille	peignait	une	cartes.bmp	avec	des		chaise.bmp	qu'elle	a	réçu.	fillong	fill	fill	q	q
239	Bloc03	Célestin	avait	coupé	une	sacoche.bmp	avec	un		barque.bmp	de	son	voisin.	fillfin	fill	fill	q	q
240	Bloc03		Léonie	utilisait	un	ferfriser_f.bmp	pour	friser	ses	frisé_o.bmp	avant	la	fête.	ong	fin	ong	p	q																					0
241	Bloc03	Marc	avait	utilisé	une	éponge_f.bmp	pour	effacer	le	tableau_f.bmp	avant	de	partir.	fin	fin	fin	p	q																				0
242	Bloc03		Emmanuel	utilisait	la	colle_o.bmp	pour	assembler	la	maisonpoup_f.bmp	pour	sa	fille.	ong	ong	fin	p	q																						0
243	Bloc03	Mireille	avait	utilisé	le	sechecheveux_f.bmp	pour	sécher	ses	cheveux_o.bmp	avant	de	sortir.	fin	fin	ong	p	p																1210	659	426						1
244	Bloc03	Odette	avait	utilisé	un	économe_f.bmp	pour	éplucher	une	pomme_o.bmp	pour	sa	tarte.	fin	fin	ong	p	p																1302	918	734						1
																			1381.52	1059.21	1685.64	1281.83	952.773	989.909	1008.23	813.909	965	1025.35	1195.59	852.381	1470.3	925.091	1333.04	1560.04	1084.31	1332.64	0.866667	0.8	0.766667	0.733333	0.8	0.9

## Sheet: A1.1.2
																			ongcong			fincong			ongininc			ongobinc			finininc			finobinc			Acc
Block	Running	Word1	Word2	Word3	Word4	PicInst	Word6	Word7	Word8	PicObject	Word10	Word11	Word12	CondVerb	CondInst	CondObject	Response1.CRESP	Response1.RESP	Image1.RT	Image2.RT	Response1.RT	Image1.RT	Image2.RT	Response1.RT	Image1.RT	Image2.RT	Response1.RT	Image1.RT	Image2.RT	Response1.RT	Image1.RT	Image2.RT	Response1.RT	Image1.RT	Image2.RT	Response1.RT	AccOngCong	AccFinCong	AccOngInInc	AccOngObInc	AccFinInInc	AccFinObInc
5	Bloc01	Ghislaine	avait	utilisé	une	spatule_f.bmp	pour	servir	la	partpizza_o.bmp	avant	de	manger.	fin	fin	ong	p	p																out+	1591	1217						1
6	Bloc01	Gilles	avait	utilisé	une	loupe_f.bmp	pour	lire	le	livre_f.bmp	ecrit	trop	petit.	fin	fin	fin	p	p				924	708	out-														1
7	Bloc01	Régis	avait	utilisé	son	briquet_f.bmp	pour	allumer	la	cigarette_o.bmp	de	son	ami.	fin	fin	ong	p	p																1586	660	591						1
8	Bloc01		Frédéric	utilisait	un	tuyau_o.bmp	pour	remplir	la	piscine_o.bmp	dans	le	jardin.	ong	ong	ong	p	p	699	out+	444																1
9	Bloc01	Adrienne	avait	utilisé	un	cassenoix_o.bmp	pour	casser	des	noix_f.bmp	sur	la	table.	fin	ong	fin	p	p													629	out+	368								1
10	Bloc01		Marguerite	s'aidait	d'un	entonnoir_o.bmp	pour	remplir	la	salière_f.bmp	avant	de	manger	ong	ong	fin	p	q																						0
11	Bloc01	Lydie	avait	utilisé	le	ferlisser_f.bmp	pour	lisser	les	lissé_o.bmp	de	sa	sœur.	fin	fin	ong	p	p																757	521	491						1
12	Bloc01		Éliane	prenait	un	sécateur_o.bmp	pour	couper	des	fleurs_f.bmp	dans	son	jardin.	ong	ong	fin	p	p										640	615	1053										1
13	Bloc01	Romain	avait	utilisé	un	couteausuisse_f.bmp	pour	tailler	un	crayon_f.bmp	de	son	père.	fin	fin	fin	p	p				out+	752	700														1
14	Bloc01		Mathilde	utilisait	une	fourchette_o.bmp	pour	tourner	son	steack_f.bmp	dans	la	poêle.	ong	ong	fin	p	p										602	979	1134										1
15	Bloc01	Christelle	avait	utilisé	des	feutres_f.bmp	pour	colorier	un	image_f.bmp	pour	sa	sœur.	fin	fin	fin	p	p				1190	out+	1236														1
16	Bloc01	Victorine	avait	utilisé	une	voiture.bmp	pour	manger	des	gateaux.bmp	pour	le	gouter.	fillfin	fill	fill	q	q
17	Bloc01	Henri	avait	utilisé	un	tournevis_f.bmp	pour	démonter	un	ordinateur_f.bmp	pour	le	réparer.	fin	fin	fin	p	p				983	885	764														1
18	Bloc01		Timothee	utilisait	un	arbre.bmp	pour	cuire	un	cake.bmp	dans	le	four.	fillong	fill	fill	q	q
19	Bloc01	Jean	avait	utilisé	une	fontaine.bmp	pour	gonfler	un	cadre.bmp	dans	le	jardin.	fillfin	fill	fill	q	q
20	Bloc01		Monique	utilisait	un	économe_o.bmp	pour	éplucher	une	pomme_o.bmp	pour	sa	tarte.	ong	ong	ong	p	p	out+	574	1307																1
21	Bloc01	Luc	avait	utilisé	le	chaussepied_f.bmp	pour	chausser	ses	chaussure_o.bmp	avant	de	partir.	fin	fin	ong	p	q																								0
22	Bloc01		Eugénie	utilisait	une	spatule2_f.bmp	pour	retourner	une	crêpe_o.bmp	dans	la	poêle.	ong	fin	ong	p	p							1760	out+	1265												1
23	Bloc01		Hugues	utilisait	une	couteaupizza_f.bmp	pour	couper	la	pizza_o.bmp	de	la	pizzeria.	ong	fin	ong	p	p							1046	396	1974												1
24	Bloc01	Jean-Luc	avait	utilisé	une	louche_f.bmp	pour	servir	le	ragout_f.bmp	pour	le	diner.	fin	fin	fin	p	p				502	out+	578														1
25	Bloc01		Mariette	utilisait	un	papillon.bmp	pour	verser	un	surf.bmp	pour	sa	mère.	fillong	fill	fill	q	q
26	Bloc01	Marise	avait	utilisé	un	scarabee.bmp	pour	tourner	une	cabane.bmp	pour	le	papillon.	fillfin	fill	fill	q	q
27	Bloc01	Aurore	avait	utilisé	une	pièce_f.bmp	pour	gratter	le	ticket_o.bmp	qu'elle	a	gagné.	fin	fin	ong	p	q																								0
28	Bloc01		Sacha	utilisait	une	agrafeuse.bmp	pour	manger	un	yaourt.bmp	dans	la	cuisine.	fillong	fill	fill	q	q
29	Bloc01	Simon	avait	pris	une	bouteillelait_o.bmp	pour	verser	un	verrelait_f.bmp	pour	son	frère.	fin	ong	fin	p	p													243	566	out+								1
30	Bloc01	Rémy	avait	utilisé	un	couteau_f.bmp	pour	couper	le	pain_o.bmp	avant	le	repas.	fin	fin	ong	p	p																253	579	1289						1
31	Bloc01		Renaud	utilisait	un	rasoir_f.bmp	pour	se raser	la	tête_o.bmp	avant	de	sortir.	ong	fin	ong	p	p							1441	579	960												1
32	Bloc01		Yvonne	prenait	des	ciseaux_o.bmp	pour	couper	un	ruban_f.bmp	de	son	cadeau.	ong	ong	fin	p	p										947	out+	out+										1
33	Bloc01		Rodrigue	utilisait	une	brossedents.bmp	pour	construire	une	sacpoubelle.bmp	pour	son	frère.	fillong	fill	fill	q	q
34	Bloc01	Florent	avait	utilisé	une	tondeuse_f.bmp	pour	tondre	la	pelouse_o.bmp	devant	sa	maison.	fin	fin	ong	p	p																933	426	out+						1
35	Bloc01		Raymonde	utilisait	une	perceuse_o.bmp	pour	trouer	un	troubois_f.bmp	dans	la	menuiserie.	ong	ong	fin	p	p										496	504	941										1
36	Bloc01		Clarisse	utilisait	le	rouleau_f.bmp	pour	peindre	le	mur_o.bmp	pendant	ses	vacances.	ong	fin	ong	p	p							out+	out+	1550												1
37	Bloc01		Brice	utilisait	une	hache_f.bmp	pour	couper	du	boiscoupé_o.bmp	dans	la	forêt.	ong	fin	ong	p	p							249	296	out+												1
38	Bloc01		Françoise	utilisait	un	évier_o.bmp	pour	laver	la	vaisselle_o.bmp	après	le	repas.	ong	ong	ong	p	p	226	591	766																1
39	Bloc01	Noella	avait	utilisé	un	char.bmp	pour	nettoyer	ses	chaussures.bmp	après	les	vacances.	fillfin	fill	fill	q	q
40	Bloc01		Fabienne	utilisait	une	comptegouttes_o.bmp	pour	remplir	un	tubeessai_f.bmp	dans	le	laboratoire.	ong	ong	fin	p	p										out+	261	865										1
41	Bloc01		Suzette	utilisait	une	douche.bmp	pour	ouvrir	un	peigne.bmp	pour	se	coiffer.	fillong	fill	fill	q	q
42	Bloc01	Léontine	avait	utilisé	un	oeufauplat.bmp	pour	allumer	sa	bougie.bmp	lors	du	diner.	fillfin	fill	fill	q	q
43	Bloc01	Maxime	avait	utilisé	un	diable_f.bmp	pour	transporter	les	cartons_f.bmp	pour	le	déménagement.	fin	fin	fin	p	p				1041	391	937														1
44	Bloc01	Philippine	avait	utilisé	des	baskets.bmp	pour	couper	une	telecommande.bmp	devant	la	télévision.	fillfin	fill	fill	q	q
45	Bloc01	Franck	avait	utilisé	une	serviette_f.bmp	pour	sécher	le	chien_f.bmp	après	une	balade.	fin	fin	fin	p	p				641	303	1179														1
46	Bloc01	Gaétane	avait	utilisé	un	sacamain.bmp	pour	écrire	un	savon.bmp	et	un	stylo.	fillfin	fill	fill	q	q
47	Bloc01	Flavie	avait	utilisé	une	pinceescargots_o.bmp	pour	manger	les	escargots_f.bmp	comme	sa	mère.	fin	ong	fin	p	p													191	out+	out+								1
48	Bloc01		Jacques	versait	un	seau_o.bmp	pour	remplir	un	aquarium_o.bmp	dans	le	salon.	ong	ong	ong	p	p	522	295	out+																1
49	Bloc01		Clémentine	utilisait	une	couteautarte_f.bmp	pour	découper	une	tarte_o.bmp	pour	son	anniversaire.	ong	fin	ong	p	p							323	655	2089												1
50	Bloc01		Loïc	se servait	d'un	filet_o.bmp	pour	attraper	un	poisson_f.bmp	dans	le	lac.	ong	ong	fin	p	p										out+	out+	952										1
51	Bloc01	Rosette	avait	utilisé	une	boucleoreille.bmp	pour	sécher	le	chapeau.bmp	de	sa	mère.	fillfin	fill	fill	q	q
52	Bloc01	Baptiste	avait	utilisé	le	rouleaupatisserie_f.bmp	pour	étaler	la	pâte_o.bmp	pour	sa	tarte.	fin	fin	ong	p	p																455	271	797						1
53	Bloc01	Élodie	avait	utilisé	du	vernis_f.bmp	pour	colorer	les	ongles_f.bmp	de	sa	sœur.	fin	fin	fin	p	p				578	257	1102														1
54	Bloc01		Doriane	utilisait	une	cuillere.bmp	pour	construire	une	maison.bmp	pendant	les	vacances.	fillong	fill	fill	q	q
55	Bloc01		Christophe	utilisait	une	carafe_o.bmp	pour	remplir	son	verre2_o.bmp	à	la	cantine.	ong	ong	ong	p	p	707	642	1083																1
56	Bloc01	Leontine	avait	utilisé	des	crayons_o.bmp	pour	dessiner	un	dessin_f.bmp	pour	sa	maman.	fin	ong	fin	p	p													385	631	1188								1
57	Bloc01		Laurent	utilisait	une	tireuse_o.bmp	pour	servir	une	bière_o.bmp	dans	son	bar.	ong	ong	ong	p	p	out+	299	317																1
58	Bloc01	Régine	avait	utilisé	un	ferfriser_f.bmp	pour	friser	ses	frisé_o.bmp	avant	la	fête.	fin	fin	ong	p	p																634	255	504						1
59	Bloc01	Colette	avait	utilisé	un	fer_f.bmp	pour	repasser	la	chemise_f.bmp	de	son	mari.	fin	fin	fin	p	p				276	263	742														1
60	Bloc01	Heloise	avait	utilisé	une	manique_o.bmp	pour	retirer	le	couvercle_f.bmp	en	faisant	attention.	fin	ong	fin	p	p													252	267	1460								1
61	Bloc01		Margot	utilisait	une	éponge_f.bmp	pour	effacer	le	tableau_o.bmp	avant	de	partir.	ong	fin	ong	p	p							359	281	510												1
62	Bloc01		Fabien	utilisait	un	stylo_o.bmp	pour	écrire	une	lettre_f.bmp	à	son	père.	ong	ong	fin	p	p										615	302	736										1
63	Bloc01	Armel	avait	utilisé	des	mouchoirs.bmp	pour	attraper	une	minuterie.bmp	en	papier	blanc.	fillfin	fill	fill	q	q
64	Bloc01		Angeline	utilisait	un	violon.bmp	pour	remplir	un	biberon.bmp	pour	son	bébé.	fillong	fill	fill	q	q
65	Bloc01		Martine	utilisait	une	cafetière_o.bmp	pour	remplir	le	café_o.bmp	de	son	ami.	ong	ong	ong	p	p	158	261	1064																1
66	Bloc01		Gautier	utilisait	une	balance.bmp	pour	peindre	un	sandwich.bmp	pour	le	repas.	fillong	fill	fill	q	q
67	Bloc01		Séverine	utilisait	une	pelle_o.bmp	pour	creuser	un	trousable_f.bmp	dans	le	sable.	ong	ong	fin	p	p										837	484	1003										1
68	Bloc01	Anthony	avait	utilisé	le	tournevis_f.bmp	pour	assembler	une	chaise_o.bmp	qu'il	a	acheté.	fin	fin	ong	p	p																1917	391	978						1
69	Bloc01	Alphonse	avait	utilisé	un	couteaubeurre_o.bmp	pour	étaler	le	beurre_f.bmp	pendant	le	repas.	fin	ong	fin	p	p													245	252	1020								1
70	Bloc01	Claudette	avait	utilisé	une	clé_o.bmp	pour	ouvrir	le	cadenas1_f.bmp	de	sa	valise	fin	ong	fin	p	p													245	211	508								1
71	Bloc01		Carole	utilisait	le	robinet_o.bmp	pour	remplir	un	verre_f.bmp	avant	d'aller	courir.	ong	ong	fin	p	p										212	383	1242										1
72	Bloc01		Armelle	utilisait	une	serpillère_f.bmp	pour	nettoyer	le	sol_o.bmp	de	la	cuisine.	ong	fin	ong	p	p							266	307	362												1
73	Bloc01		Sylvie	utilisait	le	sechecheveux_o.bmp	pour	sécher	ses	cheveux_o.bmp	avant	de	sortir.	ong	ong	ong	p	p	609	488	314																1
74	Bloc01	Hortense	avait	utilisé	une	cheminee.bmp	pour	servir	du	the.bmp	pour	sa	grand-mère.	fillfin	fill	fill	q	q
75	Bloc01	Ghislain	avait	utilisé	un	tirebouchon_o.bmp	pour	ouvrir	la	bouteillevin1_f.bmp	de	son	père.	fin	ong	fin	p	p													278	283	838								1
76	Bloc01		Sébastien	utilisait	une	bouteillevin_o.bmp	pour	remplir	un	verrevin_o.bmp	à	son	amie.	ong	ong	ong	p	p	259	261	1189																1
77	Bloc01		Charline	s'aidait	d'un	rateau_f.bmp	pour	ramasser	les	feuilles_o.bmp	dans	le	jardin.	ong	fin	ong	p	p							127	166	1413												1
78	Bloc01		Amaury	utilisait	des	briques.bmp	pour	fabriquer	un	accordeon.bmp	pour	son	voisin.	fillong	fill	fill	q	q
79	Bloc01	Aimée	avait	utilisé	une	rape_o.bmp	pour	raper	du	fromage_f.bmp	dans	la	cuisine.	fin	ong	fin	p	p													out+	208	1391								1
80	Bloc01		Faustine	utilisait	un	pont.bmp	pour	remplir	une	trottinette.bmp	pour	se	déplacer.	fillong	fill	fill	q	q
81	Bloc01		Stéphane	utilisait	une	boutbière_o.bmp	pour	remplir	un	verrebière_o.bmp	dans	sa	cuisine.	ong	ong	ong	p	p	207	505	1079																1
82	Bloc01		Gwenaelle	utilisait	une	pelle2_f.bmp	pour	construire	un	chateausable_o.bmp	sur	la	plage.	ong	fin	ong	p	p							260	224	1004												1
83	Bloc01	Augustin	avait	utilisé	une	allumette_o.bmp	pour	allumer	le	cigare_f.bmp	qui	lui	restait.	fin	ong	fin	p	p													250	209	944								1
84	Bloc01	Cédric	avait	utilisé	la	colle_f.bmp	pour	assembler	la	maisonpoup_f.bmp	pour	sa	fille.	fin	fin	fin	p	p				298	252	1127														1
85	Bloc02		Noël	utilisait	une	tireuse_f.bmp	pour	servir	une	bière_o.bmp	dans	son	bar.	ong	fin	ong	p	p							out+	253	1099												1
86	Bloc02	Marceline	avait	utilisé	un	microscope.bmp	pour	manger	des	chocolats.bmp	dans	la	prairie.	fillfin	fill	fill	q	q
87	Bloc02	Alphonsine	avait	utilisé	un	carton.bmp	pour	friser	un	globe.bmp	dans	le	four.	fillfin	fill	fill	q	q
88	Bloc02		Micheline	s'aidait	d'un	rateau_o.bmp	pour	ramasser	les	feuilles_f.bmp	dans	le	jardin.	ong	ong	fin	p	p										101	132	720										1
89	Bloc02		Vivien	utilisait	un	grillepain.bmp	pour	envoyer	des	ballons.bmp	dans	le	ciel.	fillong	fill	fill	q	q
90	Bloc02		René	se servait	d'un	filet_o.bmp	pour	attraper	un	poisson_o.bmp	dans	le	lac.	ong	ong	ong	p	p	475	303	798																1
91	Bloc02	Albert	avait	utilisé	un	tournevis_o.bmp	pour	démonter	un	ordinateur_f.bmp	pour	le	réparer.	fin	ong	fin	p	p													147	302	868								1
92	Bloc02		François	utilisait	un	stylo_o.bmp	pour	écrire	une	lettre_o.bmp	à	son	père.	ong	ong	ong	p	p	117	130	1159																1
93	Bloc02		Juliette	utilisait	une	pelle2_o.bmp	pour	construire	un	chateausable_f.bmp	sur	la	plage.	ong	ong	fin	p	p										166	156	818										1
94	Bloc02		Dominique	utilisait	une	perceuse_o.bmp	pour	trouer	un	troubois_o.bmp	dans	la	menuiserie.	ong	ong	ong	p	p	129	130	877																1
95	Bloc02		Théophile	utilisait	un	noeudpapillon.bmp	pour	manger	un	berceau.bmp	autour	du	pied.	fillong	fill	fill	q	q
96	Bloc02	Sylviane	avait	utilisé	une	rape_f.bmp	pour	raper	du	fromage_o.bmp	dans	la	cuisine.	fin	fin	ong	p	p																142	162	843						1
97	Bloc02	Axelle	avait	utilisé	un	fer_o.bmp	pour	repasser	la	chemise_f.bmp	de	son	mari.	fin	ong	fin	p	p													162	148	886								1
98	Bloc02		Antoinette	utilisait	le	sechecheveux_f.bmp	pour	sécher	ses	cheveux_o.bmp	avant	de	sortir.	ong	fin	ong	p	p							181	150	865												1
99	Bloc02	Florentin	avait	utilisé	une	lampetorche.bmp	pour	préparer	des	popcorn.bmp	dans	la	voiture.	fillfin	fill	fill	q	q
100	Bloc02	Basile	avait	utilisé	un	piano.bmp	pour	arroser	la	plante.bmp	de	sa	mère.	fillfin	fill	fill	q	q
101	Bloc02		Odile	utilisait	une	couteautarte_o.bmp	pour	découper	une	tarte_f.bmp	pour	son	anniversaire.	ong	ong	fin	p	p										161	165	1008										1
102	Bloc02		Joëlle	utilisait	une	serpillère_o.bmp	pour	nettoyer	le	sol_f.bmp	de	la	cuisine.	ong	ong	fin	p	p										176	187	771										1
103	Bloc02		Gilberte	utilisait	une	carafe_f.bmp	pour	remplir	son	verre2_o.bmp	à	la	cantine.	ong	fin	ong	p	p							200	176	828												1
104	Bloc02	Reine	avait	utilisé	des	feutres_o.bmp	pour	colorier	un	image_f.bmp	pour	sa	sœur.	fin	ong	fin	p	p													139	156	719								1
105	Bloc02	Auguste	avait	utilisé	un	diable_o.bmp	pour	transporter	les	cartons_f.bmp	pour	le	déménagement.	fin	ong	fin	p	p													145	137	1027								1
106	Bloc02		Bastien	versait	un	seau_f.bmp	pour	remplir	un	aquarium_o.bmp	dans	le	salon.	ong	fin	ong	p	p							220	242	829												1
107	Bloc02	Dorothée	avait	utilisé	une	loupe_o.bmp	pour	lire	le	livre_f.bmp	ecrit	trop	petit.	fin	ong	fin	p	p													222	297	1406								1
108	Bloc02		Lucien	utilisait	une	hache_o.bmp	pour	couper	du	boiscoupé_f.bmp	dans	la	forêt.	ong	ong	fin	p	p										209	163	787										1
109	Bloc02	Corentin	avait	utilisé	des	crayons_f.bmp	pour	dessiner	un	dessin_o.bmp	pour	sa	maman.	fin	fin	ong	p	p																184	152	970						1
110	Bloc02		Sandrine	prenait	des	ciseaux_o.bmp	pour	couper	un	ruban_o.bmp	de	son	cadeau.	ong	ong	ong	p	p	138	182	771																1
111	Bloc02		Laurette	utilisait	une	pelleteuse.bmp	pour	étaler	une	bague.bmp	dans	la	cuisine.	fillong	fill	fill	q	q
112	Bloc02	Rodolphe	avait	utilisé	une	louche_o.bmp	pour	servir	le	ragout_f.bmp	pour	le	diner.	fin	ong	fin	p	q																							0
113	Bloc02		Olivier	prenait	un	sécateur_o.bmp	pour	couper	des	fleurs_o.bmp	dans	son	jardin.	ong	ong	ong	p	p	158	467	851																1
114	Bloc02	Geneviève	avait	utilisé	un	ferfriser_f.bmp	pour	friser	ses	frisé_f.bmp	avant	la	fête.	fin	fin	fin	p	p				181	88	797														1
115	Bloc02		Véronique	utilisait	une	fourchette_o.bmp	pour	tourner	son	steack_o.bmp	dans	la	poêle.	ong	ong	ong	p	p	68	84	645																1
116	Bloc02		Adrien	utilisait	une	éponge_o.bmp	pour	effacer	le	tableau_f.bmp	avant	de	partir.	ong	ong	fin	p	p										169	72	1215										1
117	Bloc02	Frédérique	avait	utilisé	un	cassenoix_f.bmp	pour	casser	des	noix_o.bmp	sur	la	table.	fin	fin	ong	p	p																137	167	746						1
118	Bloc02	Yolande	avait	utilisé	une	clé_f.bmp	pour	ouvrir	le	cadenas1_o.bmp	de	sa	valise	fin	fin	ong	p	p																164	353	1055						1
119	Bloc02		Albertine	utilisait	des	chaussettes.bmp	pour	fermer	les	volets.bmp	dans	un	avion.	fillong	fill	fill	q	q
120	Bloc02	Ninon	avait	utilisé	un	vase.bmp	pour	lisser	une	raquette.bmp	sur	le	toît.	fillfin	fill	fill	q	q
121	Bloc02		Lucienne	utilisait	une	couteaupizza_o.bmp	pour	couper	la	pizza_f.bmp	de	la	pizzeria.	ong	ong	fin	p	p										86	89	817										1
122	Bloc02	Lisette	avait	utilisé	un	panier2.bmp	pour	percer	une	épinglenourisse.bmp	de	sa	sœur.	fillfin	fill	fill	q	q
123	Bloc02		Lionel	utilisait	un	rasoir_o.bmp	pour	se raser	la	tête_f.bmp	avant	de	sortir.	ong	ong	fin	p	p										160	171	825										1
124	Bloc02		Rosine	utilisait	une	machineacafe.bmp	pour	verser	un	avion.bmp	de	son	enfance.	fillong	fill	fill	q	q
125	Bloc02		Thierry	s'aidait	d'un	entonnoir_o.bmp	pour	remplir	la	salière_o.bmp	avant	de	manger	ong	ong	ong	p	p	136	160	924																1
126	Bloc02		Amélie	utilisait	le	rouleau_o.bmp	pour	peindre	le	mur_f.bmp	pendant	ses	vacances.	ong	ong	fin	p	p										173	149	884										1
127	Bloc02	Sidonie	avait	utilisé	une	boitebijoux.bmp	pour	creuser	une	calculatrice.bmp	chez	le	boulanger.	fillfin	fill	fill	q	q
128	Bloc02	Étienne	avait	utilisé	une	manique_f.bmp	pour	retirer	le	couvercle_o.bmp	en	faisant	attention.	fin	fin	ong	p	q																								0
129	Bloc02	Paul	avait	utilisé	une	tondeuse_f.bmp	pour	tondre	la	pelouse_f.bmp	devant	sa	maison.	fin	fin	fin	p	p				114	105	497														1
130	Bloc02	Clémence	avait	utilisé	une	pinceescargots_f.bmp	pour	manger	les	escargots_o.bmp	comme	sa	mère.	fin	fin	ong	p	p																132	166	805						1
131	Bloc02	Suzanne	avait	utilisé	le	rouleaupatisserie_f.bmp	pour	étaler	la	pâte_f.bmp	pour	sa	tarte.	fin	fin	fin	p	p				161	161	819														1
132	Bloc02	Mathieu	avait	utilisé	son	briquet_f.bmp	pour	allumer	la	cigarette_f.bmp	de	son	ami.	fin	fin	fin	p	p				202	182	777														1
133	Bloc02		Fernand	utilisait	un	évier_f.bmp	pour	laver	la	vaisselle_o.bmp	après	le	repas.	ong	fin	ong	p	p							84	86	1060												1
134	Bloc02		Céline	utilisait	une	pelle_o.bmp	pour	creuser	un	trousable_o.bmp	dans	le	sable.	ong	ong	ong	p	p	99	93	629																1
135	Bloc02	Marie	avait	utilisé	un	cintre.bmp	pour	servir	une	glace.bmp	sur	le	trottoir.	fillfin	fill	fill	q	q
136	Bloc02	Patrice	avait	utilisé	le	chaussepied_f.bmp	pour	chausser	ses	chaussure_f.bmp	avant	de	partir.	fin	fin	fin	p	p				114	115	838														1
137	Bloc02	Raoul	avait	pris	une	bouteillelait_f.bmp	pour	verser	un	verrelait_o.bmp	pour	son	frère.	fin	fin	ong	p	p																162	176	816						1
138	Bloc02	Perrine	avait	utilisé	du	vernis_o.bmp	pour	colorer	les	ongles_f.bmp	de	sa	sœur.	fin	ong	fin	p	p													157	158	769								1
139	Bloc02		Pascal	utilisait	une	comptegouttes_o.bmp	pour	remplir	un	tubeessai_o.bmp	dans	le	laboratoire.	ong	ong	ong	p	p	77	73	1661																1
140	Bloc02	Fabrice	avait	utilisé	le	tournevis_f.bmp	pour	assembler	une	chaise_f.bmp	qu'il	a	acheté.	fin	fin	fin	p	p				178	161	719														1
141	Bloc02	Eloi	avait	utilisé	une	boiteoutils.bmp	pour	étaler	un	volant.bmp	sur	la	plage.	fillfin	fill	fill	q	q
142	Bloc02		Julien	utilisait	le	robinet_o.bmp	pour	remplir	un	verre_o.bmp	avant	d'aller	courir.	ong	ong	ong	p	p	148	203	1802																1
143	Bloc02	Claire	avait	utilisé	un	couteau_f.bmp	pour	couper	le	pain_f.bmp	avant	le	repas.	fin	fin	fin	p	p				181	136	917														1
144	Bloc02	Edmond	avait	utilisé	la	colle_o.bmp	pour	assembler	la	maisonpoup_f.bmp	pour	sa	fille.	fin	ong	fin	p	p													108	115	415								1
145	Bloc02		Camille	utilisait	une	bouteillevin_f.bmp	pour	remplir	un	verrevin_o.bmp	à	son	amie.	ong	fin	ong	p	p							167	125	989												1
146	Bloc02	Claudine	avait	utilisé	une	spatule_f.bmp	pour	servir	la	partpizza_f.bmp	avant	de	manger.	fin	fin	fin	p	p				104	109	777														1
147	Bloc02	Josette	avait	utilisé	le	ferlisser_f.bmp	pour	lisser	les	lissé_f.bmp	de	sa	sœur.	fin	fin	fin	p	p				128	102	775														1
148	Bloc02	Paulette	avait	utilisé	une	pièce_f.bmp	pour	gratter	le	ticket_f.bmp	qu'elle	a	gagné.	fin	fin	fin	p	p				105	147	718														1
149	Bloc02		Angélique	utilisait	une	spatule2_o.bmp	pour	retourner	une	crêpe_f.bmp	dans	la	poêle.	ong	ong	fin	p	p										118	166	1023										1
150	Bloc02	Émile	avait	utilisé	une	allumette_f.bmp	pour	allumer	le	cigare_o.bmp	qui	lui	restait.	fin	fin	ong	p	p																139	128	773						1
151	Bloc02	Grégoire	avait	utilisé	un	couteausuisse_o.bmp	pour	tailler	un	crayon_f.bmp	de	son	père.	fin	ong	fin	p	p													113	214	688								1
152	Bloc02		Noé	utilisait	une	canne.bmp	pour	nettoyer	le	velo.bmp	de	son	père.	fillong	fill	fill	q	p
153	Bloc02	Clothilde	avait	utilisé	un	carnetnotes.bmp	pour	nettoyer	des	lunettes.bmp	chez	le	médecin.	fillfin	fill	fill	q	q
154	Bloc02		Désiré	utilisait	un	ballonrugby.bmp	pour	tailler	des	dominos.bmp	sur	la	lune.	fillong	fill	fill	q	q
155	Bloc02		Apolline	utilisait	un	panier.bmp	pour	allumer	un	egouttoir.bmp	dans	le	jardin.	fillong	fill	fill	q	q
156	Bloc02	Edwige	avait	utilisé	une	serviette_o.bmp	pour	sécher	le	chien_f.bmp	après	une	balade.	fin	ong	fin	p	p													245	218	835								1
157	Bloc02	Gaétan	avait	utilisé	un	tirebouchon_f.bmp	pour	ouvrir	la	bouteillevin1_o.bmp	de	son	père.	fin	fin	ong	p	p																222	263	993						1
158	Bloc02		Bénédicte	utilisait	une	boutbière_f.bmp	pour	remplir	un	verrebière_o.bmp	dans	sa	cuisine.	ong	fin	ong	p	p							215	243	884												1
159	Bloc02		Thibault	utilisait	un	économe_f.bmp	pour	éplucher	une	pomme_o.bmp	pour	sa	tarte.	ong	fin	ong	p	p							381	242	1108												1
160	Bloc02		Fernande	utilisait	un	tuyau_f.bmp	pour	remplir	la	piscine_o.bmp	dans	le	jardin.	ong	fin	ong	p	p							217	401	1085												1
161	Bloc02		Édouard	utilisait	une	cafetière_f.bmp	pour	remplir	le	café_o.bmp	de	son	ami.	ong	fin	ong	p	p							248	276	858												1
162	Bloc02	Noémie	avait	utilisé	un	couteaubeurre_f.bmp	pour	étaler	le	beurre_o.bmp	pendant	le	repas.	fin	fin	ong	p	p																99	out+	844						1
163	Bloc02		Sylvaine	utilisait	un	canape.bmp	pour	lire	son	agenda.bmp	du	père	noël.	fillong	fill	fill	q	q
164	Bloc02		Victoire	utilisait	un	appareilphoto.bmp	pour	verser	du	coca.bmp	dans	la	piscine.	fillong	fill	fill	q	q
165	Bloc03	Renée	avait	utilisé	une	pinceescargots_f.bmp	pour	manger	les	escargots_f.bmp	comme	sa	mère.	fin	fin	fin	p	p				176	178	650														1
166	Bloc03		Jeanne	s'aidait	d'un	rateau_o.bmp	pour	ramasser	les	feuilles_o.bmp	dans	le	jardin.	ong	ong	ong	p	p	85	211	642																1
167	Bloc03	Aimé	avait	utilisé	le	rouleaupatisserie_o.bmp	pour	étaler	la	pâte_f.bmp	pour	sa	tarte.	fin	ong	fin	p	p													118	114	501								1
168	Bloc03		Maximilien	utilisait	un	feurouge.bmp	pour	remplir	le	sac.bmp	de	son	frère.	fillong	fill	fill	q	q
169	Bloc03		Armand	prenait	un	sécateur_f.bmp	pour	couper	des	fleurs_o.bmp	dans	son	jardin.	ong	fin	ong	p	p							112	161	748												1
170	Bloc03		Aurélie	utilisait	une	couteautarte_o.bmp	pour	découper	une	tarte_o.bmp	pour	son	anniversaire.	ong	ong	ong	p	p	73	75	566																1
171	Bloc03	Yannick	avait	utilisé	un	extincteur.bmp	pour	mettre	du	rougealevres.bmp	devant	le	miroir.	fillfin	fill	fill	q	q
172	Bloc03	Germaine	avait	utilisé	une	loupe_f.bmp	pour	lire	le	livre_o.bmp	ecrit	trop	petit.	fin	fin	ong	p	p																112	166	759						1
173	Bloc03	Célestin	avait	utilisé	une	sacoche.bmp	pour	couper	la	barque.bmp	de	son	voisin.	fillfin	fill	fill	q	q
174	Bloc03	Rose	avait	utilisé	une	fermetureeclair.bmp	pour	raper	du	scotch.bmp	de	sa	veste.	fillfin	fill	fill	q	q
175	Bloc03		Antoine	utilisait	une	couteaupizza_o.bmp	pour	couper	la	pizza_o.bmp	de	la	pizzeria.	ong	ong	ong	p	p	184	161	1072																1
176	Bloc03		Emeline	prenait	des	ciseaux_f.bmp	pour	couper	un	ruban_o.bmp	de	son	cadeau.	ong	fin	ong	p	p							104	93	840												1
177	Bloc03	Hervé	avait	utilisé	une	allumette_f.bmp	pour	allumer	le	cigare_f.bmp	qui	lui	restait.	fin	fin	fin	p	p				136	197	916														1
178	Bloc03		Benoît	versait	un	seau_o.bmp	pour	remplir	un	aquarium_f.bmp	dans	le	salon.	ong	ong	fin	p	p										147	133	810										1
179	Bloc03		Ambroise	utilisait	un	poisson.bmp	pour	raper	une	enveloppe.bmp	peché	ce	matin.	fillong	fill	fill	q	q
180	Bloc03	Adele	avait	utilisé	le	ferlisser_o.bmp	pour	lisser	les	lissé_f.bmp	de	sa	sœur.	fin	ong	fin	p	p													232	238	972								1
181	Bloc03		Guillaume	utilisait	une	hache_o.bmp	pour	couper	du	boiscoupé_o.bmp	dans	la	forêt.	ong	ong	ong	p	p	190	164	908																1
182	Bloc03	Blaise	avait	utilisé	un	clubdegolf.bmp	pour	allumer	le	ventilateur.bmp	de	son	père.	fillfin	fill	fill	q	q
183	Bloc03		Odette	utilisait	un	économe_o.bmp	pour	éplucher	une	pomme_f.bmp	pour	sa	tarte.	ong	ong	fin	p	p										128	83	658										1
184	Bloc03		Honoré	utilisait	un	trombone.bmp		gratter	une	imprimante.bmp	dans	son	bureau.	fillong	fill	fill	q	q
185	Bloc03		Annette	utilisait	une	fourchette_f.bmp	pour	tourner	son	steack_o.bmp	dans	la	poêle.	ong	fin	ong	p	p							129	110	690												1
186	Bloc03		Oriane	utilisait	une	balayette.bmp	pour	promener	son	chat.bmp	dans	le	garage.	fillong	fill	fill	q	q
187	Bloc03		Lucie	utilisait	un	évier_o.bmp	pour	laver	la	vaisselle_f.bmp	après	le	repas.	ong	ong	fin	p	p										356	143	902										1
188	Bloc03		Pascale	utilisait	un	tuyau_o.bmp	pour	remplir	la	piscine_f.bmp	dans	le	jardin.	ong	ong	fin	p	p										95	118	851										1
189	Bloc03		Firmin	utilisait	un	lampadaire.bmp	pour	manger	une	tapettemouches.bmp	dans	le	jardin.	fillong	fill	fill	q	q
190	Bloc03		Rolande	utilisait	un	stylo_f.bmp	pour	écrire	une	lettre_o.bmp	à	son	père.	ong	fin	ong	p	q																					0
191	Bloc03	Pierrick	avait	utilisé	une	tondeuse_o.bmp	pour	tondre	la	pelouse_f.bmp	devant	sa	maison.	fin	ong	fin	p	p													226	273	799								1
192	Bloc03	Yannick	avait	utilisé	un	tournevis_f.bmp	pour	démonter	un	ordinateur_o.bmp	pour	le	réparer.	fin	fin	ong	p	p																119	143	1170						1
193	Bloc03		Gaston	utilisait	une	perceuse_f.bmp	pour	faire	un	troubois_o.bmp	dans	la	menuiserie.	ong	fin	ong	p	p							136	148	793												1
194	Bloc03	Andrée	avait	utilisé	une	manique_f.bmp	pour	retirer	le	couvercle_f.bmp	en	faisant	attention.	fin	fin	fin	p	p				142	142	874														1
195	Bloc03	Edagard	avait	utilisé	des	poids.bmp	pour	assembler	des	baguettes.bmp	dans	sa	chambre.	fillfin	fill	fill	q	q
196	Bloc03	Emilien	avait	utilisé	le	chaussepied_o.bmp	pour	chausser	ses	chaussure_f.bmp	avant	de	partir.	fin	ong	fin	p	p													238	203	671								1
197	Bloc03		Jérémie	se servait	d'un	filet_f.bmp	pour	attraper	un	poisson_o.bmp	dans	le	lac.	ong	fin	ong	p	p							126	156	926												1
198	Bloc03		Mireille	utilisait	le	sechecheveux_o.bmp	pour	sécher	ses	cheveux_f.bmp	avant	de	sortir.	ong	ong	fin	p	p										142	103	884										1
199	Bloc03	Bernadette	avait	utilisé	un	cassenoix_f.bmp	pour	casser	des	noix_f.bmp	sur	la	table.	fin	fin	fin	p	p				150	129	1047														1
200	Bloc03	Georgette	avait	utilisé	un	couteausuisse_f.bmp	pour	tailler	un	crayon_o.bmp	de	son	père.	fin	fin	ong	p	p																192	146	814						1
201	Bloc03		Cyrille	utilisait	le	robinet_f.bmp	pour	remplir	un	verre_o.bmp	avant	d'aller	courir.	ong	fin	ong	p	p							118	130	832												1
202	Bloc03	Gaspard	avait	utilisé	un	mixeur.bmp	pour	plier	une	serviette.bmp	dans	la	cuisine.	fillfin	fill	fill	q	q
203	Bloc03	Léandre	avait	utilisé	une	table.bmp	pour	allumer	un	portefeuille.bmp	dans	la	cuisine.	fillfin	fill	fill	q	q
204	Bloc03	Emmanuel	avait	utilisé	la	colle_f.bmp	pour	assembler	la	maisonpoup_o.bmp	pour	sa	fille.	fin	fin	ong	p	p																670	164	971						1
205	Bloc03	Yann	avait	utilisé	une	serviette_f.bmp	pour	sécher	le	chien_o.bmp	après	une	balade.	fin	fin	ong	p	p																232	262	901						1
206	Bloc03	Sylvain	avait	pris	une	bouteillelait_f.bmp	pour	verser	un	verrelait_f.bmp	pour	son	frère.	fin	fin	fin	p	p				176	208	907														1
207	Bloc03	Solange	avait	utilisé	des	feutres_f.bmp	pour	colorier	un	image_o.bmp	pour	sa	sœur.	fin	fin	ong	p	p																171	171	681						1
208	Bloc03	Honorine	avait	utilisé	un	marteau.bmp	pour	allumer	le	lecteurCD.bmp	de	son	grand-père.	fillfin	fill	fill	q	q
209	Bloc03	Josiane	avait	utilisé	des	crayons_f.bmp	pour	dessiner	un	dessin_f.bmp	pour	sa	maman.	fin	fin	fin	p	p				103	97	out+														1
210	Bloc03		Rosalie	utilisait	un	canard.bmp	pour	repasser	sa	robe.bmp	dans	le	salon.	fillong	fill	fill	q	q
211	Bloc03		Marine	utilisait	une	cafetière_o.bmp	pour	remplir	le	café_f.bmp	de	son	ami.	ong	ong	fin	p	p										146	177	840										1
212	Bloc03	Violette	avait	utilisé	un	couteau_o.bmp	pour	couper	le	pain_f.bmp	avant	le	repas.	fin	ong	fin	p	p													145	223	1023								1
213	Bloc03	Thérèse	avait	utilisé	un	couteaubeurre_f.bmp	pour	étaler	le	beurre_f.bmp	pendant	le	repas.	fin	fin	fin	p	p				160	166	767														1
214	Bloc03	David	avait	utilisé	le	tournevis_o.bmp	pour	assembler	une	chaise_f.bmp	qu'il	a	acheté.	fin	ong	fin	p	p													162	140	700								1
215	Bloc03		Josée	utilisait	un	telephone.bmp	pour	couper	des	tongs.bmp	pour	sa	fille.	fillong	fill	fill	q	q
216	Bloc03	Delphine	avait	utilisé	une	clé_f.bmp	pour	ouvrir	le	cadenas1_f.bmp	de	sa	valise	fin	fin	fin	p	p				223	238	811														1
217	Bloc03	Aurélien	avait	utilisé	un	diable_f.bmp	pour	transporter	les	cartons_o.bmp	pour	le	déménagement.	fin	fin	ong	p	p																157	184	741						1
218	Bloc03		Georges	utilisait	un	rasoir_o.bmp	pour	se raser	la	tête_o.bmp	avant	de	sortir.	ong	ong	ong	p	p	259	177	1139																1
219	Bloc03	Jeannette	avait	utilisé	une	pièce_o.bmp	pour	gratter	le	ticket_f.bmp	qu'elle	a	gagné.	fin	ong	fin	p	q																							0
220	Bloc03		Yves	utilisait	une	pelle2_o.bmp	pour	construire	un	chateausable_o.bmp	sur	la	plage.	ong	ong	ong	p	p	465	260	1006																1
221	Bloc03		Angèle	utilisait	une	comptegouttes_f.bmp	pour	remplir	un	tubeessai_o.bmp	dans	le	laboratoire.	ong	fin	ong	p	p							124	out+	out+												1
222	Bloc03		Manon	utilisait	une	boutbière_o.bmp	pour	remplir	un	verrebière_f.bmp	dans	sa	cuisine.	ong	ong	fin	p	p										496	505	1171										1
223	Bloc03		Marc	utilisait	une	éponge_o.bmp	pour	effacer	le	tableau_o.bmp	avant	de	partir.	ong	ong	ong	p	p	234	290	out+																1
224	Bloc03		Virginie	utilisait	le	rouleau_o.bmp	pour	peindre	le	mur_o.bmp	pendant	ses	vacances.	ong	ong	ong	p	p	219	246	1013																1
225	Bloc03		Lucille	utilisait	des	cartes.bmp	pour	peindre	la	chaise.bmp	qu'elle	a	réçu.	fillong	fill	fill	q	q
226	Bloc03	Barthélemy	avait	utilisé	une	montre.bmp	pour	chausser	un	sifflet.bmp	pour	le	match.	fillfin	fill	fill	q	q
227	Bloc03		Paule	utilisait	une	pelle_f.bmp	pour	creuser	un	trousable_o.bmp	dans	le	sable.	ong	fin	ong	p	p							222	250	1078												1
228	Bloc03	Arnaud	avait	utilisé	un	tirebouchon_f.bmp	pour	ouvrir	la	bouteillevin1_f.bmp	de	son	père.	fin	fin	fin	p	p				222	273	961														1
229	Bloc03		Marcelle	utilisait	une	bouteillevin_o.bmp	pour	remplir	un	verrevin_f.bmp	à	son	amie.	ong	ong	fin	p	p										219	247	681										1
230	Bloc03	Laure	avait	utilisé	du	vernis_f.bmp	pour	colorer	les	ongles_o.bmp	de	sa	sœur.	fin	fin	ong	p	p																178	171	913						1
231	Bloc03		Aude	s'aidait	d'un	entonnoir_f.bmp	pour	remplir	la	salière_o.bmp	avant	de	manger	ong	fin	ong	p	p							278	237	880												1
232	Bloc03		Damien	utilisait	une	carafe_o.bmp	pour	remplir	son	verre2_f.bmp	à	la	cantine.	ong	ong	fin	p	p										267	316	840										1
233	Bloc03	Marielle	avait	utilisé	une	spatule_o.bmp	pour	servir	la	partpizza_f.bmp	avant	de	manger.	fin	ong	fin	p	p													268	260	1032								1
234	Bloc03	Germain	avait	utilisé	son	briquet_o.bmp	pour	allumer	la	cigarette_f.bmp	de	son	ami.	fin	ong	fin	p	p													229	253	700								1
235	Bloc03		Didier	utilisait	une	serpillère_o.bmp	pour	nettoyer	le	sol_o.bmp	de	la	cuisine.	ong	ong	ong	p	p	216	238	840																1
236	Bloc03	Nadine	avait	utilisé	une	rape_f.bmp	pour	raper	du	fromage_f.bmp	dans	la	cuisine.	fin	fin	fin	p	p				277	224	717														1
237	Bloc03	Rémi	avait	utilisé	une	louche_f.bmp	pour	servir	le	ragout_o.bmp	pour	le	diner.	fin	fin	ong	p	p																202	209	654						1
238	Bloc03		Félicien	utilisait	un	micro.bmp	pour	lancer	un	frigo.bmp	loin	devant	lui.	fillong	fill	fill	q	q
239	Bloc03		Gisèle	utilisait	une	tireuse_o.bmp	pour	servir	une	bière_f.bmp	dans	son	bar.	ong	ong	fin	p	p										192	282	801										1
240	Bloc03	Léonie	avait	utilisé	un	ferfriser_o.bmp	pour	friser	ses	frisé_f.bmp	avant	la	fête.	fin	ong	fin	p	p													238	232	830								1
241	Bloc03		Gustave	utilisait	une	laisse.bmp	pour	gonfler	un	ballon.bmp	avant	le	match.	fillong	fill	fill	q	q
242	Bloc03	Luce	avait	utilisé	un	radiateur.bmp	pour	terminer	un	puzzle.bmp	en	quelques	minutes.	fillfin	fill	fill	q	q
243	Bloc03		Serge	utilisait	une	spatule2_o.bmp	pour	retourner	une	crêpe_o.bmp	dans	la	poêle.	ong	ong	ong	p	q																			0
244	Bloc03	Morgane	avait	utilisé	un	fer_f.bmp	pour	repasser	la	chemise_o.bmp	de	son	mari.	fin	fin	ong	p	p																166	122	739						1
																			253.963	270.107	920.963	333.31	248.893	844.607	336.778	245.5	1019.22	298.37	262.407	901.143	222.667	242.615	867.615	389.038	307.654	848.269	0.966667	1	0.966667	0.966667	0.933333	0.9

## Sheet: A2.2.2
																			ongcong			fincong			ongininc			ongobinc			finininc			finobinc			Acc
Block	Running	Word1	Word2	Word3	Word4	PicInst	Word6	Word7	Word8	PicObject	Word10	Word11	Word12	CondVerb	CondInst	CondObject	Response1.CRESP	Response1.RESP	Image1.RT	Image2.RT	Response1.RT	Image1.RT	Image2.RT	Response1.RT	Image1.RT	Image2.RT	Response1.RT	Image1.RT	Image2.RT	Response1.RT	Image1.RT	Image2.RT	Response1.RT	Image1.RT	Image2.RT	Response1.RT	AccOngCong	AccFinCong	AccOngInInc	AccOngObInc	AccFinInInc	AccFinObInc
5	Bloc02		Julien	utilisait	le	robinet_o.bmp	pour	remplir	un	verre_o.bmp	avant	d'aller	courir.	ong	ong	ong	p	p	723	1346	1533																1
6	Bloc02		Théophile	utilisait	un	noeudpapillon.bmp	pour	manger	un	berceau.bmp	autour	du	pied.	fillong	fill	fill	q	q
7	Bloc02		Sylvaine	utilisait	un	canape.bmp	pour	lire	son	agenda.bmp	du	père	noël.	fillong	fill	fill	q	q
8	Bloc02		Rosine	utilisait	une	machineacafe.bmp	pour	verser	un	avion.bmp	de	son	enfance.	fillong	fill	fill	q	q
9	Bloc02		Lionel	utilisait	un	rasoir_o.bmp	pour	se raser	la	tête_f.bmp	avant	de	sortir.	ong	ong	fin	p	p										1325	639	1619										1
10	Bloc02		Laurette	utilisait	une	pelleteuse.bmp	pour	étaler	une	bague.bmp	dans	la	cuisine.	fillong	fill	fill	q	q
11	Bloc02		Pascal	utilisait	une	comptegouttes_o.bmp	pour	remplir	un	tubeessai_o.bmp	dans	le	laboratoire.	ong	ong	ong	p	p	1213	out+	669																1
12	Bloc02	Clothilde	avait	utilisé	un	carnetnotes.bmp	pour	nettoyer	des	lunettes.bmp	chez	le	médecin.	fillfin	fill	fill	q	q
13	Bloc02	Reine	avait	utilisé	des	feutres_o.bmp	pour	colorier	un	image_f.bmp	pour	sa	sœur.	fin	ong	fin	p	p													2163	out+	426								1
14	Bloc02		Victoire	utilisait	un	appareilphoto.bmp	pour	verser	du	coca.bmp	dans	la	piscine.	fillong	fill	fill	q	q
15	Bloc02	Rodolphe	avait	utilisé	une	louche_o.bmp	pour	servir	le	ragout_f.bmp	pour	le	diner.	fin	ong	fin	p	p													1619	1741	982								1
16	Bloc02	Ninon	avait	utilisé	un	vase.bmp	pour	lisser	une	raquette.bmp	sur	le	toît.	fillfin	fill	fill	q	q
17	Bloc02	Patrice	avait	utilisé	le	chaussepied_f.bmp	pour	chausser	ses	chaussure_f.bmp	avant	de	partir.	fin	fin	fin	p	p				1358	635	536														1
18	Bloc02		Vivien	utilisait	un	grillepain.bmp	pour	envoyer	des	ballons.bmp	dans	le	ciel.	fillong	fill	fill	q	q
19	Bloc02	Paulette	avait	utilisé	une	pièce_f.bmp	pour	gratter	le	ticket_f.bmp	qu'elle	a	gagné.	fin	fin	fin	p	p				2004	out+	2579														1
20	Bloc02	Raoul	avait	pris	une	bouteillelait_f.bmp	pour	verser	un	verrelait_o.bmp	pour	son	frère.	fin	fin	ong	p	p																1139	out+	619						1
21	Bloc02	Grégoire	avait	utilisé	un	couteausuisse_o.bmp	pour	tailler	un	crayon_f.bmp	de	son	père.	fin	ong	fin	p	p													896	782	1353								1
22	Bloc02		Angélique	utilisait	une	spatule2_o.bmp	pour	retourner	une	crêpe_f.bmp	dans	la	poêle.	ong	ong	fin	p	p										1388	1702	441										1
23	Bloc02	Gaétan	avait	utilisé	un	tirebouchon_f.bmp	pour	ouvrir	la	bouteillevin1_o.bmp	de	son	père.	fin	fin	ong	p	p																1418	624	728						1
24	Bloc02		François	utilisait	un	stylo_o.bmp	pour	écrire	une	lettre_o.bmp	à	son	père.	ong	ong	ong	p	p	942	1046	656																1
25	Bloc02	Albert	avait	utilisé	un	tournevis_o.bmp	pour	démonter	un	ordinateur_f.bmp	pour	le	réparer.	fin	ong	fin	p	p													2108	1075	531								1
26	Bloc02	Noémie	avait	utilisé	un	couteaubeurre_f.bmp	pour	étaler	le	beurre_o.bmp	pendant	le	repas.	fin	fin	ong	p	p																1712	1557	430						1
27	Bloc02	Edmond	avait	utilisé	la	colle_o.bmp	pour	assembler	la	maisonpoup_f.bmp	pour	sa	fille.	fin	ong	fin	p	p													1976	657	821								1
28	Bloc02		René	se servait	d'un	filet_o.bmp	pour	attraper	un	poisson_o.bmp	dans	le	lac.	ong	ong	ong	p	p	1863	878	457																1
29	Bloc02		Micheline	s'aidait	d'un	rateau_o.bmp	pour	ramasser	les	feuilles_f.bmp	dans	le	jardin.	ong	ong	fin	p	p										881	711	810										1
30	Bloc02	Edwige	avait	utilisé	une	serviette_o.bmp	pour	sécher	le	chien_f.bmp	après	une	balade.	fin	ong	fin	p	p													1288	875	2152								1
31	Bloc02	Perrine	avait	utilisé	du	vernis_o.bmp	pour	colorer	les	ongles_f.bmp	de	sa	sœur.	fin	ong	fin	p	p													848	1581	594								1
32	Bloc02	Auguste	avait	utilisé	un	diable_o.bmp	pour	transporter	les	cartons_f.bmp	pour	le	déménagement.	fin	ong	fin	p	p													1600	1742	2225								1
33	Bloc02	Eloi	avait	utilisé	une	boiteoutils.bmp	pour	étaler	un	volant.bmp	sur	la	plage.	fillfin	fill	fill	q	q
34	Bloc02	Frédérique	avait	utilisé	un	cassenoix_f.bmp	pour	casser	des	noix_o.bmp	sur	la	table.	fin	fin	ong	p	p																2175	1062	727						1
35	Bloc02	Florentin	avait	utilisé	une	lampetorche.bmp	pour	préparer	des	popcorn.bmp	dans	la	voiture.	fillfin	fill	fill	q	q
36	Bloc02	Axelle	avait	utilisé	un	fer_o.bmp	pour	repasser	la	chemise_f.bmp	de	son	mari.	fin	ong	fin	p	p													1273	783	440								1
37	Bloc02	Yolande	avait	utilisé	une	clé_f.bmp	pour	ouvrir	le	cadenas1_o.bmp	de	sa	valise	fin	fin	ong	p	p																826	1236	1049						1
38	Bloc02		Noé	utilisait	une	canne.bmp	pour	nettoyer	le	velo.bmp	de	son	père.	fillong	fill	fill	q	q
39	Bloc02	Paul	avait	utilisé	une	tondeuse_f.bmp	pour	tondre	la	pelouse_f.bmp	devant	sa	maison.	fin	fin	fin	p	p				out+	614	1057														1
40	Bloc02		Thibault	utilisait	un	économe_f.bmp	pour	éplucher	une	pomme_o.bmp	pour	sa	tarte.	ong	fin	ong	p	p							1970	663	820												1
41	Bloc02	Geneviève	avait	utilisé	un	ferfriser_f.bmp	pour	friser	ses	frisé_f.bmp	avant	la	fête.	fin	fin	fin	p	p				3676	694	727														1
42	Bloc02		Gilberte	utilisait	une	carafe_f.bmp	pour	remplir	son	verre2_o.bmp	à	la	cantine.	ong	fin	ong	p	p							1600	544	3537												1
43	Bloc02		Véronique	utilisait	une	fourchette_o.bmp	pour	tourner	son	steack_o.bmp	dans	la	poêle.	ong	ong	ong	p	p	994	544	985																1
44	Bloc02		Amélie	utilisait	le	rouleau_o.bmp	pour	peindre	le	mur_f.bmp	pendant	ses	vacances.	ong	ong	fin	p	p										1013	out+	582										1
45	Bloc02		Sandrine	prenait	des	ciseaux_o.bmp	pour	couper	un	ruban_o.bmp	de	son	cadeau.	ong	ong	ong	p	p	734	843	682																1
46	Bloc02		Lucienne	utilisait	une	couteaupizza_o.bmp	pour	couper	la	pizza_f.bmp	de	la	pizzeria.	ong	ong	fin	p	p										1191	796	858										1
47	Bloc02	Josette	avait	utilisé	le	ferlisser_f.bmp	pour	lisser	les	lissé_f.bmp	de	sa	sœur.	fin	fin	fin	p	p				1047	702	695														1
48	Bloc02	Corentin	avait	utilisé	des	crayons_f.bmp	pour	dessiner	un	dessin_o.bmp	pour	sa	maman.	fin	fin	ong	p	p																729	1651	650						1
49	Bloc02	Lisette	avait	utilisé	un	panier2.bmp	pour	percer	une	épinglenourisse.bmp	de	sa	sœur.	fillfin	fill	fill	q	q
50	Bloc02		Noël	utilisait	une	tireuse_f.bmp	pour	servir	une	bière_o.bmp	dans	son	bar.	ong	fin	ong	p	p							3016	800	405												1
51	Bloc02	Mathieu	avait	utilisé	son	briquet_f.bmp	pour	allumer	la	cigarette_f.bmp	de	son	ami.	fin	fin	fin	p	p				785	1189	569														1
52	Bloc02	Marceline	avait	utilisé	un	microscope.bmp	pour	manger	des	chocolats.bmp	dans	la	prairie.	fillfin	fill	fill	q	q
53	Bloc02	Marie	avait	utilisé	un	cintre.bmp	pour	servir	une	glace.bmp	sur	le	trottoir.	fillfin	fill	fill	q	q
54	Bloc02	Dorothée	avait	utilisé	une	loupe_o.bmp	pour	lire	le	livre_f.bmp	ecrit	trop	petit.	fin	ong	fin	p	p													1043	1413	889								1
55	Bloc02		Bénédicte	utilisait	une	boutbière_f.bmp	pour	remplir	un	verrebière_o.bmp	dans	sa	cuisine.	ong	fin	ong	p	p							2831	1097	750												1
56	Bloc02		Camille	utilisait	une	bouteillevin_f.bmp	pour	remplir	un	verrevin_o.bmp	à	son	amie.	ong	fin	ong	p	p							875	867	665												1
57	Bloc02	Suzanne	avait	utilisé	le	rouleaupatisserie_f.bmp	pour	étaler	la	pâte_f.bmp	pour	sa	tarte.	fin	fin	fin	p	p				744	1042	750														1
58	Bloc02	Clémence	avait	utilisé	une	pinceescargots_f.bmp	pour	manger	les	escargots_o.bmp	comme	sa	mère.	fin	fin	ong	p	p																out+	966	out+						1
59	Bloc02		Céline	utilisait	une	pelle_o.bmp	pour	creuser	un	trousable_o.bmp	dans	le	sable.	ong	ong	ong	p	p	2134	683	347																1
60	Bloc02	Sylviane	avait	utilisé	une	rape_f.bmp	pour	raper	du	fromage_o.bmp	dans	la	cuisine.	fin	fin	ong	p	p																out+	1427	373						1
61	Bloc02	Basile	avait	utilisé	un	piano.bmp	pour	arroser	la	plante.bmp	de	sa	mère.	fillfin	fill	fill	q	p
62	Bloc02	Fabrice	avait	utilisé	le	tournevis_f.bmp	pour	assembler	une	chaise_f.bmp	qu'il	a	acheté.	fin	fin	fin	p	p				748	1436	519														1
63	Bloc02		Dominique	utilisait	une	perceuse_o.bmp	pour	trouer	un	troubois_o.bmp	dans	la	menuiserie.	ong	ong	ong	p	p	691	887	507																1
64	Bloc02		Odile	utilisait	une	couteautarte_o.bmp	pour	découper	une	tarte_f.bmp	pour	son	anniversaire.	ong	ong	fin	p	p										1890	614	456										1
65	Bloc02	Claudine	avait	utilisé	une	spatule_f.bmp	pour	servir	la	partpizza_f.bmp	avant	de	manger.	fin	fin	fin	p	p				1066	787	869														1
66	Bloc02		Antoinette	utilisait	le	sechecheveux_f.bmp	pour	sécher	ses	cheveux_o.bmp	avant	de	sortir.	ong	fin	ong	p	p							1056	594	577												1
67	Bloc02		Thierry	s'aidait	d'un	entonnoir_o.bmp	pour	remplir	la	salière_o.bmp	avant	de	manger	ong	ong	ong	p	p	1033	1361	3045																1
68	Bloc02	Alphonsine	avait	utilisé	un	carton.bmp	pour	friser	un	globe.bmp	dans	le	four.	fillfin	fill	fill	q	q
69	Bloc02		Fernand	utilisait	un	évier_f.bmp	pour	laver	la	vaisselle_o.bmp	après	le	repas.	ong	fin	ong	p	p							699	out+	567												1
70	Bloc02		Fernande	utilisait	un	tuyau_f.bmp	pour	remplir	la	piscine_o.bmp	dans	le	jardin.	ong	fin	ong	p	p							866	874	860												1
71	Bloc02		Juliette	utilisait	une	pelle2_o.bmp	pour	construire	un	chateausable_f.bmp	sur	la	plage.	ong	ong	fin	p	p										1276	734	521										1
72	Bloc02		Albertine	utilisait	des	chaussettes.bmp	pour	fermer	les	volets.bmp	dans	un	avion.	fillong	fill	fill	q	q
73	Bloc02	Sidonie	avait	utilisé	une	boitebijoux.bmp	pour	creuser	une	calculatrice.bmp	chez	le	boulanger.	fillfin	fill	fill	q	q
74	Bloc02	Étienne	avait	utilisé	une	manique_f.bmp	pour	retirer	le	couvercle_o.bmp	en	faisant	attention.	fin	fin	ong	p	p																1108	1524	809						1
75	Bloc02		Adrien	utilisait	une	éponge_o.bmp	pour	effacer	le	tableau_f.bmp	avant	de	partir.	ong	ong	fin	p	p										1098	1453	2876										1
76	Bloc02		Lucien	utilisait	une	hache_o.bmp	pour	couper	du	boiscoupé_f.bmp	dans	la	forêt.	ong	ong	fin	p	p										538	718	826										1
77	Bloc02		Olivier	prenait	un	sécateur_o.bmp	pour	couper	des	fleurs_o.bmp	dans	son	jardin.	ong	ong	ong	p	p	1302	463	393																1
78	Bloc02	Claire	avait	utilisé	un	couteau_f.bmp	pour	couper	le	pain_f.bmp	avant	le	repas.	fin	fin	fin	p	p				615	404	715														1
79	Bloc02		Bastien	versait	un	seau_f.bmp	pour	remplir	un	aquarium_o.bmp	dans	le	salon.	ong	fin	ong	p	p							1237	874	715												1
80	Bloc02		Apolline	utilisait	un	panier.bmp	pour	allumer	un	egouttoir.bmp	dans	le	jardin.	fillong	fill	fill	q	q
81	Bloc02	Émile	avait	utilisé	une	allumette_f.bmp	pour	allumer	le	cigare_o.bmp	qui	lui	restait.	fin	fin	ong	p	p																898	921	403						1
82	Bloc02		Édouard	utilisait	une	cafetière_f.bmp	pour	remplir	le	café_o.bmp	de	son	ami.	ong	fin	ong	p	p							953	919	509												1
83	Bloc02		Joëlle	utilisait	une	serpillère_o.bmp	pour	nettoyer	le	sol_f.bmp	de	la	cuisine.	ong	ong	fin	p	p										1158	705	337										1
84	Bloc02		Désiré	utilisait	un	ballonrugby.bmp	pour	tailler	des	dominos.bmp	sur	la	lune.	fillong	fill	fill	q	q
85	Bloc03	Josiane	avait	utilisé	des	crayons_f.bmp	pour	dessiner	un	dessin_f.bmp	pour	sa	maman.	fin	fin	fin	p	p				618	892	408														1
86	Bloc03		Gustave	utilisait	une	laisse.bmp	pour	gonfler	un	ballon.bmp	avant	le	match.	fillong	fill	fill	q	q
87	Bloc03		Manon	utilisait	une	boutbière_o.bmp	pour	remplir	un	verrebière_f.bmp	dans	sa	cuisine.	ong	ong	fin	p	p										673	630	715										1
88	Bloc03	Adele	avait	utilisé	le	ferlisser_o.bmp	pour	lisser	les	lissé_f.bmp	de	sa	sœur.	fin	ong	fin	p	p													1019	557	755								1
89	Bloc03	Morgane	avait	utilisé	un	fer_f.bmp	pour	repasser	la	chemise_o.bmp	de	son	mari.	fin	fin	ong	p	p																550	846	512						1
90	Bloc03	Jeannette	avait	utilisé	une	pièce_o.bmp	pour	gratter	le	ticket_f.bmp	qu'elle	a	gagné.	fin	ong	fin	p	p													1010	1700	2588								1
91	Bloc03		Cyrille	utilisait	le	robinet_f.bmp	pour	remplir	un	verre_o.bmp	avant	d'aller	courir.	ong	fin	ong	p	p							732	920	out+												1
92	Bloc03		Honoré	utilisait	un	trombone.bmp		gratter	une	imprimante.bmp	dans	son	bureau.	fillong	fill	fill	q	q
93	Bloc03	Violette	avait	utilisé	un	couteau_o.bmp	pour	couper	le	pain_f.bmp	avant	le	repas.	fin	ong	fin	p	p													668	866	664								1
94	Bloc03	Aurélien	avait	utilisé	un	diable_f.bmp	pour	transporter	les	cartons_o.bmp	pour	le	déménagement.	fin	fin	ong	p	p																1262	596	481						1
95	Bloc03		Angèle	utilisait	une	comptegouttes_f.bmp	pour	remplir	un	tubeessai_o.bmp	dans	le	laboratoire.	ong	fin	ong	p	p							1227	777	1479												1
96	Bloc03	Yannick	avait	utilisé	un	tournevis_f.bmp	pour	démonter	un	ordinateur_o.bmp	pour	le	réparer.	fin	fin	ong	p	p																940	1024	734						1
97	Bloc03	Gaspard	avait	utilisé	un	mixeur.bmp	pour	plier	une	serviette.bmp	dans	la	cuisine.	fillfin	fill	fill	q	q
98	Bloc03		Virginie	utilisait	le	rouleau_o.bmp	pour	peindre	le	mur_o.bmp	pendant	ses	vacances.	ong	ong	ong	p	p	344	out+	1737																1
99	Bloc03		Jérémie	se servait	d'un	filet_f.bmp	pour	attraper	un	poisson_o.bmp	dans	le	lac.	ong	fin	ong	p	p							2632	896	416												1
100	Bloc03		Aude	s'aidait	d'un	entonnoir_f.bmp	pour	remplir	la	salière_o.bmp	avant	de	manger	ong	fin	ong	p	p							836	666	834												1
101	Bloc03	Yannick	avait	utilisé	un	extincteur.bmp	pour	mettre	du	rougealevres.bmp	devant	le	miroir.	fillfin	fill	fill	q	q
102	Bloc03		Georges	utilisait	un	rasoir_o.bmp	pour	se raser	la	tête_o.bmp	avant	de	sortir.	ong	ong	ong	p	p	979	961	994																1
103	Bloc03		Antoine	utilisait	une	couteaupizza_o.bmp	pour	couper	la	pizza_o.bmp	de	la	pizzeria.	ong	ong	ong	p	p	out+	611	1211																1
104	Bloc03		Didier	utilisait	une	serpillère_o.bmp	pour	nettoyer	le	sol_o.bmp	de	la	cuisine.	ong	ong	ong	p	p	650	771	386																1
105	Bloc03		Annette	utilisait	une	fourchette_f.bmp	pour	tourner	son	steack_o.bmp	dans	la	poêle.	ong	fin	ong	p	p							370	568	979												1
106	Bloc03	Bernadette	avait	utilisé	un	cassenoix_f.bmp	pour	casser	des	noix_f.bmp	sur	la	table.	fin	fin	fin	p	p				826	579	779														1
107	Bloc03		Marine	utilisait	une	cafetière_o.bmp	pour	remplir	le	café_f.bmp	de	son	ami.	ong	ong	fin	p	p										228	417	3037										1
108	Bloc03		Gisèle	utilisait	une	tireuse_o.bmp	pour	servir	une	bière_f.bmp	dans	son	bar.	ong	ong	fin	p	p										285	655	3294										1
109	Bloc03	Blaise	avait	utilisé	un	clubdegolf.bmp	pour	allumer	le	ventilateur.bmp	de	son	père.	fillfin	fill	fill	q	q
110	Bloc03	Pierrick	avait	utilisé	une	tondeuse_o.bmp	pour	tondre	la	pelouse_f.bmp	devant	sa	maison.	fin	ong	fin	p	p													551	351	537								1
111	Bloc03	Emilien	avait	utilisé	le	chaussepied_o.bmp	pour	chausser	ses	chaussure_f.bmp	avant	de	partir.	fin	ong	fin	p	p													693	509	802								1
112	Bloc03	Honorine	avait	utilisé	un	marteau.bmp	pour	allumer	le	lecteurCD.bmp	de	son	grand-père.	fillfin	fill	fill	q	q
113	Bloc03	Laure	avait	utilisé	du	vernis_f.bmp	pour	colorer	les	ongles_o.bmp	de	sa	sœur.	fin	fin	ong	p	p																620	1219	419						1
114	Bloc03		Marcelle	utilisait	une	bouteillevin_o.bmp	pour	remplir	un	verrevin_f.bmp	à	son	amie.	ong	ong	fin	p	p										630	585	3953										1
115	Bloc03	Germaine	avait	utilisé	une	loupe_f.bmp	pour	lire	le	livre_o.bmp	ecrit	trop	petit.	fin	fin	ong	p	p																605	1139	633						1
116	Bloc03		Odette	utilisait	un	économe_o.bmp	pour	éplucher	une	pomme_f.bmp	pour	sa	tarte.	ong	ong	fin	p	p										337	635	835										1
117	Bloc03	Edagard	avait	utilisé	des	poids.bmp	pour	assembler	des	baguettes.bmp	dans	sa	chambre.	fillfin	fill	fill	q	q
118	Bloc03		Serge	utilisait	une	spatule2_o.bmp	pour	retourner	une	crêpe_o.bmp	dans	la	poêle.	ong	ong	ong	p	p	845	1724	492																1
119	Bloc03	Emmanuel	avait	utilisé	la	colle_f.bmp	pour	assembler	la	maisonpoup_o.bmp	pour	sa	fille.	fin	fin	ong	p	p																777	735	715						1
120	Bloc03		Mireille	utilisait	le	sechecheveux_o.bmp	pour	sécher	ses	cheveux_f.bmp	avant	de	sortir.	ong	ong	fin	p	p										317	692	1020										1
121	Bloc03		Pascale	utilisait	un	tuyau_o.bmp	pour	remplir	la	piscine_f.bmp	dans	le	jardin.	ong	ong	fin	p	p										out+	703	1289										1
122	Bloc03		Armand	prenait	un	sécateur_f.bmp	pour	couper	des	fleurs_o.bmp	dans	son	jardin.	ong	fin	ong	p	p							out+	460	2267												1
123	Bloc03		Lucie	utilisait	un	évier_o.bmp	pour	laver	la	vaisselle_f.bmp	après	le	repas.	ong	ong	fin	p	p										584	399	821										1
124	Bloc03	Célestin	avait	utilisé	une	sacoche.bmp	pour	couper	la	barque.bmp	de	son	voisin.	fillfin	fill	fill	q	q
125	Bloc03		Ambroise	utilisait	un	poisson.bmp	pour	raper	une	enveloppe.bmp	peché	ce	matin.	fillong	fill	fill	q	q
126	Bloc03	Rose	avait	utilisé	une	fermetureeclair.bmp	pour	raper	du	scotch.bmp	de	sa	veste.	fillfin	fill	fill	q	q
127	Bloc03	Rémi	avait	utilisé	une	louche_f.bmp	pour	servir	le	ragout_o.bmp	pour	le	diner.	fin	fin	ong	p	p																483	766	2229						1
128	Bloc03		Guillaume	utilisait	une	hache_o.bmp	pour	couper	du	boiscoupé_o.bmp	dans	la	forêt.	ong	ong	ong	p	p	277	901	1257																1
129	Bloc03	Barthélemy	avait	utilisé	une	montre.bmp	pour	chausser	un	sifflet.bmp	pour	le	match.	fillfin	fill	fill	q	q
130	Bloc03		Rolande	utilisait	un	stylo_f.bmp	pour	écrire	une	lettre_o.bmp	à	son	père.	ong	fin	ong	p	p							315	1338	1545												1
131	Bloc03	Delphine	avait	utilisé	une	clé_f.bmp	pour	ouvrir	le	cadenas1_f.bmp	de	sa	valise	fin	fin	fin	p	p				1938	507	3270														1
132	Bloc03	David	avait	utilisé	le	tournevis_o.bmp	pour	assembler	une	chaise_f.bmp	qu'il	a	acheté.	fin	ong	fin	p	p													676	300	1130								1
133	Bloc03		Emeline	prenait	des	ciseaux_f.bmp	pour	couper	un	ruban_o.bmp	de	son	cadeau.	ong	fin	ong	p	q																					0
134	Bloc03	Arnaud	avait	utilisé	un	tirebouchon_f.bmp	pour	ouvrir	la	bouteillevin1_f.bmp	de	son	père.	fin	fin	fin	p	p				361	596	out+														1
135	Bloc03	Hervé	avait	utilisé	une	allumette_f.bmp	pour	allumer	le	cigare_f.bmp	qui	lui	restait.	fin	fin	fin	p	p				773	1100	1492														1
136	Bloc03		Maximilien	utilisait	un	feurouge.bmp	pour	remplir	le	sac.bmp	de	son	frère.	fillong	fill	fill	q	p
137	Bloc03	Germain	avait	utilisé	son	briquet_o.bmp	pour	allumer	la	cigarette_f.bmp	de	son	ami.	fin	ong	fin	p	p													306	520	775								1
138	Bloc03	Nadine	avait	utilisé	une	rape_f.bmp	pour	raper	du	fromage_f.bmp	dans	la	cuisine.	fin	fin	fin	p	p				575	545	667														1
139	Bloc03		Paule	utilisait	une	pelle_f.bmp	pour	creuser	un	trousable_o.bmp	dans	le	sable.	ong	fin	ong	p	p							743	581	586												1
140	Bloc03		Josée	utilisait	un	telephone.bmp	pour	couper	des	tongs.bmp	pour	sa	fille.	fillong	fill	fill	q	q
141	Bloc03		Marc	utilisait	une	éponge_o.bmp	pour	effacer	le	tableau_o.bmp	avant	de	partir.	ong	ong	ong	p	p	1037	461	out+																1
142	Bloc03	Solange	avait	utilisé	des	feutres_f.bmp	pour	colorier	un	image_o.bmp	pour	sa	sœur.	fin	fin	ong	p	p																1007	941	1869						1
143	Bloc03		Jeanne	s'aidait	d'un	rateau_o.bmp	pour	ramasser	les	feuilles_o.bmp	dans	le	jardin.	ong	ong	ong	p	p	405	231	613																1
144	Bloc03	Yann	avait	utilisé	une	serviette_f.bmp	pour	sécher	le	chien_o.bmp	après	une	balade.	fin	fin	ong	p	p																573	902	364						1
145	Bloc03	Léandre	avait	utilisé	une	table.bmp	pour	allumer	un	portefeuille.bmp	dans	la	cuisine.	fillfin	fill	fill	q	q
146	Bloc03		Benoît	versait	un	seau_o.bmp	pour	remplir	un	aquarium_f.bmp	dans	le	salon.	ong	ong	fin	p	p										out+	out+	out+										1
147	Bloc03		Aurélie	utilisait	une	couteautarte_o.bmp	pour	découper	une	tarte_o.bmp	pour	son	anniversaire.	ong	ong	ong	p	p	328	639	808																1
148	Bloc03	Léonie	avait	utilisé	un	ferfriser_o.bmp	pour	friser	ses	frisé_f.bmp	avant	la	fête.	fin	ong	fin	p	p													253	284	420								1
149	Bloc03	Andrée	avait	utilisé	une	manique_f.bmp	pour	retirer	le	couvercle_f.bmp	en	faisant	attention.	fin	fin	fin	p	p				259	623	381														1
150	Bloc03	Renée	avait	utilisé	une	pinceescargots_f.bmp	pour	manger	les	escargots_f.bmp	comme	sa	mère.	fin	fin	fin	p	p				921	734	1120														1
151	Bloc03	Marielle	avait	utilisé	une	spatule_o.bmp	pour	servir	la	partpizza_f.bmp	avant	de	manger.	fin	ong	fin	p	p													797	1065	929								1
152	Bloc03	Luce	avait	utilisé	un	radiateur.bmp	pour	terminer	un	puzzle.bmp	en	quelques	minutes.	fillfin	fill	fill	q	q
153	Bloc03		Damien	utilisait	une	carafe_o.bmp	pour	remplir	son	verre2_f.bmp	à	la	cantine.	ong	ong	fin	p	p										856	654	1434										1
154	Bloc03	Thérèse	avait	utilisé	un	couteaubeurre_f.bmp	pour	étaler	le	beurre_f.bmp	pendant	le	repas.	fin	fin	fin	p	p				673	1500	1232														1
155	Bloc03		Gaston	utilisait	une	perceuse_f.bmp	pour	faire	un	troubois_o.bmp	dans	la	menuiserie.	ong	fin	ong	p	p							555	1067	881												1
156	Bloc03		Firmin	utilisait	un	lampadaire.bmp	pour	manger	une	tapettemouches.bmp	dans	le	jardin.	fillong	fill	fill	q	q
157	Bloc03	Sylvain	avait	pris	une	bouteillelait_f.bmp	pour	verser	un	verrelait_f.bmp	pour	son	frère.	fin	fin	fin	p	p				756	793	1496														1
158	Bloc03	Aimé	avait	utilisé	le	rouleaupatisserie_o.bmp	pour	étaler	la	pâte_f.bmp	pour	sa	tarte.	fin	ong	fin	p	p													588	485	1693								1
159	Bloc03		Rosalie	utilisait	un	canard.bmp	pour	repasser	sa	robe.bmp	dans	le	salon.	fillong	fill	fill	q	q
160	Bloc03	Georgette	avait	utilisé	un	couteausuisse_f.bmp	pour	tailler	un	crayon_o.bmp	de	son	père.	fin	fin	ong	p	q																								0
161	Bloc03		Yves	utilisait	une	pelle2_o.bmp	pour	construire	un	chateausable_o.bmp	sur	la	plage.	ong	ong	ong	p	p	436	542	1186																1
162	Bloc03		Félicien	utilisait	un	micro.bmp	pour	lancer	un	frigo.bmp	loin	devant	lui.	fillong	fill	fill	q	p
163	Bloc03		Oriane	utilisait	une	balayette.bmp	pour	promener	son	chat.bmp	dans	le	garage.	fillong	fill	fill	q	q
164	Bloc03		Lucille	utilisait	des	cartes.bmp	pour	peindre	la	chaise.bmp	qu'elle	a	réçu.	fillong	fill	fill	q	q
165	Bloc01		Jacques	versait	un	seau_o.bmp	pour	remplir	un	aquarium_o.bmp	dans	le	salon.	ong	ong	ong	p	p	613	923	1103																1
166	Bloc01		Carole	utilisait	le	robinet_o.bmp	pour	remplir	un	verre_f.bmp	avant	d'aller	courir.	ong	ong	fin	p	p										513	572	2000										1
167	Bloc01		Frédéric	utilisait	un	tuyau_o.bmp	pour	remplir	la	piscine_o.bmp	dans	le	jardin.	ong	ong	ong	p	p	969	878	818																1
168	Bloc01	Noella	avait	utilisé	un	char.bmp	pour	nettoyer	ses	chaussures.bmp	après	les	vacances.	fillfin	fill	fill	q	q
169	Bloc01	Baptiste	avait	utilisé	le	rouleaupatisserie_f.bmp	pour	étaler	la	pâte_o.bmp	pour	sa	tarte.	fin	fin	ong	p	p																316	1076	1890						1
170	Bloc01	Armel	avait	utilisé	des	mouchoirs.bmp	pour	attraper	une	minuterie.bmp	en	papier	blanc.	fillfin	fill	fill	q	q
171	Bloc01	Aimée	avait	utilisé	une	rape_o.bmp	pour	raper	du	fromage_f.bmp	dans	la	cuisine.	fin	ong	fin	p	p													698	427	3110								1
172	Bloc01		Doriane	utilisait	une	cuillere.bmp	pour	construire	une	maison.bmp	pendant	les	vacances.	fillong	fill	fill	q	q
173	Bloc01	Gilles	avait	utilisé	une	loupe_f.bmp	pour	lire	le	livre_f.bmp	ecrit	trop	petit.	fin	fin	fin	p	p				639	629	1266														1
174	Bloc01	Aurore	avait	utilisé	une	pièce_f.bmp	pour	gratter	le	ticket_o.bmp	qu'elle	a	gagné.	fin	fin	ong	p	p																1396	1151	1174						1
175	Bloc01		Mariette	utilisait	un	papillon.bmp	pour	verser	un	surf.bmp	pour	sa	mère.	fillong	fill	fill	q	q
176	Bloc01		Stéphane	utilisait	une	boutbière_o.bmp	pour	remplir	un	verrebière_o.bmp	dans	sa	cuisine.	ong	ong	ong	p	p	648	1608	3223																1
177	Bloc01		Clémentine	utilisait	une	couteautarte_f.bmp	pour	découper	une	tarte_o.bmp	pour	son	anniversaire.	ong	fin	ong	p	p							792	735	394												1
178	Bloc01	Leontine	avait	utilisé	des	crayons_o.bmp	pour	dessiner	un	dessin_f.bmp	pour	sa	maman.	fin	ong	fin	p	p													777	831	1003								1
179	Bloc01	Philippine	avait	utilisé	des	baskets.bmp	pour	couper	une	telecommande.bmp	devant	la	télévision.	fillfin	fill	fill	q	q
180	Bloc01	Christelle	avait	utilisé	des	feutres_f.bmp	pour	colorier	un	image_f.bmp	pour	sa	sœur.	fin	fin	fin	p	p				2200	454	519														1
181	Bloc01	Ghislain	avait	utilisé	un	tirebouchon_o.bmp	pour	ouvrir	la	bouteillevin1_f.bmp	de	son	père.	fin	ong	fin	p	p													out+	567	622								1
182	Bloc01		Clarisse	utilisait	le	rouleau_f.bmp	pour	peindre	le	mur_o.bmp	pendant	ses	vacances.	ong	fin	ong	p	p							655	927	2444												1
183	Bloc01	Luc	avait	utilisé	le	chaussepied_f.bmp	pour	chausser	ses	chaussure_o.bmp	avant	de	partir.	fin	fin	ong	p	p																991	761	2537						1
184	Bloc01	Florent	avait	utilisé	une	tondeuse_f.bmp	pour	tondre	la	pelouse_o.bmp	devant	sa	maison.	fin	fin	ong	p	p																1283	635	1547						1
185	Bloc01	Henri	avait	utilisé	un	tournevis_f.bmp	pour	démonter	un	ordinateur_f.bmp	pour	le	réparer.	fin	fin	fin	p	p				593	1176	out+														1
186	Bloc01		Sylvie	utilisait	le	sechecheveux_o.bmp	pour	sécher	ses	cheveux_o.bmp	avant	de	sortir.	ong	ong	ong	p	p	263	578	863																1
187	Bloc01	Franck	avait	utilisé	une	serviette_f.bmp	pour	sécher	le	chien_f.bmp	après	une	balade.	fin	fin	fin	p	p				748	788	595														1
188	Bloc01		Fabien	utilisait	un	stylo_o.bmp	pour	écrire	une	lettre_f.bmp	à	son	père.	ong	ong	fin	p	p										579	560	515										1
189	Bloc01	Alphonse	avait	utilisé	un	couteaubeurre_o.bmp	pour	étaler	le	beurre_f.bmp	pendant	le	repas.	fin	ong	fin	p	p													709	516	3053								1
190	Bloc01	Gaétane	avait	utilisé	un	sacamain.bmp	pour	écrire	un	savon.bmp	et	un	stylo.	fillfin	fill	fill	q	q
191	Bloc01		Hugues	utilisait	une	couteaupizza_f.bmp	pour	couper	la	pizza_o.bmp	de	la	pizzeria.	ong	fin	ong	p	p							264	460	378												1
192	Bloc01		Charline	s'aidait	d'un	rateau_f.bmp	pour	ramasser	les	feuilles_o.bmp	dans	le	jardin.	ong	fin	ong	p	p							611	552	574												1
193	Bloc01		Gwenaelle	utilisait	une	pelle2_f.bmp	pour	construire	un	chateausable_o.bmp	sur	la	plage.	ong	fin	ong	p	p							1533	780	747												1
194	Bloc01	Jean	avait	utilisé	une	fontaine.bmp	pour	gonfler	un	cadre.bmp	dans	le	jardin.	fillfin	fill	fill	q	q
195	Bloc01		Angeline	utilisait	un	violon.bmp	pour	remplir	un	biberon.bmp	pour	son	bébé.	fillong	fill	fill	q	q
196	Bloc01	Adrienne	avait	utilisé	un	cassenoix_o.bmp	pour	casser	des	noix_f.bmp	sur	la	table.	fin	ong	fin	p	p													864	595	1948								1
197	Bloc01		Gautier	utilisait	une	balance.bmp	pour	peindre	un	sandwich.bmp	pour	le	repas.	fillong	fill	fill	q	q
198	Bloc01		Margot	utilisait	une	éponge_f.bmp	pour	effacer	le	tableau_o.bmp	avant	de	partir.	ong	fin	ong	p	p							1178	516	out+												1
199	Bloc01	Romain	avait	utilisé	un	couteausuisse_f.bmp	pour	tailler	un	crayon_f.bmp	de	son	père.	fin	fin	fin	p	p				558	612	1641														1
200	Bloc01	Rosette	avait	utilisé	une	boucleoreille.bmp	pour	sécher	le	chapeau.bmp	de	sa	mère.	fillfin	fill	fill	q	q
201	Bloc01	Régine	avait	utilisé	un	ferfriser_f.bmp	pour	friser	ses	frisé_o.bmp	avant	la	fête.	fin	fin	ong	p	p																1622	2106	2553						1
202	Bloc01	Marise	avait	utilisé	un	scarabee.bmp	pour	tourner	une	cabane.bmp	pour	le	papillon.	fillfin	fill	fill	q	q
203	Bloc01	Claudette	avait	utilisé	une	clé_o.bmp	pour	ouvrir	le	cadenas1_f.bmp	de	sa	valise	fin	ong	fin	p	p													654	789	1428								1
204	Bloc01		Renaud	utilisait	un	rasoir_f.bmp	pour	se raser	la	tête_o.bmp	avant	de	sortir.	ong	fin	ong	p	p							844	832	2340												1
205	Bloc01	Simon	avait	pris	une	bouteillelait_o.bmp	pour	verser	un	verrelait_f.bmp	pour	son	frère.	fin	ong	fin	p	p													676	617	1072								1
206	Bloc01		Laurent	utilisait	une	tireuse_o.bmp	pour	servir	une	bière_o.bmp	dans	son	bar.	ong	ong	ong	p	p	435	636	549																1
207	Bloc01	Anthony	avait	utilisé	le	tournevis_f.bmp	pour	assembler	une	chaise_o.bmp	qu'il	a	acheté.	fin	fin	ong	p	p																673	1131	1210						1
208	Bloc01	Élodie	avait	utilisé	du	vernis_f.bmp	pour	colorer	les	ongles_f.bmp	de	sa	sœur.	fin	fin	fin	p	p				576	597	out+														1
209	Bloc01		Suzette	utilisait	une	douche.bmp	pour	ouvrir	un	peigne.bmp	pour	se	coiffer.	fillong	fill	fill	q	q
210	Bloc01		Brice	utilisait	une	hache_f.bmp	pour	couper	du	boiscoupé_o.bmp	dans	la	forêt.	ong	fin	ong	p	p							656	445	474												1
211	Bloc01		Eugénie	utilisait	une	spatule2_f.bmp	pour	retourner	une	crêpe_o.bmp	dans	la	poêle.	ong	fin	ong	p	p							out+	537	514												1
212	Bloc01		Amaury	utilisait	des	briques.bmp	pour	fabriquer	un	accordeon.bmp	pour	son	voisin.	fillong	fill	fill	q	q
213	Bloc01		Timothee	utilisait	un	arbre.bmp	pour	cuire	un	cake.bmp	dans	le	four.	fillong	fill	fill	q	q
214	Bloc01		Martine	utilisait	une	cafetière_o.bmp	pour	remplir	le	café_o.bmp	de	son	ami.	ong	ong	ong	p	q																			0
215	Bloc01		Sébastien	utilisait	une	bouteillevin_o.bmp	pour	remplir	un	verrevin_o.bmp	à	son	amie.	ong	ong	ong	p	p	252	474	2453																1
216	Bloc01		Raymonde	utilisait	une	perceuse_o.bmp	pour	trouer	un	troubois_f.bmp	dans	la	menuiserie.	ong	ong	fin	p	p										436	802	2431										1
217	Bloc01	Victorine	avait	utilisé	une	voiture.bmp	pour	manger	des	gateaux.bmp	pour	le	gouter.	fillfin	fill	fill	q	q
218	Bloc01		Monique	utilisait	un	économe_o.bmp	pour	éplucher	une	pomme_o.bmp	pour	sa	tarte.	ong	ong	ong	p	p	368	472	1576																1
219	Bloc01		Françoise	utilisait	un	évier_o.bmp	pour	laver	la	vaisselle_o.bmp	après	le	repas.	ong	ong	ong	p	p	290	868	301																1
220	Bloc01	Cédric	avait	utilisé	la	colle_f.bmp	pour	assembler	la	maisonpoup_f.bmp	pour	sa	fille.	fin	fin	fin	p	p				789	517	2583														1
221	Bloc01	Heloise	avait	utilisé	une	manique_o.bmp	pour	retirer	le	couvercle_f.bmp	en	faisant	attention.	fin	ong	fin	p	p													276	691	1593								1
222	Bloc01	Colette	avait	utilisé	un	fer_f.bmp	pour	repasser	la	chemise_f.bmp	de	son	mari.	fin	fin	fin	p	p				496	306	1510														1
223	Bloc01		Armelle	utilisait	une	serpillère_f.bmp	pour	nettoyer	le	sol_o.bmp	de	la	cuisine.	ong	fin	ong	p	p							1723	654	838												1
224	Bloc01	Augustin	avait	utilisé	une	allumette_o.bmp	pour	allumer	le	cigare_f.bmp	qui	lui	restait.	fin	ong	fin	p	p													697	866	out+								1
225	Bloc01		Yvonne	prenait	des	ciseaux_o.bmp	pour	couper	un	ruban_f.bmp	de	son	cadeau.	ong	ong	fin	p	p										427	214	1920										1
226	Bloc01		Faustine	utilisait	un	pont.bmp	pour	remplir	une	trottinette.bmp	pour	se	déplacer.	fillong	fill	fill	q	q
227	Bloc01	Hortense	avait	utilisé	une	cheminee.bmp	pour	servir	du	the.bmp	pour	sa	grand-mère.	fillfin	fill	fill	q	q
228	Bloc01	Régis	avait	utilisé	son	briquet_f.bmp	pour	allumer	la	cigarette_o.bmp	de	son	ami.	fin	fin	ong	p	q																								0
229	Bloc01		Rodrigue	utilisait	une	brossedents.bmp	pour	construire	une	sacpoubelle.bmp	pour	son	frère.	fillong	fill	fill	q	q
230	Bloc01	Jean-Luc	avait	utilisé	une	louche_f.bmp	pour	servir	le	ragout_f.bmp	pour	le	diner.	fin	fin	fin	p	p				224	483	1787														1
231	Bloc01		Sacha	utilisait	une	agrafeuse.bmp	pour	manger	un	yaourt.bmp	dans	la	cuisine.	fillong	fill	fill	q	q
232	Bloc01	Maxime	avait	utilisé	un	diable_f.bmp	pour	transporter	les	cartons_f.bmp	pour	le	déménagement.	fin	fin	fin	p	p				795	372	2522														1
233	Bloc01	Léontine	avait	utilisé	un	oeufauplat.bmp	pour	allumer	sa	bougie.bmp	lors	du	diner.	fillfin	fill	fill	q	q
234	Bloc01	Rémy	avait	utilisé	un	couteau_f.bmp	pour	couper	le	pain_o.bmp	avant	le	repas.	fin	fin	ong	p	p																318	841	1223						1
235	Bloc01		Éliane	prenait	un	sécateur_o.bmp	pour	couper	des	fleurs_f.bmp	dans	son	jardin.	ong	ong	fin	p	p										810	933	1574										1
236	Bloc01		Christophe	utilisait	une	carafe_o.bmp	pour	remplir	son	verre2_o.bmp	à	la	cantine.	ong	ong	ong	p	p	262	473	1168																1
237	Bloc01		Fabienne	utilisait	une	comptegouttes_o.bmp	pour	remplir	un	tubeessai_f.bmp	dans	le	laboratoire.	ong	ong	fin	p	p										1537	1279	2457										1
238	Bloc01	Ghislaine	avait	utilisé	une	spatule_f.bmp	pour	servir	la	partpizza_o.bmp	avant	de	manger.	fin	fin	ong	p	p																460	860	1940						1
239	Bloc01		Loïc	se servait	d'un	filet_o.bmp	pour	attraper	un	poisson_f.bmp	dans	le	lac.	ong	ong	fin	p	p										678	703	out+										1
240	Bloc01	Flavie	avait	utilisé	une	pinceescargots_o.bmp	pour	manger	les	escargots_f.bmp	comme	sa	mère.	fin	ong	fin	p	p													1020	out+	2383								1
241	Bloc01		Séverine	utilisait	une	pelle_o.bmp	pour	creuser	un	trousable_f.bmp	dans	le	sable.	ong	ong	fin	p	p										431	577	505										1
242	Bloc01		Marguerite	s'aidait	d'un	entonnoir_o.bmp	pour	remplir	la	salière_f.bmp	avant	de	manger	ong	ong	fin	p	p										593	1306	738										1
243	Bloc01		Mathilde	utilisait	une	fourchette_o.bmp	pour	tourner	son	steack_f.bmp	dans	la	poêle.	ong	ong	fin	p	p										560	1453	780										1
244	Bloc01	Lydie	avait	utilisé	le	ferlisser_f.bmp	pour	lisser	les	lissé_o.bmp	de	sa	sœur.	fin	fin	ong	p	p																660	630	650						1
																			751.071	807.481	1071.86	943.483	734.69	1195.7	1139.59	747.964	1003.52	794	780.036	1380.14	956.759	828.036	1273.03	943.885	1049.15	1054.37	0.966667	1	0.966667	1	1	0.933333

## Sheet: A2.3.3
																			ongcong			fincong			ongininc			ongobinc			finininc			finobinc			Acc
Block	Running	Word1	Word2	Word3	Word4	PicInst	Word6	Word7	Word8	PicObject	Word10	Word11	Word12	CondVerb	CondInst	CondObject	Response1.CRESP	Response1.RESP	Image1.RT	Image2.RT	Response1.RT	Image1.RT	Image2.RT	Response1.RT	Image1.RT	Image2.RT	Response1.RT	Image1.RT	Image2.RT	Response1.RT	Image1.RT	Image2.RT	Response1.RT	Image1.RT	Image2.RT	Response1.RT	AccOngCong	AccFinCong	AccOngInInc	AccOngObInc	AccFinInInc	AccFinObInc
5	Bloc02		Édouard	utilisait	une	cafetière_f.bmp	pour	remplir	le	café_o.bmp	de	son	ami.	ong	fin	ong	p	p							929	out+	1479												1
6	Bloc02	Lisette	avait	utilisé	un	panier2.bmp	pour	percer	une	épinglenourisse.bmp	de	sa	sœur.	fillfin	fill	fill	q	q
7	Bloc02	Reine	avait	utilisé	des	feutres_o.bmp	pour	colorier	un	image_f.bmp	pour	sa	sœur.	fin	ong	fin	p	p													1527	out+	720								1
8	Bloc02		Bénédicte	utilisait	une	boutbière_f.bmp	pour	remplir	un	verrebière_o.bmp	dans	sa	cuisine.	ong	fin	ong	p	p							1003	out+	989												1
9	Bloc02		Lucien	utilisait	une	hache_o.bmp	pour	couper	du	boiscoupé_f.bmp	dans	la	forêt.	ong	ong	fin	p	p										1282	652	out+										1
10	Bloc02		Désiré	utilisait	un	ballonrugby.bmp	pour	tailler	des	dominos.bmp	sur	la	lune.	fillong	fill	fill	q	q
11	Bloc02		Thibault	utilisait	un	économe_f.bmp	pour	éplucher	une	pomme_o.bmp	pour	sa	tarte.	ong	fin	ong	p	p							1435	644	483												1
12	Bloc02		Bastien	versait	un	seau_f.bmp	pour	remplir	un	aquarium_o.bmp	dans	le	salon.	ong	fin	ong	p	p							out+	out+	out+												1
13	Bloc02		René	se servait	d'un	filet_o.bmp	pour	attraper	un	poisson_o.bmp	dans	le	lac.	ong	ong	ong	p	p	1324	493	785																1
14	Bloc02		Odile	utilisait	une	couteautarte_o.bmp	pour	découper	une	tarte_f.bmp	pour	son	anniversaire.	ong	ong	fin	p	p										1126	611	877										1
15	Bloc02	Suzanne	avait	utilisé	le	rouleaupatisserie_f.bmp	pour	étaler	la	pâte_f.bmp	pour	sa	tarte.	fin	fin	fin	p	p				591	583	1384														1
16	Bloc02	Frédérique	avait	utilisé	un	cassenoix_f.bmp	pour	casser	des	noix_o.bmp	sur	la	table.	fin	fin	ong	p	p																575	out+	2114						1
17	Bloc02	Noémie	avait	utilisé	un	couteaubeurre_f.bmp	pour	étaler	le	beurre_o.bmp	pendant	le	repas.	fin	fin	ong	p	p																out+	954	5377						1
18	Bloc02		Lucienne	utilisait	une	couteaupizza_o.bmp	pour	couper	la	pizza_f.bmp	de	la	pizzeria.	ong	ong	fin	p	p										674	430	869										1
19	Bloc02		Lionel	utilisait	un	rasoir_o.bmp	pour	se raser	la	tête_f.bmp	avant	de	sortir.	ong	ong	fin	p	p										773	590	768										1
20	Bloc02	Josette	avait	utilisé	le	ferlisser_f.bmp	pour	lisser	les	lissé_f.bmp	de	sa	sœur.	fin	fin	fin	p	p				206	533	696														1
21	Bloc02	Étienne	avait	utilisé	une	manique_f.bmp	pour	retirer	le	couvercle_o.bmp	en	faisant	attention.	fin	fin	ong	p	p																552	415	409						1
22	Bloc02	Eloi	avait	utilisé	une	boiteoutils.bmp	pour	étaler	un	volant.bmp	sur	la	plage.	fillfin	fill	fill	q	q
23	Bloc02	Grégoire	avait	utilisé	un	couteausuisse_o.bmp	pour	tailler	un	crayon_f.bmp	de	son	père.	fin	ong	fin	p	p													728	639	686								1
24	Bloc02	Paul	avait	utilisé	une	tondeuse_f.bmp	pour	tondre	la	pelouse_f.bmp	devant	sa	maison.	fin	fin	fin	p	p				646	457	875														1
25	Bloc02	Patrice	avait	utilisé	le	chaussepied_f.bmp	pour	chausser	ses	chaussure_f.bmp	avant	de	partir.	fin	fin	fin	p	p				1441	539	1049														1
26	Bloc02		Céline	utilisait	une	pelle_o.bmp	pour	creuser	un	trousable_o.bmp	dans	le	sable.	ong	ong	ong	p	p	244	623	815																1
27	Bloc02	Auguste	avait	utilisé	un	diable_o.bmp	pour	transporter	les	cartons_f.bmp	pour	le	déménagement.	fin	ong	fin	p	p													1092	607	1112								1
28	Bloc02	Alphonsine	avait	utilisé	un	carton.bmp	pour	friser	un	globe.bmp	dans	le	four.	fillfin	fill	fill	q	q
29	Bloc02		Vivien	utilisait	un	grillepain.bmp	pour	envoyer	des	ballons.bmp	dans	le	ciel.	fillong	fill	fill	q	q
30	Bloc02	Rodolphe	avait	utilisé	une	louche_o.bmp	pour	servir	le	ragout_f.bmp	pour	le	diner.	fin	ong	fin	p	p													617	924	out+								1
31	Bloc02		Noël	utilisait	une	tireuse_f.bmp	pour	servir	une	bière_o.bmp	dans	son	bar.	ong	fin	ong	p	p							308	572	775												1
32	Bloc02	Geneviève	avait	utilisé	un	ferfriser_f.bmp	pour	friser	ses	frisé_f.bmp	avant	la	fête.	fin	fin	fin	p	p				out+	684	740														1
33	Bloc02	Fabrice	avait	utilisé	le	tournevis_f.bmp	pour	assembler	une	chaise_f.bmp	qu'il	a	acheté.	fin	fin	fin	p	p				754	out+	1470														1
34	Bloc02		Juliette	utilisait	une	pelle2_o.bmp	pour	construire	un	chateausable_f.bmp	sur	la	plage.	ong	ong	fin	p	p										951	948	633										1
35	Bloc02	Paulette	avait	utilisé	une	pièce_f.bmp	pour	gratter	le	ticket_f.bmp	qu'elle	a	gagné.	fin	fin	fin	p	p				553	822	out+														1
36	Bloc02	Clothilde	avait	utilisé	un	carnetnotes.bmp	pour	nettoyer	des	lunettes.bmp	chez	le	médecin.	fillfin	fill	fill	q	q
37	Bloc02	Raoul	avait	pris	une	bouteillelait_f.bmp	pour	verser	un	verrelait_o.bmp	pour	son	frère.	fin	fin	ong	p	p																244	1026	407						1
38	Bloc02		Gilberte	utilisait	une	carafe_f.bmp	pour	remplir	son	verre2_o.bmp	à	la	cantine.	ong	fin	ong	p	p							570	647	582												1
39	Bloc02		Adrien	utilisait	une	éponge_o.bmp	pour	effacer	le	tableau_f.bmp	avant	de	partir.	ong	ong	fin	p	p										992	813	448										1
40	Bloc02		Dominique	utilisait	une	perceuse_o.bmp	pour	trouer	un	troubois_o.bmp	dans	la	menuiserie.	ong	ong	ong	p	p	260	out+	839																1
41	Bloc02	Florentin	avait	utilisé	une	lampetorche.bmp	pour	préparer	des	popcorn.bmp	dans	la	voiture.	fillfin	fill	fill	q	q
42	Bloc02		Victoire	utilisait	un	appareilphoto.bmp	pour	verser	du	coca.bmp	dans	la	piscine.	fillong	fill	fill	q	q
43	Bloc02		Véronique	utilisait	une	fourchette_o.bmp	pour	tourner	son	steack_o.bmp	dans	la	poêle.	ong	ong	ong	p	p	718	512	522																1
44	Bloc02		Micheline	s'aidait	d'un	rateau_o.bmp	pour	ramasser	les	feuilles_f.bmp	dans	le	jardin.	ong	ong	fin	p	p										276	721	594										1
45	Bloc02		Olivier	prenait	un	sécateur_o.bmp	pour	couper	des	fleurs_o.bmp	dans	son	jardin.	ong	ong	ong	p	p	646	258	460																1
46	Bloc02		Amélie	utilisait	le	rouleau_o.bmp	pour	peindre	le	mur_f.bmp	pendant	ses	vacances.	ong	ong	fin	p	p										273	812	514										1
47	Bloc02		Théophile	utilisait	un	noeudpapillon.bmp	pour	manger	un	berceau.bmp	autour	du	pied.	fillong	fill	fill	q	q
48	Bloc02		Rosine	utilisait	une	machineacafe.bmp	pour	verser	un	avion.bmp	de	son	enfance.	fillong	fill	fill	q	q
49	Bloc02	Albert	avait	utilisé	un	tournevis_o.bmp	pour	démonter	un	ordinateur_f.bmp	pour	le	réparer.	fin	ong	fin	p	p													726	840	864								1
50	Bloc02		Sylvaine	utilisait	un	canape.bmp	pour	lire	son	agenda.bmp	du	père	noël.	fillong	fill	fill	q	p
51	Bloc02	Clémence	avait	utilisé	une	pinceescargots_f.bmp	pour	manger	les	escargots_o.bmp	comme	sa	mère.	fin	fin	ong	p	p																out+	603	2605						1
52	Bloc02		Fernande	utilisait	un	tuyau_f.bmp	pour	remplir	la	piscine_o.bmp	dans	le	jardin.	ong	fin	ong	p	p							650	767	665												1
53	Bloc02	Claire	avait	utilisé	un	couteau_f.bmp	pour	couper	le	pain_f.bmp	avant	le	repas.	fin	fin	fin	p	p				518	526	583														1
54	Bloc02	Marie	avait	utilisé	un	cintre.bmp	pour	servir	une	glace.bmp	sur	le	trottoir.	fillfin	fill	fill	q	q
55	Bloc02		Angélique	utilisait	une	spatule2_o.bmp	pour	retourner	une	crêpe_f.bmp	dans	la	poêle.	ong	ong	fin	p	p										978	out+	699										1
56	Bloc02	Dorothée	avait	utilisé	une	loupe_o.bmp	pour	lire	le	livre_f.bmp	ecrit	trop	petit.	fin	ong	fin	p	p													461	554	548								1
57	Bloc02	Corentin	avait	utilisé	des	crayons_f.bmp	pour	dessiner	un	dessin_o.bmp	pour	sa	maman.	fin	fin	ong	p	p																303	856	693						1
58	Bloc02		Fernand	utilisait	un	évier_f.bmp	pour	laver	la	vaisselle_o.bmp	après	le	repas.	ong	fin	ong	p	p							657	666	477												1
59	Bloc02		Sandrine	prenait	des	ciseaux_o.bmp	pour	couper	un	ruban_o.bmp	de	son	cadeau.	ong	ong	ong	p	p	567	992	790																1
60	Bloc02		Noé	utilisait	une	canne.bmp	pour	nettoyer	le	velo.bmp	de	son	père.	fillong	fill	fill	q	q
61	Bloc02		Pascal	utilisait	une	comptegouttes_o.bmp	pour	remplir	un	tubeessai_o.bmp	dans	le	laboratoire.	ong	ong	ong	p	p	1125	782	719																1
62	Bloc02	Gaétan	avait	utilisé	un	tirebouchon_f.bmp	pour	ouvrir	la	bouteillevin1_o.bmp	de	son	père.	fin	fin	ong	p	p																491	626	1244						1
63	Bloc02		Julien	utilisait	le	robinet_o.bmp	pour	remplir	un	verre_o.bmp	avant	d'aller	courir.	ong	ong	ong	p	p	644	472	out+																1
64	Bloc02	Yolande	avait	utilisé	une	clé_f.bmp	pour	ouvrir	le	cadenas1_o.bmp	de	sa	valise	fin	fin	ong	p	p																823	845	804						1
65	Bloc02	Ninon	avait	utilisé	un	vase.bmp	pour	lisser	une	raquette.bmp	sur	le	toît.	fillfin	fill	fill	q	q
66	Bloc02	Claudine	avait	utilisé	une	spatule_f.bmp	pour	servir	la	partpizza_f.bmp	avant	de	manger.	fin	fin	fin	p	p				563	238	2027														1
67	Bloc02	Edmond	avait	utilisé	la	colle_o.bmp	pour	assembler	la	maisonpoup_f.bmp	pour	sa	fille.	fin	ong	fin	p	p													202	740	out+								1
68	Bloc02	Mathieu	avait	utilisé	son	briquet_f.bmp	pour	allumer	la	cigarette_f.bmp	de	son	ami.	fin	fin	fin	p	p				752	871	611														1
69	Bloc02	Edwige	avait	utilisé	une	serviette_o.bmp	pour	sécher	le	chien_f.bmp	après	une	balade.	fin	ong	fin	p	p													703	814	779								1
70	Bloc02	Marceline	avait	utilisé	un	microscope.bmp	pour	manger	des	chocolats.bmp	dans	la	prairie.	fillfin	fill	fill	q	q
71	Bloc02		Camille	utilisait	une	bouteillevin_f.bmp	pour	remplir	un	verrevin_o.bmp	à	son	amie.	ong	fin	ong	p	p							905	590	461												1
72	Bloc02		Albertine	utilisait	des	chaussettes.bmp	pour	fermer	les	volets.bmp	dans	un	avion.	fillong	fill	fill	q	q
73	Bloc02	Basile	avait	utilisé	un	piano.bmp	pour	arroser	la	plante.bmp	de	sa	mère.	fillfin	fill	fill	q	q
74	Bloc02		Apolline	utilisait	un	panier.bmp	pour	allumer	un	egouttoir.bmp	dans	le	jardin.	fillong	fill	fill	q	q
75	Bloc02	Émile	avait	utilisé	une	allumette_f.bmp	pour	allumer	le	cigare_o.bmp	qui	lui	restait.	fin	fin	ong	p	p																773	1137	out+						1
76	Bloc02		Joëlle	utilisait	une	serpillère_o.bmp	pour	nettoyer	le	sol_f.bmp	de	la	cuisine.	ong	ong	fin	p	p										1196	500	612										1
77	Bloc02	Sylviane	avait	utilisé	une	rape_f.bmp	pour	raper	du	fromage_o.bmp	dans	la	cuisine.	fin	fin	ong	p	p																606	744	2847						1
78	Bloc02		Antoinette	utilisait	le	sechecheveux_f.bmp	pour	sécher	ses	cheveux_o.bmp	avant	de	sortir.	ong	fin	ong	p	p							771	1108	332												1
79	Bloc02	Axelle	avait	utilisé	un	fer_o.bmp	pour	repasser	la	chemise_f.bmp	de	son	mari.	fin	ong	fin	p	p													out+	624	866								1
80	Bloc02		Laurette	utilisait	une	pelleteuse.bmp	pour	étaler	une	bague.bmp	dans	la	cuisine.	fillong	fill	fill	q	q
81	Bloc02		François	utilisait	un	stylo_o.bmp	pour	écrire	une	lettre_o.bmp	à	son	père.	ong	ong	ong	p	p	2147	742	456																1
82	Bloc02	Sidonie	avait	utilisé	une	boitebijoux.bmp	pour	creuser	une	calculatrice.bmp	chez	le	boulanger.	fillfin	fill	fill	q	q
83	Bloc02	Perrine	avait	utilisé	du	vernis_o.bmp	pour	colorer	les	ongles_f.bmp	de	sa	sœur.	fin	ong	fin	p	p													601	486	496								1
84	Bloc02		Thierry	s'aidait	d'un	entonnoir_o.bmp	pour	remplir	la	salière_o.bmp	avant	de	manger	ong	ong	ong	p	p	715	1325	471																1
85	Bloc03	Marielle	avait	utilisé	une	spatule_o.bmp	pour	servir	la	partpizza_f.bmp	avant	de	manger.	fin	ong	fin	p	p													1498	516	824								1
86	Bloc03		Yves	utilisait	une	pelle2_o.bmp	pour	construire	un	chateausable_o.bmp	sur	la	plage.	ong	ong	ong	p	p	out+	568	508																1
87	Bloc03	Delphine	avait	utilisé	une	clé_f.bmp	pour	ouvrir	le	cadenas1_f.bmp	de	sa	valise	fin	fin	fin	p	p				817	534	796														1
88	Bloc03		Gaston	utilisait	une	perceuse_f.bmp	pour	faire	un	troubois_o.bmp	dans	la	menuiserie.	ong	fin	ong	p	p							1173	709	764												1
89	Bloc03		Lucille	utilisait	des	cartes.bmp	pour	peindre	la	chaise.bmp	qu'elle	a	réçu.	fillong	fill	fill	q	q
90	Bloc03	Adele	avait	utilisé	le	ferlisser_o.bmp	pour	lisser	les	lissé_f.bmp	de	sa	sœur.	fin	ong	fin	p	p													1151	414	670								1
91	Bloc03		Odette	utilisait	un	économe_o.bmp	pour	éplucher	une	pomme_f.bmp	pour	sa	tarte.	ong	ong	fin	p	p										1101	464	763										1
92	Bloc03	David	avait	utilisé	le	tournevis_o.bmp	pour	assembler	une	chaise_f.bmp	qu'il	a	acheté.	fin	ong	fin	p	p													670	340	618								1
93	Bloc03		Armand	prenait	un	sécateur_f.bmp	pour	couper	des	fleurs_o.bmp	dans	son	jardin.	ong	fin	ong	p	p							249	454	649												1
94	Bloc03		Marc	utilisait	une	éponge_o.bmp	pour	effacer	le	tableau_o.bmp	avant	de	partir.	ong	ong	ong	p	p	712	447	623																1
95	Bloc03	Bernadette	avait	utilisé	un	cassenoix_f.bmp	pour	casser	des	noix_f.bmp	sur	la	table.	fin	fin	fin	p	p				566	267	836														1
96	Bloc03	Gaspard	avait	utilisé	un	mixeur.bmp	pour	plier	une	serviette.bmp	dans	la	cuisine.	fillfin	fill	fill	q	q
97	Bloc03	Yannick	avait	utilisé	un	tournevis_f.bmp	pour	démonter	un	ordinateur_o.bmp	pour	le	réparer.	fin	fin	ong	p	p																531	697	2056						1
98	Bloc03	Hervé	avait	utilisé	une	allumette_f.bmp	pour	allumer	le	cigare_f.bmp	qui	lui	restait.	fin	fin	fin	p	p				1072	724	1490														1
99	Bloc03	Andrée	avait	utilisé	une	manique_f.bmp	pour	retirer	le	couvercle_f.bmp	en	faisant	attention.	fin	fin	fin	p	p				592	497	753														1
100	Bloc03		Josée	utilisait	un	telephone.bmp	pour	couper	des	tongs.bmp	pour	sa	fille.	fillong	fill	fill	q	q
101	Bloc03		Annette	utilisait	une	fourchette_f.bmp	pour	tourner	son	steack_o.bmp	dans	la	poêle.	ong	fin	ong	p	p							702	306	712												1
102	Bloc03		Marine	utilisait	une	cafetière_o.bmp	pour	remplir	le	café_f.bmp	de	son	ami.	ong	ong	fin	p	p										833	693	605										1
103	Bloc03		Paule	utilisait	une	pelle_f.bmp	pour	creuser	un	trousable_o.bmp	dans	le	sable.	ong	fin	ong	p	p							188	516	459												1
104	Bloc03	Blaise	avait	utilisé	un	clubdegolf.bmp	pour	allumer	le	ventilateur.bmp	de	son	père.	fillfin	fill	fill	q	q
105	Bloc03		Rosalie	utilisait	un	canard.bmp	pour	repasser	sa	robe.bmp	dans	le	salon.	fillong	fill	fill	q	q
106	Bloc03	Rose	avait	utilisé	une	fermetureeclair.bmp	pour	raper	du	scotch.bmp	de	sa	veste.	fillfin	fill	fill	q	q
107	Bloc03	Emilien	avait	utilisé	le	chaussepied_o.bmp	pour	chausser	ses	chaussure_f.bmp	avant	de	partir.	fin	ong	fin	p	p													180	327	392								1
108	Bloc03	Josiane	avait	utilisé	des	crayons_f.bmp	pour	dessiner	un	dessin_f.bmp	pour	sa	maman.	fin	fin	fin	p	p				652	254	409														1
109	Bloc03	Violette	avait	utilisé	un	couteau_o.bmp	pour	couper	le	pain_f.bmp	avant	le	repas.	fin	ong	fin	p	p													1005	657	646								1
110	Bloc03	Célestin	avait	utilisé	une	sacoche.bmp	pour	couper	la	barque.bmp	de	son	voisin.	fillfin	fill	fill	q	q
111	Bloc03	Morgane	avait	utilisé	un	fer_f.bmp	pour	repasser	la	chemise_o.bmp	de	son	mari.	fin	fin	ong	p	p																251	271	480						1
112	Bloc03	Germain	avait	utilisé	son	briquet_o.bmp	pour	allumer	la	cigarette_f.bmp	de	son	ami.	fin	ong	fin	p	p													308	508	693								1
113	Bloc03		Honoré	utilisait	un	trombone.bmp		gratter	une	imprimante.bmp	dans	son	bureau.	fillong	fill	fill	q	q
114	Bloc03		Lucie	utilisait	un	évier_o.bmp	pour	laver	la	vaisselle_f.bmp	après	le	repas.	ong	ong	fin	p	p										1161	258	348										1
115	Bloc03	Thérèse	avait	utilisé	un	couteaubeurre_f.bmp	pour	étaler	le	beurre_f.bmp	pendant	le	repas.	fin	fin	fin	p	p				1004	733	599														1
116	Bloc03		Marcelle	utilisait	une	bouteillevin_o.bmp	pour	remplir	un	verrevin_f.bmp	à	son	amie.	ong	ong	fin	p	p										967	475	398										1
117	Bloc03		Benoît	versait	un	seau_o.bmp	pour	remplir	un	aquarium_f.bmp	dans	le	salon.	ong	ong	fin	p	p										603	578	327										1
118	Bloc03		Firmin	utilisait	un	lampadaire.bmp	pour	manger	une	tapettemouches.bmp	dans	le	jardin.	fillong	fill	fill	q	q
119	Bloc03	Sylvain	avait	pris	une	bouteillelait_f.bmp	pour	verser	un	verrelait_f.bmp	pour	son	frère.	fin	fin	fin	p	p				301	553	476														1
120	Bloc03	Germaine	avait	utilisé	une	loupe_f.bmp	pour	lire	le	livre_o.bmp	ecrit	trop	petit.	fin	fin	ong	p	p																509	237	538						1
121	Bloc03	Rémi	avait	utilisé	une	louche_f.bmp	pour	servir	le	ragout_o.bmp	pour	le	diner.	fin	fin	ong	p	p																412	276	564						1
122	Bloc03		Rolande	utilisait	un	stylo_f.bmp	pour	écrire	une	lettre_o.bmp	à	son	père.	ong	fin	ong	p	p							274	866	316												1
123	Bloc03	Georgette	avait	utilisé	un	couteausuisse_f.bmp	pour	tailler	un	crayon_o.bmp	de	son	père.	fin	fin	ong	p	p																255	315	489						1
124	Bloc03		Manon	utilisait	une	boutbière_o.bmp	pour	remplir	un	verrebière_f.bmp	dans	sa	cuisine.	ong	ong	fin	p	p										236	444	554										1
125	Bloc03		Jeanne	s'aidait	d'un	rateau_o.bmp	pour	ramasser	les	feuilles_o.bmp	dans	le	jardin.	ong	ong	ong	p	p	522	316	585																1
126	Bloc03	Léandre	avait	utilisé	une	table.bmp	pour	allumer	un	portefeuille.bmp	dans	la	cuisine.	fillfin	fill	fill	q	q
127	Bloc03		Didier	utilisait	une	serpillère_o.bmp	pour	nettoyer	le	sol_o.bmp	de	la	cuisine.	ong	ong	ong	p	p	446	164	345																1
128	Bloc03	Jeannette	avait	utilisé	une	pièce_o.bmp	pour	gratter	le	ticket_f.bmp	qu'elle	a	gagné.	fin	ong	fin	p	p													276	564	725								1
129	Bloc03	Emmanuel	avait	utilisé	la	colle_f.bmp	pour	assembler	la	maisonpoup_o.bmp	pour	sa	fille.	fin	fin	ong	p	p																805	742	491						1
130	Bloc03		Jérémie	se servait	d'un	filet_f.bmp	pour	attraper	un	poisson_o.bmp	dans	le	lac.	ong	fin	ong	p	p							700	388	596												1
131	Bloc03		Damien	utilisait	une	carafe_o.bmp	pour	remplir	son	verre2_f.bmp	à	la	cantine.	ong	ong	fin	p	p										135	237	662										1
132	Bloc03	Solange	avait	utilisé	des	feutres_f.bmp	pour	colorier	un	image_o.bmp	pour	sa	sœur.	fin	fin	ong	p	p																592	283	359						1
133	Bloc03		Pascale	utilisait	un	tuyau_o.bmp	pour	remplir	la	piscine_f.bmp	dans	le	jardin.	ong	ong	fin	p	p										577	237	843										1
134	Bloc03	Laure	avait	utilisé	du	vernis_f.bmp	pour	colorer	les	ongles_o.bmp	de	sa	sœur.	fin	fin	ong	p	p																586	251	458						1
135	Bloc03	Renée	avait	utilisé	une	pinceescargots_f.bmp	pour	manger	les	escargots_f.bmp	comme	sa	mère.	fin	fin	fin	p	p				840	226	371														1
136	Bloc03		Ambroise	utilisait	un	poisson.bmp	pour	raper	une	enveloppe.bmp	peché	ce	matin.	fillong	fill	fill	q	q
137	Bloc03		Aude	s'aidait	d'un	entonnoir_f.bmp	pour	remplir	la	salière_o.bmp	avant	de	manger	ong	fin	ong	p	p							193	561	1580												1
138	Bloc03		Antoine	utilisait	une	couteaupizza_o.bmp	pour	couper	la	pizza_o.bmp	de	la	pizzeria.	ong	ong	ong	p	p	604	537	531																1
139	Bloc03		Serge	utilisait	une	spatule2_o.bmp	pour	retourner	une	crêpe_o.bmp	dans	la	poêle.	ong	ong	ong	p	p	546	577	872																1
140	Bloc03	Aimé	avait	utilisé	le	rouleaupatisserie_o.bmp	pour	étaler	la	pâte_f.bmp	pour	sa	tarte.	fin	ong	fin	p	p													216	456	571								1
141	Bloc03	Léonie	avait	utilisé	un	ferfriser_o.bmp	pour	friser	ses	frisé_f.bmp	avant	la	fête.	fin	ong	fin	p	p													736	343	408								1
142	Bloc03		Maximilien	utilisait	un	feurouge.bmp	pour	remplir	le	sac.bmp	de	son	frère.	fillong	fill	fill	q	q
143	Bloc03		Mireille	utilisait	le	sechecheveux_o.bmp	pour	sécher	ses	cheveux_f.bmp	avant	de	sortir.	ong	ong	fin	p	p										208	261	496										1
144	Bloc03	Arnaud	avait	utilisé	un	tirebouchon_f.bmp	pour	ouvrir	la	bouteillevin1_f.bmp	de	son	père.	fin	fin	fin	p	p				673	174	673														1
145	Bloc03		Guillaume	utilisait	une	hache_o.bmp	pour	couper	du	boiscoupé_o.bmp	dans	la	forêt.	ong	ong	ong	p	p	647	187	380																1
146	Bloc03	Edagard	avait	utilisé	des	poids.bmp	pour	assembler	des	baguettes.bmp	dans	sa	chambre.	fillfin	fill	fill	q	q
147	Bloc03		Georges	utilisait	un	rasoir_o.bmp	pour	se raser	la	tête_o.bmp	avant	de	sortir.	ong	ong	ong	p	p	652	276	384																1
148	Bloc03		Gisèle	utilisait	une	tireuse_o.bmp	pour	servir	une	bière_f.bmp	dans	son	bar.	ong	ong	fin	p	p										1390	546	483										1
149	Bloc03	Luce	avait	utilisé	un	radiateur.bmp	pour	terminer	un	puzzle.bmp	en	quelques	minutes.	fillfin	fill	fill	q	q
150	Bloc03		Oriane	utilisait	une	balayette.bmp	pour	promener	son	chat.bmp	dans	le	garage.	fillong	fill	fill	q	q
151	Bloc03		Emeline	prenait	des	ciseaux_f.bmp	pour	couper	un	ruban_o.bmp	de	son	cadeau.	ong	fin	ong	p	p							736	287	563												1
152	Bloc03		Angèle	utilisait	une	comptegouttes_f.bmp	pour	remplir	un	tubeessai_o.bmp	dans	le	laboratoire.	ong	fin	ong	p	p							out+	601	518												1
153	Bloc03	Nadine	avait	utilisé	une	rape_f.bmp	pour	raper	du	fromage_f.bmp	dans	la	cuisine.	fin	fin	fin	p	p				751	302	476														1
154	Bloc03		Félicien	utilisait	un	micro.bmp	pour	lancer	un	frigo.bmp	loin	devant	lui.	fillong	fill	fill	q	q
155	Bloc03	Yann	avait	utilisé	une	serviette_f.bmp	pour	sécher	le	chien_o.bmp	après	une	balade.	fin	fin	ong	p	p																243	335	471						1
156	Bloc03	Pierrick	avait	utilisé	une	tondeuse_o.bmp	pour	tondre	la	pelouse_f.bmp	devant	sa	maison.	fin	ong	fin	p	p													569	310	546								1
157	Bloc03		Cyrille	utilisait	le	robinet_f.bmp	pour	remplir	un	verre_o.bmp	avant	d'aller	courir.	ong	fin	ong	p	p							235	512	466												1
158	Bloc03	Aurélien	avait	utilisé	un	diable_f.bmp	pour	transporter	les	cartons_o.bmp	pour	le	déménagement.	fin	fin	ong	p	p																277	316	592						1
159	Bloc03		Aurélie	utilisait	une	couteautarte_o.bmp	pour	découper	une	tarte_o.bmp	pour	son	anniversaire.	ong	ong	ong	p	p	644	978	543																1
160	Bloc03		Virginie	utilisait	le	rouleau_o.bmp	pour	peindre	le	mur_o.bmp	pendant	ses	vacances.	ong	ong	ong	p	p	245	1180	456																1
161	Bloc03	Honorine	avait	utilisé	un	marteau.bmp	pour	allumer	le	lecteurCD.bmp	de	son	grand-père.	fillfin	fill	fill	q	q
162	Bloc03	Yannick	avait	utilisé	un	extincteur.bmp	pour	mettre	du	rougealevres.bmp	devant	le	miroir.	fillfin	fill	fill	q	q
163	Bloc03		Gustave	utilisait	une	laisse.bmp	pour	gonfler	un	ballon.bmp	avant	le	match.	fillong	fill	fill	q	q
164	Bloc03	Barthélemy	avait	utilisé	une	montre.bmp	pour	chausser	un	sifflet.bmp	pour	le	match.	fillfin	fill	fill	q	q
165	Bloc01	Régis	avait	utilisé	son	briquet_f.bmp	pour	allumer	la	cigarette_o.bmp	de	son	ami.	fin	fin	ong	p	p																576	628	290						1
166	Bloc01		Fabien	utilisait	un	stylo_o.bmp	pour	écrire	une	lettre_f.bmp	à	son	père.	ong	ong	fin	p	p										215	533	275										1
167	Bloc01	Cédric	avait	utilisé	la	colle_f.bmp	pour	assembler	la	maisonpoup_f.bmp	pour	sa	fille.	fin	fin	fin	p	p				273	197	1473														1
168	Bloc01	Gaétane	avait	utilisé	un	sacamain.bmp	pour	écrire	un	savon.bmp	et	un	stylo.	fillfin	fill	fill	q	q
169	Bloc01	Alphonse	avait	utilisé	un	couteaubeurre_o.bmp	pour	étaler	le	beurre_f.bmp	pendant	le	repas.	fin	ong	fin	p	p													172	223	390								1
170	Bloc01	Flavie	avait	utilisé	une	pinceescargots_o.bmp	pour	manger	les	escargots_f.bmp	comme	sa	mère.	fin	ong	fin	p	p													701	287	403								1
171	Bloc01		Hugues	utilisait	une	couteaupizza_f.bmp	pour	couper	la	pizza_o.bmp	de	la	pizzeria.	ong	fin	ong	p	p							104	194	690												1
172	Bloc01		Suzette	utilisait	une	douche.bmp	pour	ouvrir	un	peigne.bmp	pour	se	coiffer.	fillong	fill	fill	q	q
173	Bloc01	Christelle	avait	utilisé	des	feutres_f.bmp	pour	colorier	un	image_f.bmp	pour	sa	sœur.	fin	fin	fin	p	p				448	199	338														1
174	Bloc01	Ghislain	avait	utilisé	un	tirebouchon_o.bmp	pour	ouvrir	la	bouteillevin1_f.bmp	de	son	père.	fin	ong	fin	p	p													221	199	505								1
175	Bloc01	Simon	avait	pris	une	bouteillelait_o.bmp	pour	verser	un	verrelait_f.bmp	pour	son	frère.	fin	ong	fin	p	p													154	372	468								1
176	Bloc01	Maxime	avait	utilisé	un	diable_f.bmp	pour	transporter	les	cartons_f.bmp	pour	le	déménagement.	fin	fin	fin	p	p				196	190	270														1
177	Bloc01	Rémy	avait	utilisé	un	couteau_f.bmp	pour	couper	le	pain_o.bmp	avant	le	repas.	fin	fin	ong	p	p																228	180	346						1
178	Bloc01		Doriane	utilisait	une	cuillere.bmp	pour	construire	une	maison.bmp	pendant	les	vacances.	fillong	fill	fill	q	q
179	Bloc01		Amaury	utilisait	des	briques.bmp	pour	fabriquer	un	accordeon.bmp	pour	son	voisin.	fillong	fill	fill	q	q
180	Bloc01		Charline	s'aidait	d'un	rateau_f.bmp	pour	ramasser	les	feuilles_o.bmp	dans	le	jardin.	ong	fin	ong	p	p							527	232	239												1
181	Bloc01		Renaud	utilisait	un	rasoir_f.bmp	pour	se raser	la	tête_o.bmp	avant	de	sortir.	ong	fin	ong	p	p							625	223	212												1
182	Bloc01	Victorine	avait	utilisé	une	voiture.bmp	pour	manger	des	gateaux.bmp	pour	le	gouter.	fillfin	fill	fill	q	q
183	Bloc01		Clarisse	utilisait	le	rouleau_f.bmp	pour	peindre	le	mur_o.bmp	pendant	ses	vacances.	ong	fin	ong	p	p							201	221	334												1
184	Bloc01		Sylvie	utilisait	le	sechecheveux_o.bmp	pour	sécher	ses	cheveux_o.bmp	avant	de	sortir.	ong	ong	ong	p	p	252	212	309																1
185	Bloc01	Anthony	avait	utilisé	le	tournevis_f.bmp	pour	assembler	une	chaise_o.bmp	qu'il	a	acheté.	fin	fin	ong	p	p																238	206	479						1
186	Bloc01		Sébastien	utilisait	une	bouteillevin_o.bmp	pour	remplir	un	verrevin_o.bmp	à	son	amie.	ong	ong	ong	p	p	545	243	335																1
187	Bloc01	Philippine	avait	utilisé	des	baskets.bmp	pour	couper	une	telecommande.bmp	devant	la	télévision.	fillfin	fill	fill	q	q
188	Bloc01	Claudette	avait	utilisé	une	clé_o.bmp	pour	ouvrir	le	cadenas1_f.bmp	de	sa	valise	fin	ong	fin	p	p													184	260	449								1
189	Bloc01	Aurore	avait	utilisé	une	pièce_f.bmp	pour	gratter	le	ticket_o.bmp	qu'elle	a	gagné.	fin	fin	ong	p	p																238	176	206						1
190	Bloc01	Rosette	avait	utilisé	une	boucleoreille.bmp	pour	sécher	le	chapeau.bmp	de	sa	mère.	fillfin	fill	fill	q	q
191	Bloc01		Eugénie	utilisait	une	spatule2_f.bmp	pour	retourner	une	crêpe_o.bmp	dans	la	poêle.	ong	fin	ong	p	p							421	215	443												1
192	Bloc01		Loïc	se servait	d'un	filet_o.bmp	pour	attraper	un	poisson_f.bmp	dans	le	lac.	ong	ong	fin	p	p										248	167	439										1
193	Bloc01	Leontine	avait	utilisé	des	crayons_o.bmp	pour	dessiner	un	dessin_f.bmp	pour	sa	maman.	fin	ong	fin	p	p													204	203	231								1
194	Bloc01		Monique	utilisait	un	économe_o.bmp	pour	éplucher	une	pomme_o.bmp	pour	sa	tarte.	ong	ong	ong	p	p	203	201	418																1
195	Bloc01	Franck	avait	utilisé	une	serviette_f.bmp	pour	sécher	le	chien_f.bmp	après	une	balade.	fin	fin	fin	p	p				193	207	485														1
196	Bloc01		Carole	utilisait	le	robinet_o.bmp	pour	remplir	un	verre_f.bmp	avant	d'aller	courir.	ong	ong	fin	p	p										203	190	318										1
197	Bloc01		Mathilde	utilisait	une	fourchette_o.bmp	pour	tourner	son	steack_f.bmp	dans	la	poêle.	ong	ong	fin	p	p										208	181	560										1
198	Bloc01		Séverine	utilisait	une	pelle_o.bmp	pour	creuser	un	trousable_f.bmp	dans	le	sable.	ong	ong	fin	p	p										172	162	379										1
199	Bloc01	Aimée	avait	utilisé	une	rape_o.bmp	pour	raper	du	fromage_f.bmp	dans	la	cuisine.	fin	ong	fin	p	p													164	160	426								1
200	Bloc01	Luc	avait	utilisé	le	chaussepied_f.bmp	pour	chausser	ses	chaussure_o.bmp	avant	de	partir.	fin	fin	ong	p	p																196	68	398						1
201	Bloc01	Régine	avait	utilisé	un	ferfriser_f.bmp	pour	friser	ses	frisé_o.bmp	avant	la	fête.	fin	fin	ong	p	p																742	278	459						1
202	Bloc01		Faustine	utilisait	un	pont.bmp	pour	remplir	une	trottinette.bmp	pour	se	déplacer.	fillong	fill	fill	q	q
203	Bloc01	Lydie	avait	utilisé	le	ferlisser_f.bmp	pour	lisser	les	lissé_o.bmp	de	sa	sœur.	fin	fin	ong	p	p																251	176	378						1
204	Bloc01		Éliane	prenait	un	sécateur_o.bmp	pour	couper	des	fleurs_f.bmp	dans	son	jardin.	ong	ong	fin	p	p										198	146	420										1
205	Bloc01		Françoise	utilisait	un	évier_o.bmp	pour	laver	la	vaisselle_o.bmp	après	le	repas.	ong	ong	ong	p	p	191	243	254																1
206	Bloc01	Jean	avait	utilisé	une	fontaine.bmp	pour	gonfler	un	cadre.bmp	dans	le	jardin.	fillfin	fill	fill	q	q
207	Bloc01		Angeline	utilisait	un	violon.bmp	pour	remplir	un	biberon.bmp	pour	son	bébé.	fillong	fill	fill	q	q
208	Bloc01		Fabienne	utilisait	une	comptegouttes_o.bmp	pour	remplir	un	tubeessai_f.bmp	dans	le	laboratoire.	ong	ong	fin	p	p										594	171	430										1
209	Bloc01		Margot	utilisait	une	éponge_f.bmp	pour	effacer	le	tableau_o.bmp	avant	de	partir.	ong	fin	ong	p	p							221	265	218												1
210	Bloc01		Jacques	versait	un	seau_o.bmp	pour	remplir	un	aquarium_o.bmp	dans	le	salon.	ong	ong	ong	p	p	187	205	569																1
211	Bloc01	Ghislaine	avait	utilisé	une	spatule_f.bmp	pour	servir	la	partpizza_o.bmp	avant	de	manger.	fin	fin	ong	p	p																590	222	1130						1
212	Bloc01	Jean-Luc	avait	utilisé	une	louche_f.bmp	pour	servir	le	ragout_f.bmp	pour	le	diner.	fin	fin	fin	p	p				226	270	441														1
213	Bloc01	Léontine	avait	utilisé	un	oeufauplat.bmp	pour	allumer	sa	bougie.bmp	lors	du	diner.	fillfin	fill	fill	q	q
214	Bloc01		Armelle	utilisait	une	serpillère_f.bmp	pour	nettoyer	le	sol_o.bmp	de	la	cuisine.	ong	fin	ong	p	p							569	180	278												1
215	Bloc01	Romain	avait	utilisé	un	couteausuisse_f.bmp	pour	tailler	un	crayon_f.bmp	de	son	père.	fin	fin	fin	p	p				169	226	475														1
216	Bloc01		Timothee	utilisait	un	arbre.bmp	pour	cuire	un	cake.bmp	dans	le	four.	fillong	fill	fill	q	q
217	Bloc01		Sacha	utilisait	une	agrafeuse.bmp	pour	manger	un	yaourt.bmp	dans	la	cuisine.	fillong	fill	fill	q	q
218	Bloc01		Stéphane	utilisait	une	boutbière_o.bmp	pour	remplir	un	verrebière_o.bmp	dans	sa	cuisine.	ong	ong	ong	p	p	443	241	382																1
219	Bloc01		Mariette	utilisait	un	papillon.bmp	pour	verser	un	surf.bmp	pour	sa	mère.	fillong	fill	fill	q	q
220	Bloc01		Raymonde	utilisait	une	perceuse_o.bmp	pour	trouer	un	troubois_f.bmp	dans	la	menuiserie.	ong	ong	fin	p	p										207	186	419										1
221	Bloc01		Rodrigue	utilisait	une	brossedents.bmp	pour	construire	une	sacpoubelle.bmp	pour	son	frère.	fillong	fill	fill	q	q
222	Bloc01	Adrienne	avait	utilisé	un	cassenoix_o.bmp	pour	casser	des	noix_f.bmp	sur	la	table.	fin	ong	fin	p	p													592	174	436								1
223	Bloc01		Gwenaelle	utilisait	une	pelle2_f.bmp	pour	construire	un	chateausable_o.bmp	sur	la	plage.	ong	fin	ong	p	p							444	538	377												1
224	Bloc01	Colette	avait	utilisé	un	fer_f.bmp	pour	repasser	la	chemise_f.bmp	de	son	mari.	fin	fin	fin	p	p				529	217	366														1
225	Bloc01	Heloise	avait	utilisé	une	manique_o.bmp	pour	retirer	le	couvercle_f.bmp	en	faisant	attention.	fin	ong	fin	p	p													631	286	395								1
226	Bloc01	Élodie	avait	utilisé	du	vernis_f.bmp	pour	colorer	les	ongles_f.bmp	de	sa	sœur.	fin	fin	fin	p	p				220	194	521														1
227	Bloc01		Brice	utilisait	une	hache_f.bmp	pour	couper	du	boiscoupé_o.bmp	dans	la	forêt.	ong	fin	ong	p	p							201	194	671												1
228	Bloc01	Baptiste	avait	utilisé	le	rouleaupatisserie_f.bmp	pour	étaler	la	pâte_o.bmp	pour	sa	tarte.	fin	fin	ong	p	p																174	137	396						1
229	Bloc01		Laurent	utilisait	une	tireuse_o.bmp	pour	servir	une	bière_o.bmp	dans	son	bar.	ong	ong	ong	p	p	293	247	1002																1
230	Bloc01	Armel	avait	utilisé	des	mouchoirs.bmp	pour	attraper	une	minuterie.bmp	en	papier	blanc.	fillfin	fill	fill	q	q
231	Bloc01	Noella	avait	utilisé	un	char.bmp	pour	nettoyer	ses	chaussures.bmp	après	les	vacances.	fillfin	fill	fill	q	q
232	Bloc01	Hortense	avait	utilisé	une	cheminee.bmp	pour	servir	du	the.bmp	pour	sa	grand-mère.	fillfin	fill	fill	q	q
233	Bloc01	Augustin	avait	utilisé	une	allumette_o.bmp	pour	allumer	le	cigare_f.bmp	qui	lui	restait.	fin	ong	fin	p	p													145	162	758								1
234	Bloc01		Gautier	utilisait	une	balance.bmp	pour	peindre	un	sandwich.bmp	pour	le	repas.	fillong	fill	fill	q	q
235	Bloc01		Yvonne	prenait	des	ciseaux_o.bmp	pour	couper	un	ruban_f.bmp	de	son	cadeau.	ong	ong	fin	p	p										206	202	419										1
236	Bloc01	Florent	avait	utilisé	une	tondeuse_f.bmp	pour	tondre	la	pelouse_o.bmp	devant	sa	maison.	fin	fin	ong	p	p																546	181	298						1
237	Bloc01	Henri	avait	utilisé	un	tournevis_f.bmp	pour	démonter	un	ordinateur_f.bmp	pour	le	réparer.	fin	fin	fin	p	p				214	212	450														1
238	Bloc01		Frédéric	utilisait	un	tuyau_o.bmp	pour	remplir	la	piscine_o.bmp	dans	le	jardin.	ong	ong	ong	p	p	196	226	413																1
239	Bloc01		Clémentine	utilisait	une	couteautarte_f.bmp	pour	découper	une	tarte_o.bmp	pour	son	anniversaire.	ong	fin	ong	p	p							166	229	417												1
240	Bloc01	Gilles	avait	utilisé	une	loupe_f.bmp	pour	lire	le	livre_f.bmp	ecrit	trop	petit.	fin	fin	fin	p	p				241	211	217														1
241	Bloc01		Martine	utilisait	une	cafetière_o.bmp	pour	remplir	le	café_o.bmp	de	son	ami.	ong	ong	ong	p	p	211	592	527																1
242	Bloc01	Marise	avait	utilisé	un	scarabee.bmp	pour	tourner	une	cabane.bmp	pour	le	papillon.	fillfin	fill	fill	q	q
243	Bloc01		Marguerite	s'aidait	d'un	entonnoir_o.bmp	pour	remplir	la	salière_f.bmp	avant	de	manger	ong	ong	fin	p	q																						0
244	Bloc01		Christophe	utilisait	une	carafe_o.bmp	pour	remplir	son	verre2_o.bmp	à	la	cantine.	ong	ong	ong	p	p	252	636	583																1
																			557.966	499.138	547.448	551.759	401.379	736.207	541.321	469.815	577.414	620.103	436	541.143	566.69	447.897	593.75	450.25	454.517	944.069	1	1	1	0.966667	1	1

## Sheet: A3.3.2
																			ongcong			fincong			ongininc			ongobinc			finininc			finobinc			Acc
Block	Running	Word1	Word2	Word3	Word4	PicInst	Word6	Word7	Word8	PicObject	Word10	Word11	Word12	CondVerb	CondInst	CondObject	Response1.CRESP	Response1.RESP	Image1.RT	Image2.RT	Response1.RT	Image1.RT	Image2.RT	Response1.RT	Image1.RT	Image2.RT	Response1.RT	Image1.RT	Image2.RT	Response1.RT	Image1.RT	Image2.RT	Response1.RT	Image1.RT	Image2.RT	Response1.RT	AccOngCong	AccFinCong	AccOngInInc	AccOngObInc	AccFinInInc	AccFinObInc
5	Bloc03	Yannick	avait	utilisé	un	tournevis_f.bmp	pour	démonter	un	ordinateur_o.bmp	pour	le	réparer.	fin	fin	ong	p	p																723	1224	1669						1
6	Bloc03		Benoît	versait	un	seau_o.bmp	pour	remplir	un	aquarium_f.bmp	dans	le	salon.	ong	ong	fin	p	p										out+	2418	487										1
7	Bloc03		Rolande	utilisait	un	stylo_f.bmp	pour	écrire	une	lettre_o.bmp	à	son	père.	ong	fin	ong	p	p							1168	835	1028												1
8	Bloc03		Antoine	utilisait	une	couteaupizza_o.bmp	pour	couper	la	pizza_o.bmp	de	la	pizzeria.	ong	ong	ong	p	p	2212	743	3522																1
9	Bloc03	Sylvain	avait	pris	une	bouteillelait_f.bmp	pour	verser	un	verrelait_f.bmp	pour	son	frère.	fin	fin	fin	p	p				878	714	428														1
10	Bloc03	Arnaud	avait	utilisé	un	tirebouchon_f.bmp	pour	ouvrir	la	bouteillevin1_f.bmp	de	son	père.	fin	fin	fin	p	p				1010	632	1043														1
11	Bloc03	Léandre	avait	utilisé	une	table.bmp	pour	allumer	un	portefeuille.bmp	dans	la	cuisine.	fillfin	fill	fill	q	q
12	Bloc03		Mireille	utilisait	le	sechecheveux_o.bmp	pour	sécher	ses	cheveux_f.bmp	avant	de	sortir.	ong	ong	fin	p	p										518	552	797										1
13	Bloc03		Jeanne	s'aidait	d'un	rateau_o.bmp	pour	ramasser	les	feuilles_o.bmp	dans	le	jardin.	ong	ong	ong	p	p	903	875	653																1
14	Bloc03	Renée	avait	utilisé	une	pinceescargots_f.bmp	pour	manger	les	escargots_f.bmp	comme	sa	mère.	fin	fin	fin	p	p				out+	1011	876														1
15	Bloc03	Rémi	avait	utilisé	une	louche_f.bmp	pour	servir	le	ragout_o.bmp	pour	le	diner.	fin	fin	ong	p	p																864	834	1048						1
16	Bloc03		Didier	utilisait	une	serpillère_o.bmp	pour	nettoyer	le	sol_o.bmp	de	la	cuisine.	ong	ong	ong	p	p	1694	595	496																1
17	Bloc03		Armand	prenait	un	sécateur_f.bmp	pour	couper	des	fleurs_o.bmp	dans	son	jardin.	ong	fin	ong	p	p							646	538	539												1
18	Bloc03	Delphine	avait	utilisé	une	clé_f.bmp	pour	ouvrir	le	cadenas1_f.bmp	de	sa	valise	fin	fin	fin	p	p				634	898	1561														1
19	Bloc03	Pierrick	avait	utilisé	une	tondeuse_o.bmp	pour	tondre	la	pelouse_f.bmp	devant	sa	maison.	fin	ong	fin	p	p													556	526	374								1
20	Bloc03		Gustave	utilisait	une	laisse.bmp	pour	gonfler	un	ballon.bmp	avant	le	match.	fillong	fill	fill	q	q
21	Bloc03	Violette	avait	utilisé	un	couteau_o.bmp	pour	couper	le	pain_f.bmp	avant	le	repas.	fin	ong	fin	p	p													551	499	420								1
22	Bloc03	Georgette	avait	utilisé	un	couteausuisse_f.bmp	pour	tailler	un	crayon_o.bmp	de	son	père.	fin	fin	ong	p	p																468	1047	820						1
23	Bloc03		Marine	utilisait	une	cafetière_o.bmp	pour	remplir	le	café_f.bmp	de	son	ami.	ong	ong	fin	p	q																						0
24	Bloc03	Barthélemy	avait	utilisé	une	montre.bmp	pour	chausser	un	sifflet.bmp	pour	le	match.	fillfin	fill	fill	q	q
25	Bloc03		Virginie	utilisait	le	rouleau_o.bmp	pour	peindre	le	mur_o.bmp	pendant	ses	vacances.	ong	ong	ong	p	p	648	1098	602																1
26	Bloc03		Damien	utilisait	une	carafe_o.bmp	pour	remplir	son	verre2_f.bmp	à	la	cantine.	ong	ong	fin	p	p										796	622	1723										1
27	Bloc03		Firmin	utilisait	un	lampadaire.bmp	pour	manger	une	tapettemouches.bmp	dans	le	jardin.	fillong	fill	fill	q	q
28	Bloc03	Edagard	avait	utilisé	des	poids.bmp	pour	assembler	des	baguettes.bmp	dans	sa	chambre.	fillfin	fill	fill	q	q
29	Bloc03		Pascale	utilisait	un	tuyau_o.bmp	pour	remplir	la	piscine_f.bmp	dans	le	jardin.	ong	ong	fin	p	p										584	537	1413										1
30	Bloc03		Aurélie	utilisait	une	couteautarte_o.bmp	pour	découper	une	tarte_o.bmp	pour	son	anniversaire.	ong	ong	ong	p	p	841	867	2356																1
31	Bloc03		Georges	utilisait	un	rasoir_o.bmp	pour	se raser	la	tête_o.bmp	avant	de	sortir.	ong	ong	ong	p	p	803	803	3426																1
32	Bloc03		Félicien	utilisait	un	micro.bmp	pour	lancer	un	frigo.bmp	loin	devant	lui.	fillong	fill	fill	q	q
33	Bloc03	Germaine	avait	utilisé	une	loupe_f.bmp	pour	lire	le	livre_o.bmp	ecrit	trop	petit.	fin	fin	ong	p	p																2307	454	659						1
34	Bloc03		Marcelle	utilisait	une	bouteillevin_o.bmp	pour	remplir	un	verrevin_f.bmp	à	son	amie.	ong	ong	fin	p	p										2405	486	605										1
35	Bloc03		Paule	utilisait	une	pelle_f.bmp	pour	creuser	un	trousable_o.bmp	dans	le	sable.	ong	fin	ong	p	p							2660	545	2043												1
36	Bloc03	Honorine	avait	utilisé	un	marteau.bmp	pour	allumer	le	lecteurCD.bmp	de	son	grand-père.	fillfin	fill	fill	q	q
37	Bloc03		Cyrille	utilisait	le	robinet_f.bmp	pour	remplir	un	verre_o.bmp	avant	d'aller	courir.	ong	fin	ong	p	p							out+	402	1079												1
38	Bloc03		Gaston	utilisait	une	perceuse_f.bmp	pour	faire	un	troubois_o.bmp	dans	la	menuiserie.	ong	fin	ong	p	p							506	679	634												1
39	Bloc03	Bernadette	avait	utilisé	un	cassenoix_f.bmp	pour	casser	des	noix_f.bmp	sur	la	table.	fin	fin	fin	p	p				758	529	599														1
40	Bloc03		Maximilien	utilisait	un	feurouge.bmp	pour	remplir	le	sac.bmp	de	son	frère.	fillong	fill	fill	q	q
41	Bloc03	Gaspard	avait	utilisé	un	mixeur.bmp	pour	plier	une	serviette.bmp	dans	la	cuisine.	fillfin	fill	fill	q	q
42	Bloc03	Hervé	avait	utilisé	une	allumette_f.bmp	pour	allumer	le	cigare_f.bmp	qui	lui	restait.	fin	fin	fin	p	p				822	717	1133														1
43	Bloc03		Odette	utilisait	un	économe_o.bmp	pour	éplucher	une	pomme_f.bmp	pour	sa	tarte.	ong	ong	fin	p	p										838	410	572										1
44	Bloc03	David	avait	utilisé	le	tournevis_o.bmp	pour	assembler	une	chaise_f.bmp	qu'il	a	acheté.	fin	ong	fin	p	p													780	out+	814								1
45	Bloc03		Manon	utilisait	une	boutbière_o.bmp	pour	remplir	un	verrebière_f.bmp	dans	sa	cuisine.	ong	ong	fin	p	p										1637	659	984										1
46	Bloc03		Ambroise	utilisait	un	poisson.bmp	pour	raper	une	enveloppe.bmp	peché	ce	matin.	fillong	fill	fill	q	q
47	Bloc03	Adele	avait	utilisé	le	ferlisser_o.bmp	pour	lisser	les	lissé_f.bmp	de	sa	sœur.	fin	ong	fin	p	p													871	497	352								1
48	Bloc03	Emilien	avait	utilisé	le	chaussepied_o.bmp	pour	chausser	ses	chaussure_f.bmp	avant	de	partir.	fin	ong	fin	p	p													846	1150	604								1
49	Bloc03	Léonie	avait	utilisé	un	ferfriser_o.bmp	pour	friser	ses	frisé_f.bmp	avant	la	fête.	fin	ong	fin	p	p													628	447	440								1
50	Bloc03		Rosalie	utilisait	un	canard.bmp	pour	repasser	sa	robe.bmp	dans	le	salon.	fillong	fill	fill	q	q
51	Bloc03	Blaise	avait	utilisé	un	clubdegolf.bmp	pour	allumer	le	ventilateur.bmp	de	son	père.	fillfin	fill	fill	q	q
52	Bloc03	Yannick	avait	utilisé	un	extincteur.bmp	pour	mettre	du	rougealevres.bmp	devant	le	miroir.	fillfin	fill	fill	q	q
53	Bloc03		Yves	utilisait	une	pelle2_o.bmp	pour	construire	un	chateausable_o.bmp	sur	la	plage.	ong	ong	ong	p	p	789	509	1104																1
54	Bloc03	Solange	avait	utilisé	des	feutres_f.bmp	pour	colorier	un	image_o.bmp	pour	sa	sœur.	fin	fin	ong	p	p																2573	459	427						1
55	Bloc03	Nadine	avait	utilisé	une	rape_f.bmp	pour	raper	du	fromage_f.bmp	dans	la	cuisine.	fin	fin	fin	p	p				505	2220	579														1
56	Bloc03	Rose	avait	utilisé	une	fermetureeclair.bmp	pour	raper	du	scotch.bmp	de	sa	veste.	fillfin	fill	fill	q	q
57	Bloc03		Serge	utilisait	une	spatule2_o.bmp	pour	retourner	une	crêpe_o.bmp	dans	la	poêle.	ong	ong	ong	p	p	523	out+	323																1
58	Bloc03		Lucie	utilisait	un	évier_o.bmp	pour	laver	la	vaisselle_f.bmp	après	le	repas.	ong	ong	fin	p	p										out+	1231	out+										1
59	Bloc03	Germain	avait	utilisé	son	briquet_o.bmp	pour	allumer	la	cigarette_f.bmp	de	son	ami.	fin	ong	fin	p	p													693	406	674								1
60	Bloc03	Laure	avait	utilisé	du	vernis_f.bmp	pour	colorer	les	ongles_o.bmp	de	sa	sœur.	fin	fin	ong	p	p																1652	422	488						1
61	Bloc03	Yann	avait	utilisé	une	serviette_f.bmp	pour	sécher	le	chien_o.bmp	après	une	balade.	fin	fin	ong	p	p																693	613	741						1
62	Bloc03	Josiane	avait	utilisé	des	crayons_f.bmp	pour	dessiner	un	dessin_f.bmp	pour	sa	maman.	fin	fin	fin	p	p				out+	out+	1076														1
63	Bloc03		Josée	utilisait	un	telephone.bmp	pour	couper	des	tongs.bmp	pour	sa	fille.	fillong	fill	fill	q	q
64	Bloc03		Emeline	prenait	des	ciseaux_f.bmp	pour	couper	un	ruban_o.bmp	de	son	cadeau.	ong	fin	ong	p	p							944	1139	538												1
65	Bloc03	Marielle	avait	utilisé	une	spatule_o.bmp	pour	servir	la	partpizza_f.bmp	avant	de	manger.	fin	ong	fin	p	p													1123	427	1758								1
66	Bloc03	Emmanuel	avait	utilisé	la	colle_f.bmp	pour	assembler	la	maisonpoup_o.bmp	pour	sa	fille.	fin	fin	ong	p	p																1051	1126	775						1
67	Bloc03		Marc	utilisait	une	éponge_o.bmp	pour	effacer	le	tableau_o.bmp	avant	de	partir.	ong	ong	ong	p	p	out+	467	506																1
68	Bloc03	Jeannette	avait	utilisé	une	pièce_o.bmp	pour	gratter	le	ticket_f.bmp	qu'elle	a	gagné.	fin	ong	fin	p	p													604	494	out+								1
69	Bloc03		Angèle	utilisait	une	comptegouttes_f.bmp	pour	remplir	un	tubeessai_o.bmp	dans	le	laboratoire.	ong	fin	ong	p	p							1106	752	630												1
70	Bloc03		Honoré	utilisait	un	trombone.bmp		gratter	une	imprimante.bmp	dans	son	bureau.	fillong	fill	fill	q	q
71	Bloc03		Gisèle	utilisait	une	tireuse_o.bmp	pour	servir	une	bière_f.bmp	dans	son	bar.	ong	ong	fin	p	p										2798	441	877										1
72	Bloc03		Annette	utilisait	une	fourchette_f.bmp	pour	tourner	son	steack_o.bmp	dans	la	poêle.	ong	fin	ong	p	p							1436	476	447												1
73	Bloc03		Aude	s'aidait	d'un	entonnoir_f.bmp	pour	remplir	la	salière_o.bmp	avant	de	manger	ong	fin	ong	p	q																					0
74	Bloc03		Oriane	utilisait	une	balayette.bmp	pour	promener	son	chat.bmp	dans	le	garage.	fillong	fill	fill	q	q
75	Bloc03	Célestin	avait	utilisé	une	sacoche.bmp	pour	couper	la	barque.bmp	de	son	voisin.	fillfin	fill	fill	q	q
76	Bloc03	Thérèse	avait	utilisé	un	couteaubeurre_f.bmp	pour	étaler	le	beurre_f.bmp	pendant	le	repas.	fin	fin	fin	p	p				1068	755	1349														1
77	Bloc03	Morgane	avait	utilisé	un	fer_f.bmp	pour	repasser	la	chemise_o.bmp	de	son	mari.	fin	fin	ong	p	p																523	1053	345						1
78	Bloc03		Lucille	utilisait	des	cartes.bmp	pour	peindre	la	chaise.bmp	qu'elle	a	réçu.	fillong	fill	fill	q	q
79	Bloc03	Luce	avait	utilisé	un	radiateur.bmp	pour	terminer	un	puzzle.bmp	en	quelques	minutes.	fillfin	fill	fill	q	q
80	Bloc03	Aurélien	avait	utilisé	un	diable_f.bmp	pour	transporter	les	cartons_o.bmp	pour	le	déménagement.	fin	fin	ong	p	p																1121	716	580						1
81	Bloc03	Aimé	avait	utilisé	le	rouleaupatisserie_o.bmp	pour	étaler	la	pâte_f.bmp	pour	sa	tarte.	fin	ong	fin	p	p													674	405	414								1
82	Bloc03		Guillaume	utilisait	une	hache_o.bmp	pour	couper	du	boiscoupé_o.bmp	dans	la	forêt.	ong	ong	ong	p	p	625	466	2972																1
83	Bloc03	Andrée	avait	utilisé	une	manique_f.bmp	pour	retirer	le	couvercle_f.bmp	en	faisant	attention.	fin	fin	fin	p	p				934	481	592														1
84	Bloc03		Jérémie	se servait	d'un	filet_f.bmp	pour	attraper	un	poisson_o.bmp	dans	le	lac.	ong	fin	ong	p	p							898	794	555												1
85	Bloc01	Alphonse	avait	utilisé	un	couteaubeurre_o.bmp	pour	étaler	le	beurre_f.bmp	pendant	le	repas.	fin	ong	fin	p	p													1073	1335	489								1
86	Bloc01	Philippine	avait	utilisé	des	baskets.bmp	pour	couper	une	telecommande.bmp	devant	la	télévision.	fillfin	fill	fill	q	q
87	Bloc01		Séverine	utilisait	une	pelle_o.bmp	pour	creuser	un	trousable_f.bmp	dans	le	sable.	ong	ong	fin	p	p										718	669	1082										1
88	Bloc01	Cédric	avait	utilisé	la	colle_f.bmp	pour	assembler	la	maisonpoup_f.bmp	pour	sa	fille.	fin	fin	fin	p	p				647	798	4483														1
89	Bloc01	Marise	avait	utilisé	un	scarabee.bmp	pour	tourner	une	cabane.bmp	pour	le	papillon.	fillfin	fill	fill	q	q
90	Bloc01	Rosette	avait	utilisé	une	boucleoreille.bmp	pour	sécher	le	chapeau.bmp	de	sa	mère.	fillfin	fill	fill	q	q
91	Bloc01	Heloise	avait	utilisé	une	manique_o.bmp	pour	retirer	le	couvercle_f.bmp	en	faisant	attention.	fin	ong	fin	p	p													624	309	620								1
92	Bloc01		Martine	utilisait	une	cafetière_o.bmp	pour	remplir	le	café_o.bmp	de	son	ami.	ong	ong	ong	p	q																			0
93	Bloc01		Doriane	utilisait	une	cuillere.bmp	pour	construire	une	maison.bmp	pendant	les	vacances.	fillong	fill	fill	q	q
94	Bloc01	Adrienne	avait	utilisé	un	cassenoix_o.bmp	pour	casser	des	noix_f.bmp	sur	la	table.	fin	ong	fin	p	p													657	426	446								1
95	Bloc01		Monique	utilisait	un	économe_o.bmp	pour	éplucher	une	pomme_o.bmp	pour	sa	tarte.	ong	ong	ong	p	p	699	993	558																1
96	Bloc01		Christophe	utilisait	une	carafe_o.bmp	pour	remplir	son	verre2_o.bmp	à	la	cantine.	ong	ong	ong	p	p	1178	466	704																1
97	Bloc01	Claudette	avait	utilisé	une	clé_o.bmp	pour	ouvrir	le	cadenas1_f.bmp	de	sa	valise	fin	ong	fin	p	p													688	out+	792								1
98	Bloc01	Rémy	avait	utilisé	un	couteau_f.bmp	pour	couper	le	pain_o.bmp	avant	le	repas.	fin	fin	ong	p	p																738	526	488						1
99	Bloc01	Romain	avait	utilisé	un	couteausuisse_f.bmp	pour	tailler	un	crayon_f.bmp	de	son	père.	fin	fin	fin	p	p				483	500	2139														1
100	Bloc01		Carole	utilisait	le	robinet_o.bmp	pour	remplir	un	verre_f.bmp	avant	d'aller	courir.	ong	ong	fin	p	p										935	505	442										1
101	Bloc01	Ghislain	avait	utilisé	un	tirebouchon_o.bmp	pour	ouvrir	la	bouteillevin1_f.bmp	de	son	père.	fin	ong	fin	p	p													868	406	698								1
102	Bloc01	Maxime	avait	utilisé	un	diable_f.bmp	pour	transporter	les	cartons_f.bmp	pour	le	déménagement.	fin	fin	fin	p	p				534	455	676														1
103	Bloc01	Armel	avait	utilisé	des	mouchoirs.bmp	pour	attraper	une	minuterie.bmp	en	papier	blanc.	fillfin	fill	fill	q	q
104	Bloc01		Laurent	utilisait	une	tireuse_o.bmp	pour	servir	une	bière_o.bmp	dans	son	bar.	ong	ong	ong	p	p	660	408	343																1
105	Bloc01	Léontine	avait	utilisé	un	oeufauplat.bmp	pour	allumer	sa	bougie.bmp	lors	du	diner.	fillfin	fill	fill	q	q
106	Bloc01		Eugénie	utilisait	une	spatule2_f.bmp	pour	retourner	une	crêpe_o.bmp	dans	la	poêle.	ong	fin	ong	p	p							967	624	666												1
107	Bloc01	Aurore	avait	utilisé	une	pièce_f.bmp	pour	gratter	le	ticket_o.bmp	qu'elle	a	gagné.	fin	fin	ong	p	p																805	3350	1302						1
108	Bloc01	Colette	avait	utilisé	un	fer_f.bmp	pour	repasser	la	chemise_f.bmp	de	son	mari.	fin	fin	fin	p	p				514	331	925														1
109	Bloc01		Clémentine	utilisait	une	couteautarte_f.bmp	pour	découper	une	tarte_o.bmp	pour	son	anniversaire.	ong	fin	ong	p	p							514	371	846												1
110	Bloc01		Françoise	utilisait	un	évier_o.bmp	pour	laver	la	vaisselle_o.bmp	après	le	repas.	ong	ong	ong	p	q																			0
111	Bloc01	Hortense	avait	utilisé	une	cheminee.bmp	pour	servir	du	the.bmp	pour	sa	grand-mère.	fillfin	fill	fill	q	q
112	Bloc01		Stéphane	utilisait	une	boutbière_o.bmp	pour	remplir	un	verrebière_o.bmp	dans	sa	cuisine.	ong	ong	ong	p	p	749	out+	533																1
113	Bloc01	Simon	avait	pris	une	bouteillelait_o.bmp	pour	verser	un	verrelait_f.bmp	pour	son	frère.	fin	ong	fin	p	p													766	446	570								1
114	Bloc01	Florent	avait	utilisé	une	tondeuse_f.bmp	pour	tondre	la	pelouse_o.bmp	devant	sa	maison.	fin	fin	ong	p	p																601	511	704						1
115	Bloc01		Raymonde	utilisait	une	perceuse_o.bmp	pour	trouer	un	troubois_f.bmp	dans	la	menuiserie.	ong	ong	fin	p	p										787	806	837										1
116	Bloc01		Hugues	utilisait	une	couteaupizza_f.bmp	pour	couper	la	pizza_o.bmp	de	la	pizzeria.	ong	fin	ong	p	p							983	417	out+												1
117	Bloc01		Renaud	utilisait	un	rasoir_f.bmp	pour	se raser	la	tête_o.bmp	avant	de	sortir.	ong	fin	ong	p	p							2447	out+	out+												1
118	Bloc01		Éliane	prenait	un	sécateur_o.bmp	pour	couper	des	fleurs_f.bmp	dans	son	jardin.	ong	ong	fin	p	q																						0
119	Bloc01	Christelle	avait	utilisé	des	feutres_f.bmp	pour	colorier	un	image_f.bmp	pour	sa	sœur.	fin	fin	fin	p	p				724	2878	688														1
120	Bloc01		Marguerite	s'aidait	d'un	entonnoir_o.bmp	pour	remplir	la	salière_f.bmp	avant	de	manger	ong	ong	fin	p	p										484	1744	2193										1
121	Bloc01	Ghislaine	avait	utilisé	une	spatule_f.bmp	pour	servir	la	partpizza_o.bmp	avant	de	manger.	fin	fin	ong	p	p																935	1190	730						1
122	Bloc01	Leontine	avait	utilisé	des	crayons_o.bmp	pour	dessiner	un	dessin_f.bmp	pour	sa	maman.	fin	ong	fin	p	p													912	710	346								1
123	Bloc01		Fabienne	utilisait	une	comptegouttes_o.bmp	pour	remplir	un	tubeessai_f.bmp	dans	le	laboratoire.	ong	ong	fin	p	p										292	829	818										1
124	Bloc01		Timothee	utilisait	un	arbre.bmp	pour	cuire	un	cake.bmp	dans	le	four.	fillong	fill	fill	q	q
125	Bloc01		Brice	utilisait	une	hache_f.bmp	pour	couper	du	boiscoupé_o.bmp	dans	la	forêt.	ong	fin	ong	p	p							554	631	577												1
126	Bloc01	Aimée	avait	utilisé	une	rape_o.bmp	pour	raper	du	fromage_f.bmp	dans	la	cuisine.	fin	ong	fin	p	p													857	354	out+								1
127	Bloc01		Sacha	utilisait	une	agrafeuse.bmp	pour	manger	un	yaourt.bmp	dans	la	cuisine.	fillong	fill	fill	q	q
128	Bloc01		Gwenaelle	utilisait	une	pelle2_f.bmp	pour	construire	un	chateausable_o.bmp	sur	la	plage.	ong	fin	ong	p	p							952	414	401												1
129	Bloc01		Angeline	utilisait	un	violon.bmp	pour	remplir	un	biberon.bmp	pour	son	bébé.	fillong	fill	fill	q	q
130	Bloc01	Élodie	avait	utilisé	du	vernis_f.bmp	pour	colorer	les	ongles_f.bmp	de	sa	sœur.	fin	fin	fin	p	p				730	1914	1150														1
131	Bloc01	Henri	avait	utilisé	un	tournevis_f.bmp	pour	démonter	un	ordinateur_f.bmp	pour	le	réparer.	fin	fin	fin	p	p				599	713	747														1
132	Bloc01	Lydie	avait	utilisé	le	ferlisser_f.bmp	pour	lisser	les	lissé_o.bmp	de	sa	sœur.	fin	fin	ong	p	p																859	out+	2112						1
133	Bloc01		Sébastien	utilisait	une	bouteillevin_o.bmp	pour	remplir	un	verrevin_o.bmp	à	son	amie.	ong	ong	ong	p	p	out+	492	1035																1
134	Bloc01	Régine	avait	utilisé	un	ferfriser_f.bmp	pour	friser	ses	frisé_o.bmp	avant	la	fête.	fin	fin	ong	p	p																out+	6602	1067						1
135	Bloc01	Franck	avait	utilisé	une	serviette_f.bmp	pour	sécher	le	chien_f.bmp	après	une	balade.	fin	fin	fin	p	p				out+	923	out+														1
136	Bloc01	Jean	avait	utilisé	une	fontaine.bmp	pour	gonfler	un	cadre.bmp	dans	le	jardin.	fillfin	fill	fill	q	q
137	Bloc01		Mathilde	utilisait	une	fourchette_o.bmp	pour	tourner	son	steack_f.bmp	dans	la	poêle.	ong	ong	fin	p	q																						0
138	Bloc01	Gaétane	avait	utilisé	un	sacamain.bmp	pour	écrire	un	savon.bmp	et	un	stylo.	fillfin	fill	fill	q	q
139	Bloc01	Victorine	avait	utilisé	une	voiture.bmp	pour	manger	des	gateaux.bmp	pour	le	gouter.	fillfin	fill	fill	q	q
140	Bloc01	Régis	avait	utilisé	son	briquet_f.bmp	pour	allumer	la	cigarette_o.bmp	de	son	ami.	fin	fin	ong	p	p																577	563	309						1
141	Bloc01	Anthony	avait	utilisé	le	tournevis_f.bmp	pour	assembler	une	chaise_o.bmp	qu'il	a	acheté.	fin	fin	ong	p	p																583	6005	1394						1
142	Bloc01		Clarisse	utilisait	le	rouleau_f.bmp	pour	peindre	le	mur_o.bmp	pendant	ses	vacances.	ong	fin	ong	p	p							509	1222	570												1
143	Bloc01		Armelle	utilisait	une	serpillère_f.bmp	pour	nettoyer	le	sol_o.bmp	de	la	cuisine.	ong	fin	ong	p	p							941	1149	544												1
144	Bloc01	Jean-Luc	avait	utilisé	une	louche_f.bmp	pour	servir	le	ragout_f.bmp	pour	le	diner.	fin	fin	fin	p	p				775	out+	573														1
145	Bloc01		Amaury	utilisait	des	briques.bmp	pour	fabriquer	un	accordeon.bmp	pour	son	voisin.	fillong	fill	fill	q	q
146	Bloc01		Loïc	se servait	d'un	filet_o.bmp	pour	attraper	un	poisson_f.bmp	dans	le	lac.	ong	ong	fin	p	p										905	731	598										1
147	Bloc01		Margot	utilisait	une	éponge_f.bmp	pour	effacer	le	tableau_o.bmp	avant	de	partir.	ong	fin	ong	p	p							1111	706	806												1
148	Bloc01		Gautier	utilisait	une	balance.bmp	pour	peindre	un	sandwich.bmp	pour	le	repas.	fillong	fill	fill	q	q
149	Bloc01		Mariette	utilisait	un	papillon.bmp	pour	verser	un	surf.bmp	pour	sa	mère.	fillong	fill	fill	q	q
150	Bloc01		Frédéric	utilisait	un	tuyau_o.bmp	pour	remplir	la	piscine_o.bmp	dans	le	jardin.	ong	ong	ong	p	p	701	684	693																1
151	Bloc01		Charline	s'aidait	d'un	rateau_f.bmp	pour	ramasser	les	feuilles_o.bmp	dans	le	jardin.	ong	fin	ong	p	p							1839	497	645												1
152	Bloc01		Suzette	utilisait	une	douche.bmp	pour	ouvrir	un	peigne.bmp	pour	se	coiffer.	fillong	fill	fill	q	q
153	Bloc01	Baptiste	avait	utilisé	le	rouleaupatisserie_f.bmp	pour	étaler	la	pâte_o.bmp	pour	sa	tarte.	fin	fin	ong	p	p																630	845	2720						1
154	Bloc01	Luc	avait	utilisé	le	chaussepied_f.bmp	pour	chausser	ses	chaussure_o.bmp	avant	de	partir.	fin	fin	ong	p	p																2733	6608	out+						1
155	Bloc01	Augustin	avait	utilisé	une	allumette_o.bmp	pour	allumer	le	cigare_f.bmp	qui	lui	restait.	fin	ong	fin	p	p													out+	621	706								1
156	Bloc01		Rodrigue	utilisait	une	brossedents.bmp	pour	construire	une	sacpoubelle.bmp	pour	son	frère.	fillong	fill	fill	q	q
157	Bloc01		Yvonne	prenait	des	ciseaux_o.bmp	pour	couper	un	ruban_f.bmp	de	son	cadeau.	ong	ong	fin	p	q																						0
158	Bloc01	Flavie	avait	utilisé	une	pinceescargots_o.bmp	pour	manger	les	escargots_f.bmp	comme	sa	mère.	fin	ong	fin	p	p													4572	510	1566								1
159	Bloc01	Noella	avait	utilisé	un	char.bmp	pour	nettoyer	ses	chaussures.bmp	après	les	vacances.	fillfin	fill	fill	q	q
160	Bloc01		Sylvie	utilisait	le	sechecheveux_o.bmp	pour	sécher	ses	cheveux_o.bmp	avant	de	sortir.	ong	ong	ong	p	p	517	615	559																1
161	Bloc01		Fabien	utilisait	un	stylo_o.bmp	pour	écrire	une	lettre_f.bmp	à	son	père.	ong	ong	fin	p	p										653	746	630										1
162	Bloc01	Gilles	avait	utilisé	une	loupe_f.bmp	pour	lire	le	livre_f.bmp	ecrit	trop	petit.	fin	fin	fin	p	q																				0
163	Bloc01		Jacques	versait	un	seau_o.bmp	pour	remplir	un	aquarium_o.bmp	dans	le	salon.	ong	ong	ong	p	p	1359	659	847																1
164	Bloc01		Faustine	utilisait	un	pont.bmp	pour	remplir	une	trottinette.bmp	pour	se	déplacer.	fillong	fill	fill	q	q
165	Bloc02	Fabrice	avait	utilisé	le	tournevis_f.bmp	pour	assembler	une	chaise_f.bmp	qu'il	a	acheté.	fin	fin	fin	p	p				501	1105	out+														1
166	Bloc02		Fernande	utilisait	un	tuyau_f.bmp	pour	remplir	la	piscine_o.bmp	dans	le	jardin.	ong	fin	ong	p	p							889	506	686												1
167	Bloc02		Julien	utilisait	le	robinet_o.bmp	pour	remplir	un	verre_o.bmp	avant	d'aller	courir.	ong	ong	ong	p	p	742	451	760																1
168	Bloc02	Yolande	avait	utilisé	une	clé_f.bmp	pour	ouvrir	le	cadenas1_o.bmp	de	sa	valise	fin	fin	ong	p	p																out+	663	out+						1
169	Bloc02		Thierry	s'aidait	d'un	entonnoir_o.bmp	pour	remplir	la	salière_o.bmp	avant	de	manger	ong	ong	ong	p	p	417	331	out+																1
170	Bloc02		Adrien	utilisait	une	éponge_o.bmp	pour	effacer	le	tableau_f.bmp	avant	de	partir.	ong	ong	fin	p	p										1443	out+	1383										1
171	Bloc02		Véronique	utilisait	une	fourchette_o.bmp	pour	tourner	son	steack_o.bmp	dans	la	poêle.	ong	ong	ong	p	p	156	814	out+																1
172	Bloc02		Fernand	utilisait	un	évier_f.bmp	pour	laver	la	vaisselle_o.bmp	après	le	repas.	ong	fin	ong	p	p							805	1249	402												1
173	Bloc02	Rodolphe	avait	utilisé	une	louche_o.bmp	pour	servir	le	ragout_f.bmp	pour	le	diner.	fin	ong	fin	p	p													885	329	356								1
174	Bloc02		Sylvaine	utilisait	un	canape.bmp	pour	lire	son	agenda.bmp	du	père	noël.	fillong	fill	fill	q	p
175	Bloc02		Théophile	utilisait	un	noeudpapillon.bmp	pour	manger	un	berceau.bmp	autour	du	pied.	fillong	fill	fill	q	q
176	Bloc02		Joëlle	utilisait	une	serpillère_o.bmp	pour	nettoyer	le	sol_f.bmp	de	la	cuisine.	ong	ong	fin	p	p										1303	367	1087										1
177	Bloc02	Clémence	avait	utilisé	une	pinceescargots_f.bmp	pour	manger	les	escargots_o.bmp	comme	sa	mère.	fin	fin	ong	p	p																830	427	610						1
178	Bloc02		Bénédicte	utilisait	une	boutbière_f.bmp	pour	remplir	un	verrebière_o.bmp	dans	sa	cuisine.	ong	fin	ong	p	p							812	386	676												1
179	Bloc02		Sandrine	prenait	des	ciseaux_o.bmp	pour	couper	un	ruban_o.bmp	de	son	cadeau.	ong	ong	ong	p	p	586	681	636																1
180	Bloc02		Amélie	utilisait	le	rouleau_o.bmp	pour	peindre	le	mur_f.bmp	pendant	ses	vacances.	ong	ong	fin	p	p										689	out+	302										1
181	Bloc02	Claire	avait	utilisé	un	couteau_f.bmp	pour	couper	le	pain_f.bmp	avant	le	repas.	fin	fin	fin	p	p				1738	379	860														1
182	Bloc02	Alphonsine	avait	utilisé	un	carton.bmp	pour	friser	un	globe.bmp	dans	le	four.	fillfin	fill	fill	q	q
183	Bloc02		Olivier	prenait	un	sécateur_o.bmp	pour	couper	des	fleurs_o.bmp	dans	son	jardin.	ong	ong	ong	p	p	209	462	473																1
184	Bloc02		Micheline	s'aidait	d'un	rateau_o.bmp	pour	ramasser	les	feuilles_f.bmp	dans	le	jardin.	ong	ong	fin	p	p										214	148	531										1
185	Bloc02	Noémie	avait	utilisé	un	couteaubeurre_f.bmp	pour	étaler	le	beurre_o.bmp	pendant	le	repas.	fin	fin	ong	p	p																1472	738	632						1
186	Bloc02		Édouard	utilisait	une	cafetière_f.bmp	pour	remplir	le	café_o.bmp	de	son	ami.	ong	fin	ong	p	q																					0
187	Bloc02		Lionel	utilisait	un	rasoir_o.bmp	pour	se raser	la	tête_f.bmp	avant	de	sortir.	ong	ong	fin	p	p										749	2271	859										1
188	Bloc02	Mathieu	avait	utilisé	son	briquet_f.bmp	pour	allumer	la	cigarette_f.bmp	de	son	ami.	fin	fin	fin	p	p				553	521	720														1
189	Bloc02	Raoul	avait	pris	une	bouteillelait_f.bmp	pour	verser	un	verrelait_o.bmp	pour	son	frère.	fin	fin	ong	p	p																852	162	523						1
190	Bloc02		Odile	utilisait	une	couteautarte_o.bmp	pour	découper	une	tarte_f.bmp	pour	son	anniversaire.	ong	ong	fin	p	p										597	389	608										1
191	Bloc02	Claudine	avait	utilisé	une	spatule_f.bmp	pour	servir	la	partpizza_f.bmp	avant	de	manger.	fin	fin	fin	p	p				532	442	3378														1
192	Bloc02	Étienne	avait	utilisé	une	manique_f.bmp	pour	retirer	le	couvercle_o.bmp	en	faisant	attention.	fin	fin	ong	p	p																526	350	763						1
193	Bloc02		Thibault	utilisait	un	économe_f.bmp	pour	éplucher	une	pomme_o.bmp	pour	sa	tarte.	ong	fin	ong	p	p							1903	475	641												1
194	Bloc02	Gaétan	avait	utilisé	un	tirebouchon_f.bmp	pour	ouvrir	la	bouteillevin1_o.bmp	de	son	père.	fin	fin	ong	p	p																609	457	658						1
195	Bloc02		Dominique	utilisait	une	perceuse_o.bmp	pour	trouer	un	troubois_o.bmp	dans	la	menuiserie.	ong	ong	ong	p	p	496	1691	3680																1
196	Bloc02	Lisette	avait	utilisé	un	panier2.bmp	pour	percer	une	épinglenourisse.bmp	de	sa	sœur.	fillfin	fill	fill	q	q
197	Bloc02		René	se servait	d'un	filet_o.bmp	pour	attraper	un	poisson_o.bmp	dans	le	lac.	ong	ong	ong	p	p	570	778	673																1
198	Bloc02	Axelle	avait	utilisé	un	fer_o.bmp	pour	repasser	la	chemise_f.bmp	de	son	mari.	fin	ong	fin	p	p													1538	215	341								1
199	Bloc02		Gilberte	utilisait	une	carafe_f.bmp	pour	remplir	son	verre2_o.bmp	à	la	cantine.	ong	fin	ong	p	p							480	166	940												1
200	Bloc02	Grégoire	avait	utilisé	un	couteausuisse_o.bmp	pour	tailler	un	crayon_f.bmp	de	son	père.	fin	ong	fin	p	p													867	498	776								1
201	Bloc02	Edmond	avait	utilisé	la	colle_o.bmp	pour	assembler	la	maisonpoup_f.bmp	pour	sa	fille.	fin	ong	fin	p	p													1708	326	568								1
202	Bloc02	Frédérique	avait	utilisé	un	cassenoix_f.bmp	pour	casser	des	noix_o.bmp	sur	la	table.	fin	fin	ong	p	p																576	649	609						1
203	Bloc02	Edwige	avait	utilisé	une	serviette_o.bmp	pour	sécher	le	chien_f.bmp	après	une	balade.	fin	ong	fin	p	p													2579	510	446								1
204	Bloc02	Corentin	avait	utilisé	des	crayons_f.bmp	pour	dessiner	un	dessin_o.bmp	pour	sa	maman.	fin	fin	ong	p	p																894	1255	437						1
205	Bloc02	Émile	avait	utilisé	une	allumette_f.bmp	pour	allumer	le	cigare_o.bmp	qui	lui	restait.	fin	fin	ong	p	p																936	361	487						1
206	Bloc02	Josette	avait	utilisé	le	ferlisser_f.bmp	pour	lisser	les	lissé_f.bmp	de	sa	sœur.	fin	fin	fin	p	p				875	318	629														1
207	Bloc02		Lucien	utilisait	une	hache_o.bmp	pour	couper	du	boiscoupé_f.bmp	dans	la	forêt.	ong	ong	fin	p	p										191	158	902										1
208	Bloc02		Bastien	versait	un	seau_f.bmp	pour	remplir	un	aquarium_o.bmp	dans	le	salon.	ong	fin	ong	p	p							2427	605	612												1
209	Bloc02	Auguste	avait	utilisé	un	diable_o.bmp	pour	transporter	les	cartons_f.bmp	pour	le	déménagement.	fin	ong	fin	p	p													702	391	555								1
210	Bloc02		François	utilisait	un	stylo_o.bmp	pour	écrire	une	lettre_o.bmp	à	son	père.	ong	ong	ong	p	p	599	657	1033																1
211	Bloc02		Antoinette	utilisait	le	sechecheveux_f.bmp	pour	sécher	ses	cheveux_o.bmp	avant	de	sortir.	ong	fin	ong	p	p							773	344	482												1
212	Bloc02		Pascal	utilisait	une	comptegouttes_o.bmp	pour	remplir	un	tubeessai_o.bmp	dans	le	laboratoire.	ong	ong	ong	p	p	2544	168	478																1
213	Bloc02		Noël	utilisait	une	tireuse_f.bmp	pour	servir	une	bière_o.bmp	dans	son	bar.	ong	fin	ong	p	p							177	103	510												1
214	Bloc02	Sylviane	avait	utilisé	une	rape_f.bmp	pour	raper	du	fromage_o.bmp	dans	la	cuisine.	fin	fin	ong	p	p																670	598	431						1
215	Bloc02		Rosine	utilisait	une	machineacafe.bmp	pour	verser	un	avion.bmp	de	son	enfance.	fillong	fill	fill	q	q
216	Bloc02	Clothilde	avait	utilisé	un	carnetnotes.bmp	pour	nettoyer	des	lunettes.bmp	chez	le	médecin.	fillfin	fill	fill	q	q
217	Bloc02		Lucienne	utilisait	une	couteaupizza_o.bmp	pour	couper	la	pizza_f.bmp	de	la	pizzeria.	ong	ong	fin	p	p										754	394	481										1
218	Bloc02	Basile	avait	utilisé	un	piano.bmp	pour	arroser	la	plante.bmp	de	sa	mère.	fillfin	fill	fill	q	q
219	Bloc02	Perrine	avait	utilisé	du	vernis_o.bmp	pour	colorer	les	ongles_f.bmp	de	sa	sœur.	fin	ong	fin	p	p													515	312	602								1
220	Bloc02		Désiré	utilisait	un	ballonrugby.bmp	pour	tailler	des	dominos.bmp	sur	la	lune.	fillong	fill	fill	q	q
221	Bloc02	Ninon	avait	utilisé	un	vase.bmp	pour	lisser	une	raquette.bmp	sur	le	toît.	fillfin	fill	fill	q	q
222	Bloc02		Albertine	utilisait	des	chaussettes.bmp	pour	fermer	les	volets.bmp	dans	un	avion.	fillong	fill	fill	q	q
223	Bloc02	Sidonie	avait	utilisé	une	boitebijoux.bmp	pour	creuser	une	calculatrice.bmp	chez	le	boulanger.	fillfin	fill	fill	q	q
224	Bloc02	Patrice	avait	utilisé	le	chaussepied_f.bmp	pour	chausser	ses	chaussure_f.bmp	avant	de	partir.	fin	fin	fin	p	p				676	709	802														1
225	Bloc02		Noé	utilisait	une	canne.bmp	pour	nettoyer	le	velo.bmp	de	son	père.	fillong	fill	fill	q	q
226	Bloc02		Juliette	utilisait	une	pelle2_o.bmp	pour	construire	un	chateausable_f.bmp	sur	la	plage.	ong	ong	fin	p	p										167	326	804										1
227	Bloc02	Geneviève	avait	utilisé	un	ferfriser_f.bmp	pour	friser	ses	frisé_f.bmp	avant	la	fête.	fin	fin	fin	p	p				546	332	580														1
228	Bloc02	Marie	avait	utilisé	un	cintre.bmp	pour	servir	une	glace.bmp	sur	le	trottoir.	fillfin	fill	fill	q	q
229	Bloc02		Céline	utilisait	une	pelle_o.bmp	pour	creuser	un	trousable_o.bmp	dans	le	sable.	ong	ong	ong	p	p	476	938	460																1
230	Bloc02		Camille	utilisait	une	bouteillevin_f.bmp	pour	remplir	un	verrevin_o.bmp	à	son	amie.	ong	fin	ong	p	p							570	332	448												1
231	Bloc02	Suzanne	avait	utilisé	le	rouleaupatisserie_f.bmp	pour	étaler	la	pâte_f.bmp	pour	sa	tarte.	fin	fin	fin	p	p				520	352	664														1
232	Bloc02		Apolline	utilisait	un	panier.bmp	pour	allumer	un	egouttoir.bmp	dans	le	jardin.	fillong	fill	fill	q	q
233	Bloc02		Angélique	utilisait	une	spatule2_o.bmp	pour	retourner	une	crêpe_f.bmp	dans	la	poêle.	ong	ong	fin	p	q																						0
234	Bloc02	Marceline	avait	utilisé	un	microscope.bmp	pour	manger	des	chocolats.bmp	dans	la	prairie.	fillfin	fill	fill	q	q
235	Bloc02	Paulette	avait	utilisé	une	pièce_f.bmp	pour	gratter	le	ticket_f.bmp	qu'elle	a	gagné.	fin	fin	fin	p	p				1411	2244	567														1
236	Bloc02	Florentin	avait	utilisé	une	lampetorche.bmp	pour	préparer	des	popcorn.bmp	dans	la	voiture.	fillfin	fill	fill	q	q
237	Bloc02		Vivien	utilisait	un	grillepain.bmp	pour	envoyer	des	ballons.bmp	dans	le	ciel.	fillong	fill	fill	q	q
238	Bloc02	Eloi	avait	utilisé	une	boiteoutils.bmp	pour	étaler	un	volant.bmp	sur	la	plage.	fillfin	fill	fill	q	q
239	Bloc02	Albert	avait	utilisé	un	tournevis_o.bmp	pour	démonter	un	ordinateur_f.bmp	pour	le	réparer.	fin	ong	fin	p	p													535	581	796								1
240	Bloc02	Paul	avait	utilisé	une	tondeuse_f.bmp	pour	tondre	la	pelouse_f.bmp	devant	sa	maison.	fin	fin	fin	p	p				483	800	1972														1
241	Bloc02	Dorothée	avait	utilisé	une	loupe_o.bmp	pour	lire	le	livre_f.bmp	ecrit	trop	petit.	fin	ong	fin	p	p													446	517	803								1
242	Bloc02		Laurette	utilisait	une	pelleteuse.bmp	pour	étaler	une	bague.bmp	dans	la	cuisine.	fillong	fill	fill	q	q
243	Bloc02		Victoire	utilisait	un	appareilphoto.bmp	pour	verser	du	coca.bmp	dans	la	piscine.	fillong	fill	fill	q	q
244	Bloc02	Reine	avait	utilisé	des	feutres_o.bmp	pour	colorier	un	image_f.bmp	pour	sa	sœur.	fin	ong	fin	p	p													1061	1014	739								1
																			834.462	681.192	1131.73	748.077	876.704	1140.33	1074.7	605.815	690.192	889.435	758.217	875.625	1006.17	523.607	645.179	992.893	1372.69	840.286	0.933333	0.966667	0.933333	0.833333	1	1

## Sheet: A3.4.1
																			ongcong			fincong			ongininc			ongobinc			finininc			finobinc			Acc
Block	Running	Word1	Word2	Word3	Word4	PicInst	Word6	Word7	Word8	PicObject	Word10	Word11	Word12	CondVerb	CondInst	CondObject	Response1.CRESP	Response1.RESP	Image1.RT	Image2.RT	Response1.RT	Image1.RT	Image2.RT	Response1.RT	Image1.RT	Image2.RT	Response1.RT	Image1.RT	Image2.RT	Response1.RT	Image1.RT	Image2.RT	Response1.RT	Image1.RT	Image2.RT	Response1.RT	AccOngCong	AccFinCong	AccOngInInc	AccOngObInc	AccFinInInc	AccFinObInc
5	Bloc03		Annette	utilisait	une	fourchette_f.bmp	pour	tourner	son	steack_o.bmp	dans	la	poêle.	ong	fin	ong	p	p							797	1102	1125												1
6	Bloc03		Damien	utilisait	une	carafe_o.bmp	pour	remplir	son	verre2_f.bmp	à	la	cantine.	ong	ong	fin	p	p										1504	550	967										1
7	Bloc03	Blaise	avait	utilisé	un	clubdegolf.bmp	pour	allumer	le	ventilateur.bmp	de	son	père.	fillfin	fill	fill	q	q
8	Bloc03	Rémi	avait	utilisé	une	louche_f.bmp	pour	servir	le	ragout_o.bmp	pour	le	diner.	fin	fin	ong	p	p																634	1092	761						1
9	Bloc03		Josée	utilisait	un	telephone.bmp	pour	couper	des	tongs.bmp	pour	sa	fille.	fillong	fill	fill	q	q
10	Bloc03	Sylvain	avait	pris	une	bouteillelait_f.bmp	pour	verser	un	verrelait_f.bmp	pour	son	frère.	fin	fin	fin	p	p				909	862	1465														1
11	Bloc03	Yannick	avait	utilisé	un	tournevis_f.bmp	pour	démonter	un	ordinateur_o.bmp	pour	le	réparer.	fin	fin	ong	p	p																882	938	802						1
12	Bloc03		Yves	utilisait	une	pelle2_o.bmp	pour	construire	un	chateausable_o.bmp	sur	la	plage.	ong	ong	ong	p	p	834	575	345																1
13	Bloc03		Gisèle	utilisait	une	tireuse_o.bmp	pour	servir	une	bière_f.bmp	dans	son	bar.	ong	ong	fin	p	p										1338	789	270										1
14	Bloc03	Gaspard	avait	utilisé	un	mixeur.bmp	pour	plier	une	serviette.bmp	dans	la	cuisine.	fillfin	fill	fill	q	q
15	Bloc03		Armand	prenait	un	sécateur_f.bmp	pour	couper	des	fleurs_o.bmp	dans	son	jardin.	ong	fin	ong	p	p							790	695	321												1
16	Bloc03	Pierrick	avait	utilisé	une	tondeuse_o.bmp	pour	tondre	la	pelouse_f.bmp	devant	sa	maison.	fin	ong	fin	p	p													828	514	337								1
17	Bloc03	Léandre	avait	utilisé	une	table.bmp	pour	allumer	un	portefeuille.bmp	dans	la	cuisine.	fillfin	fill	fill	q	q
18	Bloc03	Andrée	avait	utilisé	une	manique_f.bmp	pour	retirer	le	couvercle_f.bmp	en	faisant	attention.	fin	fin	fin	p	p				834	1167	903														1
19	Bloc03		Marcelle	utilisait	une	bouteillevin_o.bmp	pour	remplir	un	verrevin_f.bmp	à	son	amie.	ong	ong	fin	p	p										798	out+	887										1
20	Bloc03		Marc	utilisait	une	éponge_o.bmp	pour	effacer	le	tableau_o.bmp	avant	de	partir.	ong	ong	ong	p	p	1928	544	out+																1
21	Bloc03		Maximilien	utilisait	un	feurouge.bmp	pour	remplir	le	sac.bmp	de	son	frère.	fillong	fill	fill	q	q
22	Bloc03	Delphine	avait	utilisé	une	clé_f.bmp	pour	ouvrir	le	cadenas1_f.bmp	de	sa	valise	fin	fin	fin	p	p				805	570	526														1
23	Bloc03		Angèle	utilisait	une	comptegouttes_f.bmp	pour	remplir	un	tubeessai_o.bmp	dans	le	laboratoire.	ong	fin	ong	p	p							1548	617	327												1
24	Bloc03		Odette	utilisait	un	économe_o.bmp	pour	éplucher	une	pomme_f.bmp	pour	sa	tarte.	ong	ong	fin	p	p										1505	468	509										1
25	Bloc03		Rosalie	utilisait	un	canard.bmp	pour	repasser	sa	robe.bmp	dans	le	salon.	fillong	fill	fill	q	q
26	Bloc03		Firmin	utilisait	un	lampadaire.bmp	pour	manger	une	tapettemouches.bmp	dans	le	jardin.	fillong	fill	fill	q	q
27	Bloc03		Jérémie	se servait	d'un	filet_f.bmp	pour	attraper	un	poisson_o.bmp	dans	le	lac.	ong	fin	ong	p	p							1829	872	400												1
28	Bloc03	Nadine	avait	utilisé	une	rape_f.bmp	pour	raper	du	fromage_f.bmp	dans	la	cuisine.	fin	fin	fin	p	p				715	665	out+														1
29	Bloc03	Yann	avait	utilisé	une	serviette_f.bmp	pour	sécher	le	chien_o.bmp	après	une	balade.	fin	fin	ong	p	p																1109	1130	out+						1
30	Bloc03		Serge	utilisait	une	spatule2_o.bmp	pour	retourner	une	crêpe_o.bmp	dans	la	poêle.	ong	ong	ong	p	p	1450	1820	627																1
31	Bloc03	Morgane	avait	utilisé	un	fer_f.bmp	pour	repasser	la	chemise_o.bmp	de	son	mari.	fin	fin	ong	p	p																678	1206	403						1
32	Bloc03	Yannick	avait	utilisé	un	extincteur.bmp	pour	mettre	du	rougealevres.bmp	devant	le	miroir.	fillfin	fill	fill	q	q
33	Bloc03	Marielle	avait	utilisé	une	spatule_o.bmp	pour	servir	la	partpizza_f.bmp	avant	de	manger.	fin	ong	fin	p	p													1269	689	523								1
34	Bloc03	Honorine	avait	utilisé	un	marteau.bmp	pour	allumer	le	lecteurCD.bmp	de	son	grand-père.	fillfin	fill	fill	q	q
35	Bloc03		Marine	utilisait	une	cafetière_o.bmp	pour	remplir	le	café_f.bmp	de	son	ami.	ong	ong	fin	p	p										996	506	496										1
36	Bloc03	Bernadette	avait	utilisé	un	cassenoix_f.bmp	pour	casser	des	noix_f.bmp	sur	la	table.	fin	fin	fin	p	p				1684	478	536														1
37	Bloc03	Aurélien	avait	utilisé	un	diable_f.bmp	pour	transporter	les	cartons_o.bmp	pour	le	déménagement.	fin	fin	ong	p	p																762	1219	291						1
38	Bloc03	Célestin	avait	utilisé	une	sacoche.bmp	pour	couper	la	barque.bmp	de	son	voisin.	fillfin	fill	fill	q	q
39	Bloc03	Laure	avait	utilisé	du	vernis_f.bmp	pour	colorer	les	ongles_o.bmp	de	sa	sœur.	fin	fin	ong	p	p																1747	545	341						1
40	Bloc03	Solange	avait	utilisé	des	feutres_f.bmp	pour	colorier	un	image_o.bmp	pour	sa	sœur.	fin	fin	ong	p	p																1861	686	263						1
41	Bloc03		Félicien	utilisait	un	micro.bmp	pour	lancer	un	frigo.bmp	loin	devant	lui.	fillong	fill	fill	q	q
42	Bloc03		Antoine	utilisait	une	couteaupizza_o.bmp	pour	couper	la	pizza_o.bmp	de	la	pizzeria.	ong	ong	ong	p	p	727	349	739																1
43	Bloc03		Gustave	utilisait	une	laisse.bmp	pour	gonfler	un	ballon.bmp	avant	le	match.	fillong	fill	fill	q	q
44	Bloc03	Violette	avait	utilisé	un	couteau_o.bmp	pour	couper	le	pain_f.bmp	avant	le	repas.	fin	ong	fin	p	p													1484	out+	out+								1
45	Bloc03		Manon	utilisait	une	boutbière_o.bmp	pour	remplir	un	verrebière_f.bmp	dans	sa	cuisine.	ong	ong	fin	p	p										837	419	532										1
46	Bloc03	Adele	avait	utilisé	le	ferlisser_o.bmp	pour	lisser	les	lissé_f.bmp	de	sa	sœur.	fin	ong	fin	p	p													1564	540	out+								1
47	Bloc03	Emmanuel	avait	utilisé	la	colle_f.bmp	pour	assembler	la	maisonpoup_o.bmp	pour	sa	fille.	fin	fin	ong	p	p																908	691	293						1
48	Bloc03		Ambroise	utilisait	un	poisson.bmp	pour	raper	une	enveloppe.bmp	peché	ce	matin.	fillong	fill	fill	q	q
49	Bloc03	Barthélemy	avait	utilisé	une	montre.bmp	pour	chausser	un	sifflet.bmp	pour	le	match.	fillfin	fill	fill	q	q
50	Bloc03		Gaston	utilisait	une	perceuse_f.bmp	pour	faire	un	troubois_o.bmp	dans	la	menuiserie.	ong	fin	ong	p	p							2020	1557	908												1
51	Bloc03		Virginie	utilisait	le	rouleau_o.bmp	pour	peindre	le	mur_o.bmp	pendant	ses	vacances.	ong	ong	ong	p	p	out+	out+	525																1
52	Bloc03		Rolande	utilisait	un	stylo_f.bmp	pour	écrire	une	lettre_o.bmp	à	son	père.	ong	fin	ong	p	p							out+	857	690												1
53	Bloc03		Guillaume	utilisait	une	hache_o.bmp	pour	couper	du	boiscoupé_o.bmp	dans	la	forêt.	ong	ong	ong	p	p	out+	405	494																1
54	Bloc03	Léonie	avait	utilisé	un	ferfriser_o.bmp	pour	friser	ses	frisé_f.bmp	avant	la	fête.	fin	ong	fin	p	p													1217	out+	325								1
55	Bloc03		Mireille	utilisait	le	sechecheveux_o.bmp	pour	sécher	ses	cheveux_f.bmp	avant	de	sortir.	ong	ong	fin	p	p										941	426	380										1
56	Bloc03	Arnaud	avait	utilisé	un	tirebouchon_f.bmp	pour	ouvrir	la	bouteillevin1_f.bmp	de	son	père.	fin	fin	fin	p	p				2264	564	404														1
57	Bloc03	Josiane	avait	utilisé	des	crayons_f.bmp	pour	dessiner	un	dessin_f.bmp	pour	sa	maman.	fin	fin	fin	p	p				530	908	300														1
58	Bloc03		Aude	s'aidait	d'un	entonnoir_f.bmp	pour	remplir	la	salière_o.bmp	avant	de	manger	ong	fin	ong	p	p							774	514	453												1
59	Bloc03		Aurélie	utilisait	une	couteautarte_o.bmp	pour	découper	une	tarte_o.bmp	pour	son	anniversaire.	ong	ong	ong	p	p	1410	1312	308																1
60	Bloc03		Didier	utilisait	une	serpillère_o.bmp	pour	nettoyer	le	sol_o.bmp	de	la	cuisine.	ong	ong	ong	p	p	2039	457	338																1
61	Bloc03	Thérèse	avait	utilisé	un	couteaubeurre_f.bmp	pour	étaler	le	beurre_f.bmp	pendant	le	repas.	fin	fin	fin	p	p				out+	697	477														1
62	Bloc03	Georgette	avait	utilisé	un	couteausuisse_f.bmp	pour	tailler	un	crayon_o.bmp	de	son	père.	fin	fin	ong	p	p																1525	621	525						1
63	Bloc03		Oriane	utilisait	une	balayette.bmp	pour	promener	son	chat.bmp	dans	le	garage.	fillong	fill	fill	q	q
64	Bloc03		Benoît	versait	un	seau_o.bmp	pour	remplir	un	aquarium_f.bmp	dans	le	salon.	ong	ong	fin	p	p										653	743	234										1
65	Bloc03		Emeline	prenait	des	ciseaux_f.bmp	pour	couper	un	ruban_o.bmp	de	son	cadeau.	ong	fin	ong	p	p							753	999	1433												1
66	Bloc03	Germaine	avait	utilisé	une	loupe_f.bmp	pour	lire	le	livre_o.bmp	ecrit	trop	petit.	fin	fin	ong	p	p																933	539	318						1
67	Bloc03	Renée	avait	utilisé	une	pinceescargots_f.bmp	pour	manger	les	escargots_f.bmp	comme	sa	mère.	fin	fin	fin	p	p				out+	1442	309														1
68	Bloc03	Hervé	avait	utilisé	une	allumette_f.bmp	pour	allumer	le	cigare_f.bmp	qui	lui	restait.	fin	fin	fin	p	p				2452	841	645														1
69	Bloc03		Lucie	utilisait	un	évier_o.bmp	pour	laver	la	vaisselle_f.bmp	après	le	repas.	ong	ong	fin	p	p										1195	528	321										1
70	Bloc03	Aimé	avait	utilisé	le	rouleaupatisserie_o.bmp	pour	étaler	la	pâte_f.bmp	pour	sa	tarte.	fin	ong	fin	p	p													out+	474	316								1
71	Bloc03	Luce	avait	utilisé	un	radiateur.bmp	pour	terminer	un	puzzle.bmp	en	quelques	minutes.	fillfin	fill	fill	q	q
72	Bloc03		Paule	utilisait	une	pelle_f.bmp	pour	creuser	un	trousable_o.bmp	dans	le	sable.	ong	fin	ong	p	p							733	632	383												1
73	Bloc03		Honoré	utilisait	un	trombone.bmp		gratter	une	imprimante.bmp	dans	son	bureau.	fillong	fill	fill	q	q
74	Bloc03		Pascale	utilisait	un	tuyau_o.bmp	pour	remplir	la	piscine_f.bmp	dans	le	jardin.	ong	ong	fin	p	p										689	565	310										1
75	Bloc03	Emilien	avait	utilisé	le	chaussepied_o.bmp	pour	chausser	ses	chaussure_f.bmp	avant	de	partir.	fin	ong	fin	p	p													1180	418	467								1
76	Bloc03	Jeannette	avait	utilisé	une	pièce_o.bmp	pour	gratter	le	ticket_f.bmp	qu'elle	a	gagné.	fin	ong	fin	p	p													720	420	636								1
77	Bloc03	Rose	avait	utilisé	une	fermetureeclair.bmp	pour	raper	du	scotch.bmp	de	sa	veste.	fillfin	fill	fill	q	q
78	Bloc03	Germain	avait	utilisé	son	briquet_o.bmp	pour	allumer	la	cigarette_f.bmp	de	son	ami.	fin	ong	fin	p	p													out+	794	578								1
79	Bloc03		Georges	utilisait	un	rasoir_o.bmp	pour	se raser	la	tête_o.bmp	avant	de	sortir.	ong	ong	ong	p	p	252	628	308																1
80	Bloc03		Lucille	utilisait	des	cartes.bmp	pour	peindre	la	chaise.bmp	qu'elle	a	réçu.	fillong	fill	fill	q	q
81	Bloc03		Cyrille	utilisait	le	robinet_f.bmp	pour	remplir	un	verre_o.bmp	avant	d'aller	courir.	ong	fin	ong	p	p							1113	out+	830												1
82	Bloc03	Edagard	avait	utilisé	des	poids.bmp	pour	assembler	des	baguettes.bmp	dans	sa	chambre.	fillfin	fill	fill	q	q
83	Bloc03		Jeanne	s'aidait	d'un	rateau_o.bmp	pour	ramasser	les	feuilles_o.bmp	dans	le	jardin.	ong	ong	ong	p	p	621	457	461																1
84	Bloc03	David	avait	utilisé	le	tournevis_o.bmp	pour	assembler	une	chaise_f.bmp	qu'il	a	acheté.	fin	ong	fin	p	p													897	793	340								1
85	Bloc01		Mariette	utilisait	un	papillon.bmp	pour	verser	un	surf.bmp	pour	sa	mère.	fillong	fill	fill	q	q
86	Bloc01	Florent	avait	utilisé	une	tondeuse_f.bmp	pour	tondre	la	pelouse_o.bmp	devant	sa	maison.	fin	fin	ong	p	p																425	444	207						1
87	Bloc01	Cédric	avait	utilisé	la	colle_f.bmp	pour	assembler	la	maisonpoup_f.bmp	pour	sa	fille.	fin	fin	fin	p	p				559	401	576														1
88	Bloc01		Séverine	utilisait	une	pelle_o.bmp	pour	creuser	un	trousable_f.bmp	dans	le	sable.	ong	ong	fin	p	p										677	715	414										1
89	Bloc01		Mathilde	utilisait	une	fourchette_o.bmp	pour	tourner	son	steack_f.bmp	dans	la	poêle.	ong	ong	fin	p	p										782	430	653										1
90	Bloc01		Sylvie	utilisait	le	sechecheveux_o.bmp	pour	sécher	ses	cheveux_o.bmp	avant	de	sortir.	ong	ong	ong	p	p	638	373	299																1
91	Bloc01		Brice	utilisait	une	hache_f.bmp	pour	couper	du	boiscoupé_o.bmp	dans	la	forêt.	ong	fin	ong	p	p							451	314	564												1
92	Bloc01		Monique	utilisait	un	économe_o.bmp	pour	éplucher	une	pomme_o.bmp	pour	sa	tarte.	ong	ong	ong	p	p	1329	401	501																1
93	Bloc01	Augustin	avait	utilisé	une	allumette_o.bmp	pour	allumer	le	cigare_f.bmp	qui	lui	restait.	fin	ong	fin	p	p													617	408	373								1
94	Bloc01	Régine	avait	utilisé	un	ferfriser_f.bmp	pour	friser	ses	frisé_o.bmp	avant	la	fête.	fin	fin	ong	p	p																1905	511	344						1
95	Bloc01	Adrienne	avait	utilisé	un	cassenoix_o.bmp	pour	casser	des	noix_f.bmp	sur	la	table.	fin	ong	fin	p	p													832	368	197								1
96	Bloc01	Philippine	avait	utilisé	des	baskets.bmp	pour	couper	une	telecommande.bmp	devant	la	télévision.	fillfin	fill	fill	q	q
97	Bloc01	Christelle	avait	utilisé	des	feutres_f.bmp	pour	colorier	un	image_f.bmp	pour	sa	sœur.	fin	fin	fin	p	p				566	343	313														1
98	Bloc01	Aurore	avait	utilisé	une	pièce_f.bmp	pour	gratter	le	ticket_o.bmp	qu'elle	a	gagné.	fin	fin	ong	p	p																463	out+	426						1
99	Bloc01		Rodrigue	utilisait	une	brossedents.bmp	pour	construire	une	sacpoubelle.bmp	pour	son	frère.	fillong	fill	fill	q	q
100	Bloc01	Ghislain	avait	utilisé	un	tirebouchon_o.bmp	pour	ouvrir	la	bouteillevin1_f.bmp	de	son	père.	fin	ong	fin	p	p													889	415	328								1
101	Bloc01		Renaud	utilisait	un	rasoir_f.bmp	pour	se raser	la	tête_o.bmp	avant	de	sortir.	ong	fin	ong	p	p							1074	383	362												1
102	Bloc01		Martine	utilisait	une	cafetière_o.bmp	pour	remplir	le	café_o.bmp	de	son	ami.	ong	ong	ong	p	p	743	993	840																1
103	Bloc01		Stéphane	utilisait	une	boutbière_o.bmp	pour	remplir	un	verrebière_o.bmp	dans	sa	cuisine.	ong	ong	ong	p	p	644	415	260																1
104	Bloc01		Yvonne	prenait	des	ciseaux_o.bmp	pour	couper	un	ruban_f.bmp	de	son	cadeau.	ong	ong	fin	p	p										1379	278	501										1
105	Bloc01	Simon	avait	pris	une	bouteillelait_o.bmp	pour	verser	un	verrelait_f.bmp	pour	son	frère.	fin	ong	fin	p	p													766	388	252								1
106	Bloc01		Clémentine	utilisait	une	couteautarte_f.bmp	pour	découper	une	tarte_o.bmp	pour	son	anniversaire.	ong	fin	ong	p	p							474	623	129												1
107	Bloc01	Rémy	avait	utilisé	un	couteau_f.bmp	pour	couper	le	pain_o.bmp	avant	le	repas.	fin	fin	ong	p	p																246	378	384						1
108	Bloc01		Raymonde	utilisait	une	perceuse_o.bmp	pour	trouer	un	troubois_f.bmp	dans	la	menuiserie.	ong	ong	fin	p	p										out+	469	319										1
109	Bloc01		Charline	s'aidait	d'un	rateau_f.bmp	pour	ramasser	les	feuilles_o.bmp	dans	le	jardin.	ong	fin	ong	p	p							702	488	429												1
110	Bloc01	Victorine	avait	utilisé	une	voiture.bmp	pour	manger	des	gateaux.bmp	pour	le	gouter.	fillfin	fill	fill	q	q
111	Bloc01		Armelle	utilisait	une	serpillère_f.bmp	pour	nettoyer	le	sol_o.bmp	de	la	cuisine.	ong	fin	ong	p	p							1008	1116	out+												1
112	Bloc01		Sébastien	utilisait	une	bouteillevin_o.bmp	pour	remplir	un	verrevin_o.bmp	à	son	amie.	ong	ong	ong	p	p	1632	434	236																1
113	Bloc01	Armel	avait	utilisé	des	mouchoirs.bmp	pour	attraper	une	minuterie.bmp	en	papier	blanc.	fillfin	fill	fill	q	q
114	Bloc01		Françoise	utilisait	un	évier_o.bmp	pour	laver	la	vaisselle_o.bmp	après	le	repas.	ong	ong	ong	p	p	1014	1618	342																1
115	Bloc01		Carole	utilisait	le	robinet_o.bmp	pour	remplir	un	verre_f.bmp	avant	d'aller	courir.	ong	ong	fin	p	p										560	245	192										1
116	Bloc01		Éliane	prenait	un	sécateur_o.bmp	pour	couper	des	fleurs_f.bmp	dans	son	jardin.	ong	ong	fin	p	p										747	175	848										1
117	Bloc01		Gautier	utilisait	une	balance.bmp	pour	peindre	un	sandwich.bmp	pour	le	repas.	fillong	fill	fill	q	q
118	Bloc01		Eugénie	utilisait	une	spatule2_f.bmp	pour	retourner	une	crêpe_o.bmp	dans	la	poêle.	ong	fin	ong	p	p							256	240	156												1
119	Bloc01	Colette	avait	utilisé	un	fer_f.bmp	pour	repasser	la	chemise_f.bmp	de	son	mari.	fin	fin	fin	p	p				522	226	363														1
120	Bloc01	Leontine	avait	utilisé	des	crayons_o.bmp	pour	dessiner	un	dessin_f.bmp	pour	sa	maman.	fin	ong	fin	p	p													210	237	753								1
121	Bloc01	Henri	avait	utilisé	un	tournevis_f.bmp	pour	démonter	un	ordinateur_f.bmp	pour	le	réparer.	fin	fin	fin	p	p				408	262	505														1
122	Bloc01	Maxime	avait	utilisé	un	diable_f.bmp	pour	transporter	les	cartons_f.bmp	pour	le	déménagement.	fin	fin	fin	p	p				916	456	310														1
123	Bloc01	Marise	avait	utilisé	un	scarabee.bmp	pour	tourner	une	cabane.bmp	pour	le	papillon.	fillfin	fill	fill	q	q
124	Bloc01	Lydie	avait	utilisé	le	ferlisser_f.bmp	pour	lisser	les	lissé_o.bmp	de	sa	sœur.	fin	fin	ong	p	p																790	423	325						1
125	Bloc01		Loïc	se servait	d'un	filet_o.bmp	pour	attraper	un	poisson_f.bmp	dans	le	lac.	ong	ong	fin	p	p										660	350	254										1
126	Bloc01	Noella	avait	utilisé	un	char.bmp	pour	nettoyer	ses	chaussures.bmp	après	les	vacances.	fillfin	fill	fill	q	q
127	Bloc01	Baptiste	avait	utilisé	le	rouleaupatisserie_f.bmp	pour	étaler	la	pâte_o.bmp	pour	sa	tarte.	fin	fin	ong	p	p																680	599	616						1
128	Bloc01		Laurent	utilisait	une	tireuse_o.bmp	pour	servir	une	bière_o.bmp	dans	son	bar.	ong	ong	ong	p	p	831	402	295																1
129	Bloc01	Franck	avait	utilisé	une	serviette_f.bmp	pour	sécher	le	chien_f.bmp	après	une	balade.	fin	fin	fin	p	p				713	434	420														1
130	Bloc01		Doriane	utilisait	une	cuillere.bmp	pour	construire	une	maison.bmp	pendant	les	vacances.	fillong	fill	fill	q	q
131	Bloc01		Clarisse	utilisait	le	rouleau_f.bmp	pour	peindre	le	mur_o.bmp	pendant	ses	vacances.	ong	fin	ong	p	p							198	616	224												1
132	Bloc01	Romain	avait	utilisé	un	couteausuisse_f.bmp	pour	tailler	un	crayon_f.bmp	de	son	père.	fin	fin	fin	p	p				544	876	127														1
133	Bloc01	Heloise	avait	utilisé	une	manique_o.bmp	pour	retirer	le	couvercle_f.bmp	en	faisant	attention.	fin	ong	fin	p	p													1145	601	240								1
134	Bloc01	Luc	avait	utilisé	le	chaussepied_f.bmp	pour	chausser	ses	chaussure_o.bmp	avant	de	partir.	fin	fin	ong	p	p																out+	748	189						1
135	Bloc01	Jean-Luc	avait	utilisé	une	louche_f.bmp	pour	servir	le	ragout_f.bmp	pour	le	diner.	fin	fin	fin	p	p				449	173	298														1
136	Bloc01	Élodie	avait	utilisé	du	vernis_f.bmp	pour	colorer	les	ongles_f.bmp	de	sa	sœur.	fin	fin	fin	p	p				593	877	190														1
137	Bloc01		Gwenaelle	utilisait	une	pelle2_f.bmp	pour	construire	un	chateausable_o.bmp	sur	la	plage.	ong	fin	ong	p	p							1038	480	296												1
138	Bloc01		Faustine	utilisait	un	pont.bmp	pour	remplir	une	trottinette.bmp	pour	se	déplacer.	fillong	fill	fill	q	q
139	Bloc01		Fabien	utilisait	un	stylo_o.bmp	pour	écrire	une	lettre_f.bmp	à	son	père.	ong	ong	fin	p	p										922	255	735										1
140	Bloc01	Rosette	avait	utilisé	une	boucleoreille.bmp	pour	sécher	le	chapeau.bmp	de	sa	mère.	fillfin	fill	fill	q	q
141	Bloc01	Régis	avait	utilisé	son	briquet_f.bmp	pour	allumer	la	cigarette_o.bmp	de	son	ami.	fin	fin	ong	p	p																575	462	216						1
142	Bloc01	Jean	avait	utilisé	une	fontaine.bmp	pour	gonfler	un	cadre.bmp	dans	le	jardin.	fillfin	fill	fill	q	q
143	Bloc01	Ghislaine	avait	utilisé	une	spatule_f.bmp	pour	servir	la	partpizza_o.bmp	avant	de	manger.	fin	fin	ong	p	p																1525	563	459						1
144	Bloc01	Aimée	avait	utilisé	une	rape_o.bmp	pour	raper	du	fromage_f.bmp	dans	la	cuisine.	fin	ong	fin	p	p													870	405	753								1
145	Bloc01	Flavie	avait	utilisé	une	pinceescargots_o.bmp	pour	manger	les	escargots_f.bmp	comme	sa	mère.	fin	ong	fin	p	p													out+	777	475								1
146	Bloc01		Marguerite	s'aidait	d'un	entonnoir_o.bmp	pour	remplir	la	salière_f.bmp	avant	de	manger	ong	ong	fin	p	p										580	247	out+										1
147	Bloc01		Sacha	utilisait	une	agrafeuse.bmp	pour	manger	un	yaourt.bmp	dans	la	cuisine.	fillong	fill	fill	q	q
148	Bloc01		Frédéric	utilisait	un	tuyau_o.bmp	pour	remplir	la	piscine_o.bmp	dans	le	jardin.	ong	ong	ong	p	p	643	338	370																1
149	Bloc01	Gaétane	avait	utilisé	un	sacamain.bmp	pour	écrire	un	savon.bmp	et	un	stylo.	fillfin	fill	fill	q	q
150	Bloc01	Anthony	avait	utilisé	le	tournevis_f.bmp	pour	assembler	une	chaise_o.bmp	qu'il	a	acheté.	fin	fin	ong	p	p																567	574	399						1
151	Bloc01		Hugues	utilisait	une	couteaupizza_f.bmp	pour	couper	la	pizza_o.bmp	de	la	pizzeria.	ong	fin	ong	p	p							700	225	488												1
152	Bloc01		Timothee	utilisait	un	arbre.bmp	pour	cuire	un	cake.bmp	dans	le	four.	fillong	fill	fill	q	q
153	Bloc01		Amaury	utilisait	des	briques.bmp	pour	fabriquer	un	accordeon.bmp	pour	son	voisin.	fillong	fill	fill	q	q
154	Bloc01		Christophe	utilisait	une	carafe_o.bmp	pour	remplir	son	verre2_o.bmp	à	la	cantine.	ong	ong	ong	p	p	504	319	932																1
155	Bloc01	Léontine	avait	utilisé	un	oeufauplat.bmp	pour	allumer	sa	bougie.bmp	lors	du	diner.	fillfin	fill	fill	q	q
156	Bloc01		Angeline	utilisait	un	violon.bmp	pour	remplir	un	biberon.bmp	pour	son	bébé.	fillong	fill	fill	q	q
157	Bloc01		Margot	utilisait	une	éponge_f.bmp	pour	effacer	le	tableau_o.bmp	avant	de	partir.	ong	fin	ong	p	p							631	416	374												1
158	Bloc01	Gilles	avait	utilisé	une	loupe_f.bmp	pour	lire	le	livre_f.bmp	ecrit	trop	petit.	fin	fin	fin	p	p				526	333	209														1
159	Bloc01	Claudette	avait	utilisé	une	clé_o.bmp	pour	ouvrir	le	cadenas1_f.bmp	de	sa	valise	fin	ong	fin	p	p													780	588	332								1
160	Bloc01		Fabienne	utilisait	une	comptegouttes_o.bmp	pour	remplir	un	tubeessai_f.bmp	dans	le	laboratoire.	ong	ong	fin	p	p										218	562	258										1
161	Bloc01		Suzette	utilisait	une	douche.bmp	pour	ouvrir	un	peigne.bmp	pour	se	coiffer.	fillong	fill	fill	q	q
162	Bloc01	Hortense	avait	utilisé	une	cheminee.bmp	pour	servir	du	the.bmp	pour	sa	grand-mère.	fillfin	fill	fill	q	q
163	Bloc01	Alphonse	avait	utilisé	un	couteaubeurre_o.bmp	pour	étaler	le	beurre_f.bmp	pendant	le	repas.	fin	ong	fin	p	p													1259	962	672								1
164	Bloc01		Jacques	versait	un	seau_o.bmp	pour	remplir	un	aquarium_o.bmp	dans	le	salon.	ong	ong	ong	p	p	664	751	196																1
165	Bloc02		Amélie	utilisait	le	rouleau_o.bmp	pour	peindre	le	mur_f.bmp	pendant	ses	vacances.	ong	ong	fin	p	p										749	out+	260										1
166	Bloc02	Marie	avait	utilisé	un	cintre.bmp	pour	servir	une	glace.bmp	sur	le	trottoir.	fillfin	fill	fill	q	q
167	Bloc02		Juliette	utilisait	une	pelle2_o.bmp	pour	construire	un	chateausable_f.bmp	sur	la	plage.	ong	ong	fin	p	p										610	364	206										1
168	Bloc02		Odile	utilisait	une	couteautarte_o.bmp	pour	découper	une	tarte_f.bmp	pour	son	anniversaire.	ong	ong	fin	p	p										539	768	450										1
169	Bloc02		Victoire	utilisait	un	appareilphoto.bmp	pour	verser	du	coca.bmp	dans	la	piscine.	fillong	fill	fill	q	q
170	Bloc02	Mathieu	avait	utilisé	son	briquet_f.bmp	pour	allumer	la	cigarette_f.bmp	de	son	ami.	fin	fin	fin	p	p				464	243	211														1
171	Bloc02	Edwige	avait	utilisé	une	serviette_o.bmp	pour	sécher	le	chien_f.bmp	après	une	balade.	fin	ong	fin	p	p													214	252	237								1
172	Bloc02		Albertine	utilisait	des	chaussettes.bmp	pour	fermer	les	volets.bmp	dans	un	avion.	fillong	fill	fill	q	q
173	Bloc02	Clémence	avait	utilisé	une	pinceescargots_f.bmp	pour	manger	les	escargots_o.bmp	comme	sa	mère.	fin	fin	ong	p	p																1206	610	188						1
174	Bloc02	Alphonsine	avait	utilisé	un	carton.bmp	pour	friser	un	globe.bmp	dans	le	four.	fillfin	fill	fill	q	q
175	Bloc02	Edmond	avait	utilisé	la	colle_o.bmp	pour	assembler	la	maisonpoup_f.bmp	pour	sa	fille.	fin	ong	fin	p	p													1024	337	868								1
176	Bloc02	Fabrice	avait	utilisé	le	tournevis_f.bmp	pour	assembler	une	chaise_f.bmp	qu'il	a	acheté.	fin	fin	fin	p	p				618	385	477														1
177	Bloc02	Dorothée	avait	utilisé	une	loupe_o.bmp	pour	lire	le	livre_f.bmp	ecrit	trop	petit.	fin	ong	fin	p	p													544	285	406								1
178	Bloc02	Lisette	avait	utilisé	un	panier2.bmp	pour	percer	une	épinglenourisse.bmp	de	sa	sœur.	fillfin	fill	fill	q	q
179	Bloc02		Sylvaine	utilisait	un	canape.bmp	pour	lire	son	agenda.bmp	du	père	noël.	fillong	fill	fill	q	q
180	Bloc02	Grégoire	avait	utilisé	un	couteausuisse_o.bmp	pour	tailler	un	crayon_f.bmp	de	son	père.	fin	ong	fin	p	p													806	584	534								1
181	Bloc02		Rosine	utilisait	une	machineacafe.bmp	pour	verser	un	avion.bmp	de	son	enfance.	fillong	fill	fill	q	q
182	Bloc02		Olivier	prenait	un	sécateur_o.bmp	pour	couper	des	fleurs_o.bmp	dans	son	jardin.	ong	ong	ong	p	p	729	out+	312																1
183	Bloc02	Reine	avait	utilisé	des	feutres_o.bmp	pour	colorier	un	image_f.bmp	pour	sa	sœur.	fin	ong	fin	p	p													934	199	289								1
184	Bloc02	Perrine	avait	utilisé	du	vernis_o.bmp	pour	colorer	les	ongles_f.bmp	de	sa	sœur.	fin	ong	fin	p	p													663	302	339								1
185	Bloc02		Pascal	utilisait	une	comptegouttes_o.bmp	pour	remplir	un	tubeessai_o.bmp	dans	le	laboratoire.	ong	ong	ong	p	p	204	403	476																1
186	Bloc02		Julien	utilisait	le	robinet_o.bmp	pour	remplir	un	verre_o.bmp	avant	d'aller	courir.	ong	ong	ong	p	p	568	out+	1095																1
187	Bloc02	Paulette	avait	utilisé	une	pièce_f.bmp	pour	gratter	le	ticket_f.bmp	qu'elle	a	gagné.	fin	fin	fin	p	p				540	302	823														1
188	Bloc02		Thibault	utilisait	un	économe_f.bmp	pour	éplucher	une	pomme_o.bmp	pour	sa	tarte.	ong	fin	ong	p	p							1020	512	421												1
189	Bloc02	Suzanne	avait	utilisé	le	rouleaupatisserie_f.bmp	pour	étaler	la	pâte_f.bmp	pour	sa	tarte.	fin	fin	fin	p	p				549	350	285														1
190	Bloc02	Marceline	avait	utilisé	un	microscope.bmp	pour	manger	des	chocolats.bmp	dans	la	prairie.	fillfin	fill	fill	q	q
191	Bloc02	Patrice	avait	utilisé	le	chaussepied_f.bmp	pour	chausser	ses	chaussure_f.bmp	avant	de	partir.	fin	fin	fin	p	p				1070	349	983														1
192	Bloc02		Céline	utilisait	une	pelle_o.bmp	pour	creuser	un	trousable_o.bmp	dans	le	sable.	ong	ong	ong	p	p	1920	196	743																1
193	Bloc02		Gilberte	utilisait	une	carafe_f.bmp	pour	remplir	son	verre2_o.bmp	à	la	cantine.	ong	fin	ong	p	p							697	525	1205												1
194	Bloc02	Josette	avait	utilisé	le	ferlisser_f.bmp	pour	lisser	les	lissé_f.bmp	de	sa	sœur.	fin	fin	fin	p	p				732	528	464														1
195	Bloc02		René	se servait	d'un	filet_o.bmp	pour	attraper	un	poisson_o.bmp	dans	le	lac.	ong	ong	ong	p	p	508	362	235																1
196	Bloc02	Ninon	avait	utilisé	un	vase.bmp	pour	lisser	une	raquette.bmp	sur	le	toît.	fillfin	fill	fill	q	q
197	Bloc02		Bastien	versait	un	seau_f.bmp	pour	remplir	un	aquarium_o.bmp	dans	le	salon.	ong	fin	ong	p	p							408	674	out+												1
198	Bloc02	Auguste	avait	utilisé	un	diable_o.bmp	pour	transporter	les	cartons_f.bmp	pour	le	déménagement.	fin	ong	fin	p	p													1736	554	250								1
199	Bloc02		Sandrine	prenait	des	ciseaux_o.bmp	pour	couper	un	ruban_o.bmp	de	son	cadeau.	ong	ong	ong	p	p	245	672	188																1
200	Bloc02		Adrien	utilisait	une	éponge_o.bmp	pour	effacer	le	tableau_f.bmp	avant	de	partir.	ong	ong	fin	p	p										584	504	154										1
201	Bloc02	Rodolphe	avait	utilisé	une	louche_o.bmp	pour	servir	le	ragout_f.bmp	pour	le	diner.	fin	ong	fin	p	p													564	393	264								1
202	Bloc02		Noé	utilisait	une	canne.bmp	pour	nettoyer	le	velo.bmp	de	son	père.	fillong	fill	fill	q	q
203	Bloc02		Antoinette	utilisait	le	sechecheveux_f.bmp	pour	sécher	ses	cheveux_o.bmp	avant	de	sortir.	ong	fin	ong	p	p							848	467	185												1
204	Bloc02	Sylviane	avait	utilisé	une	rape_f.bmp	pour	raper	du	fromage_o.bmp	dans	la	cuisine.	fin	fin	ong	p	p																647	270	288						1
205	Bloc02	Clothilde	avait	utilisé	un	carnetnotes.bmp	pour	nettoyer	des	lunettes.bmp	chez	le	médecin.	fillfin	fill	fill	q	q
206	Bloc02	Claudine	avait	utilisé	une	spatule_f.bmp	pour	servir	la	partpizza_f.bmp	avant	de	manger.	fin	fin	fin	p	p				646	out+	876														1
207	Bloc02		Véronique	utilisait	une	fourchette_o.bmp	pour	tourner	son	steack_o.bmp	dans	la	poêle.	ong	ong	ong	p	p	611	174	229																1
208	Bloc02	Geneviève	avait	utilisé	un	ferfriser_f.bmp	pour	friser	ses	frisé_f.bmp	avant	la	fête.	fin	fin	fin	p	p				630	402	out+														1
209	Bloc02		Apolline	utilisait	un	panier.bmp	pour	allumer	un	egouttoir.bmp	dans	le	jardin.	fillong	fill	fill	q	q
210	Bloc02		Désiré	utilisait	un	ballonrugby.bmp	pour	tailler	des	dominos.bmp	sur	la	lune.	fillong	fill	fill	q	q
211	Bloc02	Eloi	avait	utilisé	une	boiteoutils.bmp	pour	étaler	un	volant.bmp	sur	la	plage.	fillfin	fill	fill	q	q
212	Bloc02		Camille	utilisait	une	bouteillevin_f.bmp	pour	remplir	un	verrevin_o.bmp	à	son	amie.	ong	fin	ong	p	p							519	352	560												1
213	Bloc02		Noël	utilisait	une	tireuse_f.bmp	pour	servir	une	bière_o.bmp	dans	son	bar.	ong	fin	ong	p	p							898	305	251												1
214	Bloc02		Laurette	utilisait	une	pelleteuse.bmp	pour	étaler	une	bague.bmp	dans	la	cuisine.	fillong	fill	fill	q	q
215	Bloc02	Gaétan	avait	utilisé	un	tirebouchon_f.bmp	pour	ouvrir	la	bouteillevin1_o.bmp	de	son	père.	fin	fin	ong	p	p																747	962	255						1
216	Bloc02	Yolande	avait	utilisé	une	clé_f.bmp	pour	ouvrir	le	cadenas1_o.bmp	de	sa	valise	fin	fin	ong	p	p																709	196	378						1
217	Bloc02	Florentin	avait	utilisé	une	lampetorche.bmp	pour	préparer	des	popcorn.bmp	dans	la	voiture.	fillfin	fill	fill	q	q
218	Bloc02	Noémie	avait	utilisé	un	couteaubeurre_f.bmp	pour	étaler	le	beurre_o.bmp	pendant	le	repas.	fin	fin	ong	p	p																1088	333	253						1
219	Bloc02		Dominique	utilisait	une	perceuse_o.bmp	pour	trouer	un	troubois_o.bmp	dans	la	menuiserie.	ong	ong	ong	p	p	237	475	471																1
220	Bloc02		Angélique	utilisait	une	spatule2_o.bmp	pour	retourner	une	crêpe_f.bmp	dans	la	poêle.	ong	ong	fin	p	p										718	312	292										1
221	Bloc02		Bénédicte	utilisait	une	boutbière_f.bmp	pour	remplir	un	verrebière_o.bmp	dans	sa	cuisine.	ong	fin	ong	p	p							208	349	418												1
222	Bloc02		Fernande	utilisait	un	tuyau_f.bmp	pour	remplir	la	piscine_o.bmp	dans	le	jardin.	ong	fin	ong	p	p							652	out+	528												1
223	Bloc02		Lucien	utilisait	une	hache_o.bmp	pour	couper	du	boiscoupé_f.bmp	dans	la	forêt.	ong	ong	fin	p	p										473	234	193										1
224	Bloc02	Paul	avait	utilisé	une	tondeuse_f.bmp	pour	tondre	la	pelouse_f.bmp	devant	sa	maison.	fin	fin	fin	p	p				650	293	515														1
225	Bloc02		Joëlle	utilisait	une	serpillère_o.bmp	pour	nettoyer	le	sol_f.bmp	de	la	cuisine.	ong	ong	fin	p	p										624	406	267										1
226	Bloc02		Fernand	utilisait	un	évier_f.bmp	pour	laver	la	vaisselle_o.bmp	après	le	repas.	ong	fin	ong	p	p							out+	939	281												1
227	Bloc02		Lucienne	utilisait	une	couteaupizza_o.bmp	pour	couper	la	pizza_f.bmp	de	la	pizzeria.	ong	ong	fin	p	p										690	276	870										1
228	Bloc02	Axelle	avait	utilisé	un	fer_o.bmp	pour	repasser	la	chemise_f.bmp	de	son	mari.	fin	ong	fin	p	p													905	405	342								1
229	Bloc02		Vivien	utilisait	un	grillepain.bmp	pour	envoyer	des	ballons.bmp	dans	le	ciel.	fillong	fill	fill	q	q
230	Bloc02		Micheline	s'aidait	d'un	rateau_o.bmp	pour	ramasser	les	feuilles_f.bmp	dans	le	jardin.	ong	ong	fin	p	p										542	185	211										1
231	Bloc02	Raoul	avait	pris	une	bouteillelait_f.bmp	pour	verser	un	verrelait_o.bmp	pour	son	frère.	fin	fin	ong	p	p																407	350	393						1
232	Bloc02		Lionel	utilisait	un	rasoir_o.bmp	pour	se raser	la	tête_f.bmp	avant	de	sortir.	ong	ong	fin	p	p										907	247	141										1
233	Bloc02	Étienne	avait	utilisé	une	manique_f.bmp	pour	retirer	le	couvercle_o.bmp	en	faisant	attention.	fin	fin	ong	p	p																543	217	428						1
234	Bloc02	Claire	avait	utilisé	un	couteau_f.bmp	pour	couper	le	pain_f.bmp	avant	le	repas.	fin	fin	fin	p	p				510	407	299														1
235	Bloc02		François	utilisait	un	stylo_o.bmp	pour	écrire	une	lettre_o.bmp	à	son	père.	ong	ong	ong	p	p	588	313	571																1
236	Bloc02	Corentin	avait	utilisé	des	crayons_f.bmp	pour	dessiner	un	dessin_o.bmp	pour	sa	maman.	fin	fin	ong	p	p																408	319	1044						1
237	Bloc02	Sidonie	avait	utilisé	une	boitebijoux.bmp	pour	creuser	une	calculatrice.bmp	chez	le	boulanger.	fillfin	fill	fill	q	q
238	Bloc02	Frédérique	avait	utilisé	un	cassenoix_f.bmp	pour	casser	des	noix_o.bmp	sur	la	table.	fin	fin	ong	p	p																429	222	159						1
239	Bloc02		Édouard	utilisait	une	cafetière_f.bmp	pour	remplir	le	café_o.bmp	de	son	ami.	ong	fin	ong	p	p							638	461	607												1
240	Bloc02	Albert	avait	utilisé	un	tournevis_o.bmp	pour	démonter	un	ordinateur_f.bmp	pour	le	réparer.	fin	ong	fin	p	p													2003	out+	468								1
241	Bloc02	Basile	avait	utilisé	un	piano.bmp	pour	arroser	la	plante.bmp	de	sa	mère.	fillfin	fill	fill	q	q
242	Bloc02		Théophile	utilisait	un	noeudpapillon.bmp	pour	manger	un	berceau.bmp	autour	du	pied.	fillong	fill	fill	q	q
243	Bloc02		Thierry	s'aidait	d'un	entonnoir_o.bmp	pour	remplir	la	salière_o.bmp	avant	de	manger	ong	ong	ong	p	p	299	787	out+																1
244	Bloc02	Émile	avait	utilisé	une	allumette_f.bmp	pour	allumer	le	cigare_o.bmp	qui	lui	restait.	fin	fin	ong	p	p																700	491	265						1
																			850.429	591.593	454.857	799.929	546	493.179	813.464	618.929	512.429	807.483	429.143	418.069	960	485.259	424.786	865.483	597.897	386.655	1	1	1	1	1	1

## Sheet: B1.1.1
																			ongcong			fincong			ongininc			ongobinc			finininc			finobinc			Acc
Block	Running	Word1	Word2	Word3	Word4	PicInst	Word6	Word7	Word8	PicObject	Word10	Word11	Word12	CondVerb	CondInst	CondObject	Response1.CRESP	Response1.RESP	Image1.RT	Image2.RT	Response1.RT	Image1.RT	Image2.RT	Response1.RT	Image1.RT	Image2.RT	Response1.RT	Image1.RT	Image2.RT	Response1.RT	Image1.RT	Image2.RT	Response1.RT	Image1.RT	Image2.RT	Response1.RT	AccOngCong	AccFinCong	AccOngInInc	AccOngObInc	AccFinInInc	AccFinObInc
5	Bloc01	Christophe	avait	utilisé	une	carafe_f.bmp	pour	remplir	son	verre2_f.bmp	à	la	cantine.	fin	fin	fin	p	p				1364	745	1170														1
6	Bloc01	Séverine	avait	utilisé	une	pelle_f.bmp	pour	creuser	un	trousable_o.bmp	dans	le	sable.	fin	fin	ong	p	p																802	1060	1322						1
7	Bloc01		Romain	utilisait	un	couteausuisse_o.bmp	pour	tailler	un	crayon_o.bmp	de	son	père.	ong	ong	ong	p	p	1190	825	out+																1
8	Bloc01		Baptiste	utilisait	le	rouleaupatisserie_o.bmp	pour	étaler	la	pâte_f.bmp	pour	sa	tarte.	ong	ong	fin	p	p										993	687	819										1
9	Bloc01		Alphonse	utilisait	un	couteaubeurre_f.bmp	pour	étaler	le	beurre_o.bmp	pendant	le	repas.	ong	fin	ong	p	p							1010	813	out+												1
10	Bloc01	Sébastien	avait	utilisé	une	bouteillevin_f.bmp	pour	remplir	un	verrevin_f.bmp	à	son	amie.	fin	fin	fin	p	p				858	713	978														1
11	Bloc01		Timothee	cuisait	un	arbre.bmp	avec	un		cake.bmp	dans	le	four.	fillong	fill	fill	q	q
12	Bloc01	Stéphane	avait	utilisé	une	boutbière_f.bmp	pour	remplir	un	verrebière_f.bmp	dans	sa	cuisine.	fin	fin	fin	p	p				1209	699	1220														1
13	Bloc01		Aimée	utilisait	une	rape_f.bmp	pour	raper	du	fromage_o.bmp	dans	la	cuisine.	ong	fin	ong	p	p							752	842	680												1
14	Bloc01		Franck	utilisait	une	serviette_o.bmp	pour	sécher	le	chien_o.bmp	après	une	balade.	ong	ong	ong	p	p	1782	712	993																1
15	Bloc01	Sylvie	avait	utilisé	le	sechecheveux_f.bmp	pour	sécher	ses	cheveux_f.bmp	avant	de	sortir.	fin	fin	fin	p	p				683	478	1043														1
16	Bloc01	Marise	avait	tourné	une	scarabee.bmp	avec	un		cabane.bmp	et	un	papillon.	fillfin	fill	fill	q	q
17	Bloc01	Brice	avait	utilisé	une	hache_o.bmp	pour	couper	du	boiscoupé_f.bmp	dans	la	forêt.	fin	ong	fin	p	p													927	568	out+								1
18	Bloc01		Ghislain	utilisait	un	tirebouchon_f.bmp	pour	ouvrir	la	bouteillevin1_o.bmp	de	son	père.	ong	fin	ong	p	p							1397	630	1714												1
19	Bloc01	Françoise	avait	utilisé	un	évier_f.bmp	pour	laver	la	vaisselle_f.bmp	après	le	repas.	fin	fin	fin	p	p				688	757	1177														1
20	Bloc01	Yvonne	avait	pris	des	ciseaux_f.bmp	pour	couper	un	ruban_o.bmp	de	son	cadeau.	fin	fin	ong	p	p																790	650	695						1
21	Bloc01	Margot	avait	utilisé	une	éponge_o.bmp	pour	effacer	le	tableau_f.bmp	avant	de	partir.	fin	ong	fin	p	p													out+	766	867								1
22	Bloc01		Leontine	utilisait	des	crayons_f.bmp	pour	dessiner	un	dessin_o.bmp	pour	sa	maman.	ong	fin	ong	p	p							668	out+	932												1
23	Bloc01		Amaury	fabriquait	un	briques.bmp	avec	des		accordeon.bmp	de	son	voisin.	fillong	fill	fill	q	q
24	Bloc01	Hortense	avait	servi	du	cheminee.bmp	avec	une		the.bmp	pour	sa	grand-mère.	fillfin	fill	fill	q	q
25	Bloc01		Augustin	utilisait	une	allumette_f.bmp	pour	allumer	le	cigare_o.bmp	qui	lui	restait.	ong	fin	ong	p	p							out+	out+	1105												1
26	Bloc01	Gwenaelle	avait	utilisé	une	pelle2_o.bmp	pour	construire	un	chateausable_f.bmp	sur	la	plage.	fin	ong	fin	p	p													788	out+	759								1
27	Bloc01		Flavie	utilisait	une	pinceescargots_f.bmp	pour	manger	les	escargots_o.bmp	comme	sa	mère.	ong	fin	ong	p	p							out+	949	1175												1
28	Bloc01	Jean	avait	gonflé	un	fontaine.bmp	avec	une		cadre.bmp	dans	le	jardin.	fillfin	fill	fill	q	q
29	Bloc01	Léontine	avait	allumé	une	oeufauplat.bmp	avec	un		bougie.bmp	lors	du	diner.	fillfin	fill	fill	q	q
30	Bloc01		Régis	utilisait	son	briquet_o.bmp	pour	allumer	la	cigarette_f.bmp	de	son	ami.	ong	ong	fin	p	p										733	1226	836										1
31	Bloc01		Christelle	utilisait	des	feutres_o.bmp	pour	colorier	un	image_o.bmp	pour	sa	sœur.	ong	ong	ong	p	p	out+	904	863																1
32	Bloc01	Jacques	avait	versé	un	seau_f.bmp	pour	remplir	un	aquarium_f.bmp	dans	le	salon.	fin	fin	fin	p	p				864	907	1311														1
33	Bloc01		Claudette	utilisait	une	clé_f.bmp	pour	ouvrir	le	cadenas1_o.bmp	de	sa	valise	ong	fin	ong	p	p							847	644	1596												1
34	Bloc01		Heloise	utilisait	une	manique_f.bmp	pour	retirer	le	couvercle_o.bmp	en	faisant	attention.	ong	fin	ong	p	p							613	1085	971												1
35	Bloc01	Loïc	s'était	servi	d'un	filet_f.bmp	pour	attraper	un	poisson_o.bmp	dans	le	lac.	fin	fin	ong	p	p																928	586	746						1
36	Bloc01		Ghislaine	utilisait	une	spatule_o.bmp	pour	servir	la	partpizza_f.bmp	avant	de	manger.	ong	ong	fin	p	p										1222	651	782										1
37	Bloc01	Marguerite	s'était	aidée	d'un	entonnoir_f.bmp	pour	remplir	la	salière_o.bmp	avant	de	manger	fin	fin	ong	p	p																875	1202	1007						1
38	Bloc01	Laurent	avait	utilisé	une	tireuse_f.bmp	pour	servir	une	bière_f.bmp	dans	son	bar.	fin	fin	fin	p	p				1288	632	618														1
39	Bloc01	Philippine	avait	coupé	une	baskets.bmp	avec	des		telecommande.bmp	devant	la	télévision.	fillfin	fill	fill	q	q
40	Bloc01		Régine	utilisait	un	ferfriser_o.bmp	pour	friser	ses	frisé_f.bmp	avant	la	fête.	ong	ong	fin	p	p										869	582	754										1
41	Bloc01		Rémy	utilisait	un	couteau_o.bmp	pour	couper	le	pain_f.bmp	avant	le	repas.	ong	ong	fin	p	p										876	572	584										1
42	Bloc01	Gaétane	avait	écrit	un	sacamain.bmp	avec	un		savon.bmp	et	un	stylo.	fillfin	fill	fill	q	q
43	Bloc01		Adrienne	utilisait	un	cassenoix_f.bmp	pour	casser	des	noix_o.bmp	sur	la	table.	ong	fin	ong	p	p							1098	499	614												1
44	Bloc01		Doriane	construisait	une	cuillere.bmp	avec	une		maison.bmp	et	un	tournevis.	fillong	fill	fill	q	q
45	Bloc01	Raymonde	avait	utilisé	une	perceuse_f.bmp	pour	faire	un	troubois_o.bmp	dans	la	menuiserie.	fin	fin	ong	p	p																out+	out+	998						1
46	Bloc01	Hugues	avait	utilisé	une	couteaupizza_o.bmp	pour	couper	la	pizza_f.bmp	de	la	pizzeria.	fin	ong	fin	p	p													789	424	778								1
47	Bloc01		Élodie	utilisait	du	vernis_o.bmp	pour	colorer	les	ongles_o.bmp	de	sa	sœur.	ong	ong	ong	p	p	654	575	1344																1
48	Bloc01		Cédric	utilisait	la	colle_o.bmp	pour	assembler	la	maisonpoup_o.bmp	pour	sa	fille.	ong	ong	ong	p	p	893	553	677																1
49	Bloc01		Florent	utilisait	une	tondeuse_o.bmp	pour	tondre	la	pelouse_f.bmp	devant	sa	maison.	ong	ong	fin	p	p										526	580	692										1
50	Bloc01	Renaud	avait	utilisé	un	rasoir_o.bmp	pour	se raser	la	tête_f.bmp	avant	de	sortir.	fin	ong	fin	p	p													476	517	657								1
51	Bloc01	Mathilde	avait	utilisé	une	fourchette_f.bmp	pour	tourner	son	steack_o.bmp	dans	la	poêle.	fin	fin	ong	p	p																770	555	819						1
52	Bloc01	Carole	avait	utilisé	le	robinet_f.bmp	pour	remplir	un	verre_o.bmp	avant	d'aller	courir.	fin	fin	ong	p	p																611	541	788						1
53	Bloc01		Mariette	versait	un	papillon.bmp	avec	un		surf.bmp	pour	sa	mère.	fillong	fill	fill	q	q
54	Bloc01	Clarisse	avait	utilisé	le	rouleau_o.bmp	pour	peindre	le	mur_f.bmp	pendant	ses	vacances.	fin	ong	fin	p	p													651	442	722								1
55	Bloc01	Rosette	avait	séché	un	boucleoreille.bmp	avec	une		chapeau.bmp	de	sa	mère.	fillfin	fill	fill	q	q
56	Bloc01		Sacha	mangeait	un	agrafeuse.bmp	avec	une		yaourt.bmp	dans	la	cuisine.	fillong	fill	fill	q	q
57	Bloc01	Frédéric	avait	utilisé	un	tuyau_f.bmp	pour	remplir	la	piscine_f.bmp	dans	le	jardin.	fin	fin	fin	p	p				655	610	768														1
58	Bloc01	Fabienne	avait	utilisé	une	comptegouttes_f.bmp	pour	remplir	un	tubeessai_o.bmp	dans	le	laboratoire.	fin	fin	ong	p	p																1107	750	755						1
59	Bloc01		Maxime	utilisait	un	diable_o.bmp	pour	transporter	les	cartons_o.bmp	pour	le	déménagement.	ong	ong	ong	p	p	out+	669	1260																1
60	Bloc01		Lydie	utilisait	le	ferlisser_o.bmp	pour	lisser	les	lissé_f.bmp	de	sa	sœur.	ong	ong	fin	p	p										713	out+	619										1
61	Bloc01		Rodrigue	construisait	un	brossedents.bmp	avec	une		sacpoubelle.bmp	pour	son	frère.	fillong	fill	fill	q	q
62	Bloc01	Clémentine	avait	utilisé	une	couteautarte_o.bmp	pour	découper	une	tarte_f.bmp	pour	son	anniversaire.	fin	ong	fin	p	p													631	720	919								1
63	Bloc01		Anthony	utilisait	le	tournevis_o.bmp	pour	assembler	une	chaise_f.bmp	qu'il	a	acheté.	ong	ong	fin	p	p										627	560	722										1
64	Bloc01		Henri	utilisait	un	tournevis_o.bmp	pour	démonter	un	ordinateur_o.bmp	pour	le	réparer.	ong	ong	ong	p	p	645	676	692																1
65	Bloc01	Victorine	avait	mangé	des	voiture.bmp	avec	une		gateaux.bmp	pour	le	gouter.	fillfin	fill	fill	q	q
66	Bloc01		Gautier	peignait	un	balance.bmp	avec	une		sandwich.bmp	pour	le	repas.	fillong	fill	fill	q	q
67	Bloc01		Colette	utilisait	un	fer_o.bmp	pour	repasser	la	chemise_o.bmp	de	son	mari.	ong	ong	ong	p	p	682	853	1191																1
68	Bloc01	Noella	avait	nettoyé	ses	char.bmp	avec	un		chaussures.bmp	après	les	vacances.	fillfin	fill	fill	q	q
69	Bloc01	Armelle	avait	utilisé	une	serpillère_o.bmp	pour	nettoyer	le	sol_f.bmp	de	la	cuisine.	fin	ong	fin	p	p													787	559	686								1
70	Bloc01		Gilles	utilisait	une	loupe_o.bmp	pour	lire	le	livre_o.bmp	ecrit	trop	petit.	ong	ong	ong	p	p	608	694	686																1
71	Bloc01		Jean-Luc	utilisait	une	louche_o.bmp	pour	servir	le	ragout_o.bmp	pour	le	diner.	ong	ong	ong	p	p	675	983	691																1
72	Bloc01	Armel	avait	attrapé	une	mouchoirs.bmp	avec	des		minuterie.bmp	en	papier	blanc.	fillfin	fill	fill	q	q
73	Bloc01		Simon	prenait	une	bouteillelait_f.bmp	pour	verser	un	verrelait_o.bmp	pour	son	frère.	ong	fin	ong	p	p							636	635	1623												1
74	Bloc01		Faustine	remplissait	une	pont.bmp	avec	un		trottinette.bmp	pour	se	déplacer.	fillong	fill	fill	q	q
75	Bloc01	Éliane	avait	pris	un	sécateur_f.bmp	pour	couper	des	fleurs_o.bmp	dans	son	jardin.	fin	fin	ong	p	p																944	541	810						1
76	Bloc01		Aurore	utilisait	une	pièce_o.bmp	pour	gratter	le	ticket_f.bmp	qu'elle	a	gagné.	ong	ong	fin	p	p										492	582	681										1
77	Bloc01		Luc	utilisait	le	chaussepied_o.bmp	pour	chausser	ses	chaussure_f.bmp	avant	de	partir.	ong	ong	fin	p	p										1035	551	644										1
78	Bloc01	Charline	s'était	aidée	d'un	rateau_o.bmp	pour	ramasser	les	feuilles_f.bmp	dans	le	jardin.	fin	ong	fin	p	p													205	437	1273								1
79	Bloc01	Eugénie	avait	utilisé	une	spatule2_o.bmp	pour	retourner	une	crêpe_f.bmp	dans	la	poêle.	fin	ong	fin	p	p													795	out+	1174								1
80	Bloc01		Suzette	ouvrait	un	douche.bmp	avec	une		peigne.bmp	pour	se	coiffer.	fillong	fill	fill	q	q
81	Bloc01	Monique	avait	utilisé	un	économe_f.bmp	pour	éplucher	une	pomme_f.bmp	pour	sa	tarte.	fin	fin	fin	p	p				out+	504	754														1
82	Bloc01	Martine	avait	utilisé	une	cafetière_f.bmp	pour	remplir	le	café_f.bmp	de	son	ami.	fin	fin	fin	p	p				626	709	1398														1
83	Bloc01		Angeline	remplissait	un	violon.bmp	avec	un		biberon.bmp	pour	son	bébé.	fillong	fill	fill	q	q
84	Bloc01	Fabien	avait	utilisé	un	stylo_f.bmp	pour	écrire	une	lettre_o.bmp	à	son	père.	fin	fin	ong	p	p																1134	818	731						1
85	Bloc02		Geneviève	utilisait	un	ferfriser_o.bmp	pour	friser	ses	frisé_o.bmp	avant	la	fête.	ong	ong	ong	p	p	635	455	682																1
86	Bloc02	Sidonie	avait	creusé	une	boitebijoux.bmp	avec	une		calculatrice.bmp	chez	le	boulanger.	fillfin	fill	fill	q	q
87	Bloc02	Eloi	avait	étalé	un	boiteoutils.bmp	avec	une		volant.bmp	sur	la	plage.	fillfin	fill	fill	q	q
88	Bloc02		Yolande	utilisait	une	clé_o.bmp	pour	ouvrir	le	cadenas1_f.bmp	de	sa	valise	ong	ong	fin	p	p										529	377	686										1
89	Bloc02	Gilberte	avait	utilisé	une	carafe_o.bmp	pour	remplir	son	verre2_f.bmp	à	la	cantine.	fin	ong	fin	p	p													480	430	648								1
90	Bloc02		Noémie	utilisait	un	couteaubeurre_o.bmp	pour	étaler	le	beurre_f.bmp	pendant	le	repas.	ong	ong	fin	p	p										499	379	609										1
91	Bloc02		Sylviane	utilisait	une	rape_o.bmp	pour	raper	du	fromage_f.bmp	dans	la	cuisine.	ong	ong	fin	p	p										558	425	588										1
92	Bloc02		Albertine	fermait	les	chaussettes.bmp	avec	des		volets.bmp	dans	un	avion.	fillong	fill	fill	q	q
93	Bloc02	Lucienne	avait	utilisé	une	couteaupizza_f.bmp	pour	couper	la	pizza_o.bmp	de	la	pizzeria.	fin	fin	ong	p	p																473	353	681						1
94	Bloc02	Lionel	avait	utilisé	un	rasoir_f.bmp	pour	se raser	la	tête_o.bmp	avant	de	sortir.	fin	fin	ong	p	p																436	867	555						1
95	Bloc02	Amélie	avait	utilisé	le	rouleau_f.bmp	pour	peindre	le	mur_o.bmp	pendant	ses	vacances.	fin	fin	ong	p	p																478	434	597						1
96	Bloc02		Axelle	utilisait	un	fer_f.bmp	pour	repasser	la	chemise_o.bmp	de	son	mari.	ong	fin	ong	p	p							573	485	598												1
97	Bloc02	Angélique	avait	utilisé	une	spatule2_f.bmp	pour	retourner	une	crêpe_o.bmp	dans	la	poêle.	fin	fin	ong	p	p																361	412	1318						1
98	Bloc02	Joëlle	avait	utilisé	une	serpillère_f.bmp	pour	nettoyer	le	sol_o.bmp	de	la	cuisine.	fin	fin	ong	p	p																548	384	out+						1
99	Bloc02	Lucien	avait	utilisé	une	hache_f.bmp	pour	couper	du	boiscoupé_o.bmp	dans	la	forêt.	fin	fin	ong	p	p																659	1513	935						1
100	Bloc02		Mathieu	utilisait	son	briquet_o.bmp	pour	allumer	la	cigarette_o.bmp	de	son	ami.	ong	ong	ong	p	p	614	386	295																1
101	Bloc02	Dominique	avait	utilisé	une	perceuse_f.bmp	pour	faire	un	troubois_f.bmp	dans	la	menuiserie.	fin	fin	fin	p	p				568	718	1317														1
102	Bloc02		Rosine	versait	un	machineacafe.bmp	avec	une		avion.bmp	de	son	enfance.	fillong	fill	fill	q	q
103	Bloc02		Apolline	allumait	un	panier.bmp	avec	un		egouttoir.bmp	dans	le	jardin.	fillong	fill	fill	q	q
104	Bloc02		Edmond	utilisait	la	colle_f.bmp	pour	assembler	la	maisonpoup_o.bmp	pour	sa	fille.	ong	fin	ong	p	p							765	473	704												1
105	Bloc02	Fernand	avait	utilisé	un	évier_o.bmp	pour	laver	la	vaisselle_f.bmp	après	le	repas.	fin	ong	fin	p	p													out+	520	667								1
106	Bloc02	Odile	avait	utilisé	une	couteautarte_f.bmp	pour	découper	une	tarte_o.bmp	pour	son	anniversaire.	fin	fin	ong	p	p																315	629	out+						1
107	Bloc02		Paul	utilisait	une	tondeuse_o.bmp	pour	tondre	la	pelouse_o.bmp	devant	sa	maison.	ong	ong	ong	p	p	573	out+	831																1
108	Bloc02		Vivien	envoyait	des	grillepain.bmp	avec	un		ballons.bmp	dans	le	ciel.	fillong	fill	fill	q	q
109	Bloc02		Étienne	utilisait	une	manique_o.bmp	pour	retirer	le	couvercle_f.bmp	en	faisant	attention.	ong	ong	fin	p	p										503	392	729										1
110	Bloc02	Céline	avait	utilisé	une	pelle_f.bmp	pour	creuser	un	trousable_f.bmp	dans	le	sable.	fin	fin	fin	p	p				658	497	639														1
111	Bloc02	Antoinette	avait	utilisé	le	sechecheveux_o.bmp	pour	sécher	ses	cheveux_f.bmp	avant	de	sortir.	fin	ong	fin	p	p													672	676	527								1
112	Bloc02		Fabrice	utilisait	le	tournevis_o.bmp	pour	assembler	une	chaise_o.bmp	qu'il	a	acheté.	ong	ong	ong	p	p	373	69	1089																1
113	Bloc02	Marceline	avait	mangé	des	microscope.bmp	avec	un		chocolats.bmp	dans	la	prairie.	fillfin	fill	fill	q	q
114	Bloc02	Ninon	avait	lissé	une	vase.bmp	avec	un		raquette.bmp	sur	le	toît	fillfin	fill	fill	q	q
115	Bloc02	Juliette	avait	utilisé	une	pelle2_f.bmp	pour	construire	un	chateausable_o.bmp	sur	la	plage.	fin	fin	ong	p	p																571	485	613						1
116	Bloc02		Albert	utilisait	un	tournevis_f.bmp	pour	démonter	un	ordinateur_o.bmp	pour	le	réparer.	ong	fin	ong	p	p							413	386	605												1
117	Bloc02	Thierry	s'était	aidé	d'un	entonnoir_f.bmp	pour	remplir	la	salière_f.bmp	avant	de	manger	fin	fin	fin	p	p				402	420	1090														1
118	Bloc02	Bénédicte	avait	utilisé	une	boutbière_o.bmp	pour	remplir	un	verrebière_f.bmp	dans	sa	cuisine.	fin	ong	fin	p	p													466	443	598								1
119	Bloc02		Claire	utilisait	un	couteau_o.bmp	pour	couper	le	pain_o.bmp	avant	le	repas.	ong	ong	ong	p	p	662	358	594																1
120	Bloc02	Olivier	avait	pris	un	sécateur_f.bmp	pour	couper	des	fleurs_f.bmp	dans	son	jardin.	fin	fin	fin	p	p				424	668	505														1
121	Bloc02	René	s'était	servi	d'un	filet_f.bmp	pour	attraper	un	poisson_f.bmp	dans	le	lac.	fin	fin	fin	p	p				659	out+	641														1
122	Bloc02	Florentin	avait	préparé	des	lampetorche.bmp	avec	une		popcorn.bmp	dans	la	voiture.	fillfin	fill	fill	q	q
123	Bloc02		Gaétan	utilisait	un	tirebouchon_o.bmp	pour	ouvrir	la	bouteillevin1_f.bmp	de	son	père.	ong	ong	fin	p	p										326	310	583										1
124	Bloc02	Alphonsine	avait	frisé	un	carton.bmp	avec	un		globe.bmp	dans	le	four.	fillfin	fill	fill	q	q
125	Bloc02		Dorothée	utilisait	une	loupe_f.bmp	pour	lire	le	livre_o.bmp	ecrit	trop	petit.	ong	fin	ong	p	p							454	578	1217												1
126	Bloc02		Paulette	utilisait	une	pièce_o.bmp	pour	gratter	le	ticket_o.bmp	qu'elle	a	gagné.	ong	ong	ong	p	p	528	242	665																1
127	Bloc02		Raoul	prenait	une	bouteillelait_o.bmp	pour	verser	un	verrelait_f.bmp	pour	son	frère.	ong	ong	fin	p	p										463	460	out+										1
128	Bloc02		Grégoire	utilisait	un	couteausuisse_f.bmp	pour	tailler	un	crayon_o.bmp	de	son	père.	ong	fin	ong	p	p							407	507	606												1
129	Bloc02		Frédérique	utilisait	un	cassenoix_o.bmp	pour	casser	des	noix_f.bmp	sur	la	table.	ong	ong	fin	p	p										969	289	630										1
130	Bloc02	Édouard	avait	utilisé	une	cafetière_o.bmp	pour	remplir	le	café_f.bmp	de	son	ami.	fin	ong	fin	p	p													392	459	1176								1
131	Bloc02		Reine	utilisait	des	feutres_f.bmp	pour	colorier	un	image_o.bmp	pour	sa	sœur.	ong	fin	ong	p	p							274	404	553												1
132	Bloc02	Thibault	avait	utilisé	un	économe_o.bmp	pour	éplucher	une	pomme_f.bmp	pour	sa	tarte.	fin	ong	fin	p	p													448	346	627								1
133	Bloc02	François	avait	utilisé	un	stylo_f.bmp	pour	écrire	une	lettre_f.bmp	à	son	père.	fin	fin	fin	p	q																				0
134	Bloc02	Basile	avait	arrosé	une	piano.bmp	avec	un		plante.bmp	de	sa	mère.	fillfin	fill	fill	q	q
135	Bloc02		Désiré	taillait	des	ballonrugby.bmp	avec	un		dominos.bmp	sur	la	lune.	fillong	fill	fill	q	q
136	Bloc02	Bastien	avait	versé	un	seau_o.bmp	pour	remplir	un	aquarium_f.bmp	dans	le	salon.	fin	ong	fin	p	p													539	504	596								1
137	Bloc02		Victoire	versait	du	appareilphoto.bmp	dans	un		coca.bmp	dans	la	piscine.	fillong	fill	fill	q	q
138	Bloc02	Micheline	s'était	aidée	d'un	rateau_f.bmp	pour	ramasser	les	feuilles_o.bmp	dans	le	jardin.	fin	fin	ong	p	p																410	406	431						1
139	Bloc02		Auguste	utilisait	un	diable_f.bmp	pour	transporter	les	cartons_o.bmp	pour	le	déménagement.	ong	fin	ong	p	p							400	476	1192												1
140	Bloc02		Théophile	mangeait	un	noeudpapillon.bmp	avec	un		berceau.bmp	autour	du	pied.	fillong	fill	fill	q	q
141	Bloc02	Camille	avait	utilisé	une	bouteillevin_o.bmp	pour	remplir	un	verrevin_f.bmp	à	son	amie.	fin	ong	fin	p	p													461	408	470								1
142	Bloc02	Clothilde	avait	nettoyé	des	carnetnotes.bmp	avec	un		lunettes.bmp	chez	le	médecin.	fillfin	fill	fill	q	q
143	Bloc02		Claudine	utilisait	une	spatule_o.bmp	pour	servir	la	partpizza_o.bmp	avant	de	manger.	ong	ong	ong	p	q																			0
144	Bloc02	Lisette	avait	percé	une	panier2.bmp	avec	un		épinglenourisse.bmp	de	sa	sœur.	fillfin	fill	fill	q	q
145	Bloc02		Laurette	étalait	une	pelleteuse.bmp	avec	une		bague.bmp	dans	la	cuisine.	fillong	fill	fill	q	q
146	Bloc02	Fernande	avait	utilisé	un	tuyau_o.bmp	pour	remplir	la	piscine_f.bmp	dans	le	jardin.	fin	ong	fin	p	p													739	442	825								1
147	Bloc02	Marie	avait	servi	une	cintre.bmp	avec	un		glace.bmp	sur	le	trottoir.	fillfin	fill	fill	q	q
148	Bloc02	Véronique	avait	utilisé	une	fourchette_f.bmp	pour	tourner	son	steack_f.bmp	dans	la	poêle.	fin	fin	fin	p	p				out+	881	992														1
149	Bloc02		Émile	utilisait	une	allumette_o.bmp	pour	allumer	le	cigare_f.bmp	qui	lui	restait.	ong	ong	fin	p	p										1583	1009	665										1
150	Bloc02	Sandrine	avait	pris	des	ciseaux_f.bmp	pour	couper	un	ruban_f.bmp	de	son	cadeau.	fin	fin	fin	p	q																				0
151	Bloc02		Perrine	utilisait	du	vernis_f.bmp	pour	colorer	les	ongles_o.bmp	de	sa	sœur.	ong	fin	ong	p	p							436	434	622												1
152	Bloc02		Noé	nettoyait	un	canne.bmp	avec	une		velo.bmp	de	son	père.	fillong	fill	fill	q	q
153	Bloc02	Julien	avait	utilisé	le	robinet_f.bmp	pour	remplir	un	verre_f.bmp	avant	d'aller	courir.	fin	fin	fin	p	p				381	529	853														1
154	Bloc02	Noël	avait	utilisé	une	tireuse_o.bmp	pour	servir	une	bière_f.bmp	dans	son	bar.	fin	ong	fin	p	p													500	433	721								1
155	Bloc02		Corentin	utilisait	des	crayons_o.bmp	pour	dessiner	un	dessin_f.bmp	pour	sa	maman.	ong	ong	fin	p	p										513	603	727										1
156	Bloc02		Sylvaine	lisait	son	canape.bmp	avec	un		agenda.bmp	du	père	noël.	fillong	fill	fill	q	q
157	Bloc02	Pascal	avait	utilisé	une	comptegouttes_f.bmp	pour	remplir	un	tubeessai_f.bmp	dans	le	laboratoire.	fin	fin	fin	p	p				677	1495	957														1
158	Bloc02		Edwige	utilisait	une	serviette_f.bmp	pour	sécher	le	chien_o.bmp	après	une	balade.	ong	fin	ong	p	p							631	419	285												1
159	Bloc02		Suzanne	utilisait	le	rouleaupatisserie_o.bmp	pour	étaler	la	pâte_o.bmp	pour	sa	tarte.	ong	ong	ong	p	p	408	334	975																1
160	Bloc02		Rodolphe	utilisait	une	louche_f.bmp	pour	servir	le	ragout_o.bmp	pour	le	diner.	ong	fin	ong	p	p							341	323	859												1
161	Bloc02		Clémence	utilisait	une	pinceescargots_o.bmp	pour	manger	les	escargots_f.bmp	comme	sa	mère.	ong	ong	fin	p	p										out+	382	534										1
162	Bloc02		Patrice	utilisait	le	chaussepied_o.bmp	pour	chausser	ses	chaussure_o.bmp	avant	de	partir.	ong	ong	ong	p	p	467	395	600																1
163	Bloc02		Josette	utilisait	le	ferlisser_o.bmp	pour	lisser	les	lissé_o.bmp	de	sa	sœur.	ong	ong	ong	p	p	372	307	437																1
164	Bloc02	Adrien	avait	utilisé	une	éponge_f.bmp	pour	effacer	le	tableau_o.bmp	avant	de	partir.	fin	fin	ong	p	p																58	481	631						1
165	Bloc03	Virginie	avait	utilisé	le	rouleau_f.bmp	pour	peindre	le	mur_f.bmp	pendant	ses	vacances.	fin	fin	fin	p	p				353	334	519														1
166	Bloc03	Antoine	avait	utilisé	une	couteaupizza_f.bmp	pour	couper	la	pizza_f.bmp	de	la	pizzeria.	fin	fin	fin	p	p				417	277	960														1
167	Bloc03	Didier	avait	utilisé	une	serpillère_f.bmp	pour	nettoyer	le	sol_f.bmp	de	la	cuisine.	fin	fin	fin	p	p				361	310	831														1
168	Bloc03		Yann	utilisait	une	serviette_o.bmp	pour	sécher	le	chien_f.bmp	après	une	balade.	ong	ong	fin	p	p										512	334	711										1
169	Bloc03	Emeline	avait	pris	des	ciseaux_o.bmp	pour	couper	un	ruban_f.bmp	de	son	cadeau.	fin	ong	fin	p	p													196	391	out+								1
170	Bloc03	Georges	avait	utilisé	un	rasoir_f.bmp	pour	se raser	la	tête_f.bmp	avant	de	sortir.	fin	fin	fin	p	p				328	294	655														1
171	Bloc03	Edgard	avait	assemblé	des	poids.bmp	avec	des		baguettes.bmp	dans	sa	chambre.	fillfin	fill	fill	q	q
172	Bloc03	Annette	avait	utilisé	une	fourchette_o.bmp	pour	tourner	son	steack_f.bmp	dans	la	poêle.	fin	ong	fin	p	p													221	323	946								1
173	Bloc03	Lucie	avait	utilisé	un	évier_f.bmp	pour	laver	la	vaisselle_o.bmp	après	le	repas.	fin	fin	ong	p	p																out+	329	940						1
174	Bloc03	Paule	avait	utilisé	une	pelle_o.bmp	pour	creuser	un	trousable_f.bmp	dans	le	sable.	fin	ong	fin	p	p													877	354	702								1
175	Bloc03		Violette	utilisait	un	couteau_f.bmp	pour	couper	le	pain_o.bmp	avant	le	repas.	ong	fin	ong	p	p							429	320	898												1
176	Bloc03	Odette	avait	utilisé	un	économe_f.bmp	pour	éplucher	une	pomme_o.bmp	pour	sa	tarte.	fin	fin	ong	p	p																480	217	461						1
177	Bloc03		Germaine	utilisait	une	loupe_o.bmp	pour	lire	le	livre_f.bmp	ecrit	trop	petit.	ong	ong	fin	p	p										327	240	469										1
178	Bloc03		Léonie	utilisait	un	ferfriser_f.bmp	pour	friser	ses	frisé_o.bmp	avant	la	fête.	ong	fin	ong	p	p							252	300	631												1
179	Bloc03		Félicien	lançait	un	micro.bmp	avec	un		frigo.bmp	loin	devant	lui.	fillong	fill	fill	q	q
180	Bloc03	Blaise	avait	allumé	un	clubdegolf.bmp	avec	un		ventilateur.bmp	de	son	père.	fillfin	fill	fill	q	q
181	Bloc03	Rose	avait	rapé	du	fermetureeclair.bmp	avec	une		scotch.bmp	de	sa	veste.	fillfin	fill	fill	q	q
182	Bloc03		Emmanuel	utilisait	la	colle_o.bmp	pour	assembler	la	maisonpoup_f.bmp	pour	sa	fille.	ong	ong	fin	p	p										298	204	646										1
183	Bloc03		David	utilisait	le	tournevis_f.bmp	pour	assembler	une	chaise_o.bmp	qu'il	a	acheté.	ong	fin	ong	p	p							304	242	580												1
184	Bloc03	Angèle	avait	utilisé	une	comptegouttes_o.bmp	pour	remplir	un	tubeessai_f.bmp	dans	le	laboratoire.	fin	ong	fin	p	p													366	334	599								1
185	Bloc03		Thérèse	utilisait	un	couteaubeurre_o.bmp	pour	étaler	le	beurre_o.bmp	pendant	le	repas.	ong	ong	ong	p	p	366	253	1232																1
186	Bloc03		Honoré	grattait	une	trombone.bmp	avec	un		imprimante.bmp	dans	son	bureau.	fillong	fill	fill	q	q
187	Bloc03	Yves	avait	utilisé	une	pelle2_f.bmp	pour	construire	un	chateausable_f.bmp	sur	la	plage.	fin	fin	fin	p	p				347	290	838														1
188	Bloc03		Firmin	mangeait	une	lampadaire.bmp	avec	un		tapettemouches.bmp	dans	le	jardin.	fillong	fill	fill	q	q
189	Bloc03		Delphine	utilisait	une	clé_o.bmp	pour	ouvrir	le	cadenas1_o.bmp	de	sa	valise	ong	ong	ong	p	p	450	525	555																1
190	Bloc03		Sylvain	prenait	une	bouteillelait_o.bmp	pour	verser	un	verrelait_o.bmp	pour	son	frère.	ong	ong	ong	p	p	318	290	268																1
191	Bloc03	Rolande	avait	utilisé	un	stylo_o.bmp	pour	écrire	une	lettre_f.bmp	à	son	père.	fin	ong	fin	p	p													405	497	599								1
192	Bloc03		Laure	utilisait	du	vernis_o.bmp	pour	colorer	les	ongles_f.bmp	de	sa	sœur.	ong	ong	fin	p	p										280	211	454										1
193	Bloc03		Emilien	utilisait	le	chaussepied_f.bmp	pour	chausser	ses	chaussure_o.bmp	avant	de	partir.	ong	fin	ong	p	p							253	243	833												1
194	Bloc03		Rémi	utilisait	une	louche_o.bmp	pour	servir	le	ragout_f.bmp	pour	le	diner.	ong	ong	fin	p	p										209	231	562										1
195	Bloc03		Nadine	utilisait	une	rape_o.bmp	pour	raper	du	fromage_o.bmp	dans	la	cuisine.	ong	ong	ong	p	p	304	296	810																1
196	Bloc03		Hervé	utilisait	une	allumette_o.bmp	pour	allumer	le	cigare_o.bmp	qui	lui	restait.	ong	ong	ong	p	p	323	308	848																1
197	Bloc03	Mireille	avait	utilisé	le	sechecheveux_f.bmp	pour	sécher	ses	cheveux_o.bmp	avant	de	sortir.	fin	fin	ong	p	p																293	1283	986						1
198	Bloc03	Jérémie	s'était	servi	d'un	filet_o.bmp	pour	attraper	un	poisson_f.bmp	dans	le	lac.	fin	ong	fin	p	p													749	268	508								1
199	Bloc03		Pierrick	utilisait	une	tondeuse_f.bmp	pour	tondre	la	pelouse_o.bmp	devant	sa	maison.	ong	fin	ong	p	p							240	232	510												1
200	Bloc03	Marc	avait	utilisé	une	éponge_f.bmp	pour	effacer	le	tableau_f.bmp	avant	de	partir.	fin	fin	fin	p	p				268	292	973														1
201	Bloc03		Arnaud	utilisait	un	tirebouchon_o.bmp	pour	ouvrir	la	bouteillevin1_o.bmp	de	son	père.	ong	ong	ong	p	p	313	278	527																1
202	Bloc03	Pascale	avait	utilisé	un	tuyau_f.bmp	pour	remplir	la	piscine_o.bmp	dans	le	jardin.	fin	fin	ong	p	p																500	405	708						1
203	Bloc03	Jeanne	s'était	aidée	d'un	rateau_f.bmp	pour	ramasser	les	feuilles_f.bmp	dans	le	jardin.	fin	fin	fin	p	p				317	1309	706														1
204	Bloc03		Renée	utilisait	une	pinceescargots_o.bmp	pour	manger	les	escargots_o.bmp	comme	sa	mère.	ong	ong	ong	p	p	1049	257	818																1
205	Bloc03		Solange	utilisait	des	feutres_o.bmp	pour	colorier	un	image_f.bmp	pour	sa	sœur.	ong	ong	fin	p	p										385	433	987										1
206	Bloc03		Bernadette	utilisait	un	cassenoix_o.bmp	pour	casser	des	noix_o.bmp	sur	la	table.	ong	ong	ong	p	p	392	229	611																1
207	Bloc03	Marine	avait	utilisé	une	cafetière_f.bmp	pour	remplir	le	café_o.bmp	de	son	ami.	fin	fin	ong	p	p																404	413	580						1
208	Bloc03	Honorine	avait	allumé	un	marteau.bmp	avec	un		lecteurCD.bmp	de	son	grand-père.	fillfin	fill	fill	q	q
209	Bloc03	Serge	avait	utilisé	une	spatule2_f.bmp	pour	retourner	une	crêpe_f.bmp	dans	la	poêle.	fin	fin	fin	p	p				517	339	551														1
210	Bloc03		Germain	utilisait	son	briquet_f.bmp	pour	allumer	la	cigarette_o.bmp	de	son	ami.	ong	fin	ong	p	p							436	275	278												1
211	Bloc03		Jeannette	utilisait	une	pièce_f.bmp	pour	gratter	le	ticket_o.bmp	qu'elle	a	gagné.	ong	fin	ong	p	p							493	213	744												1
212	Bloc03		Aurélien	utilisait	un	diable_o.bmp	pour	transporter	les	cartons_f.bmp	pour	le	déménagement.	ong	ong	fin	p	p										327	222	939										1
213	Bloc03		Ambroise	rapait	une	poisson.bmp	avec	un		enveloppe.bmp	peché	ce	matin.	fillong	fill	fill	q	p
214	Bloc03	Gisèle	avait	utilisé	une	tireuse_f.bmp	pour	servir	une	bière_o.bmp	dans	son	bar.	fin	fin	ong	p	p																483	1385	542						1
215	Bloc03	Marcelle	avait	utilisé	une	bouteillevin_f.bmp	pour	remplir	un	verrevin_o.bmp	à	son	amie.	fin	fin	ong	p	p																361	205	630						1
216	Bloc03		Josée	coupait	des	telephone.bmp	avec	un		tongs.bmp	pour	sa	fille.	fillong	fill	fill	q	q
217	Bloc03	Léandre	avait	allumé	un	table.bmp	avec	une		portefeuille.bmp	de	la	cuisine.	fillfin	fill	fill	q	p
218	Bloc03		Yannick	utilisait	un	tournevis_o.bmp	pour	démonter	un	ordinateur_f.bmp	pour	le	réparer.	ong	ong	fin	p	p										416	276	784										1
219	Bloc03	Gaston	avait	utilisé	une	perceuse_o.bmp	pour	faire	un	troubois_f.bmp	dans	la	menuiserie.	fin	ong	fin	p	p													out+	172	940								1
220	Bloc03		Oriane	promenait	son	balayette.bmp	avec	une		chat.bmp	de	la	garage.	fillong	fill	fill	q	q
221	Bloc03	Célestin	avait	coupé	une	sacoche.bmp	avec	un		barque.bmp	de	son	voisin.	fillfin	fill	fill	q	q
222	Bloc03		Josiane	utilisait	des	crayons_o.bmp	pour	dessiner	un	dessin_o.bmp	pour	sa	maman.	ong	ong	ong	p	p	405	377	589																1
223	Bloc03	Aurélie	avait	utilisé	une	couteautarte_f.bmp	pour	découper	une	tarte_f.bmp	pour	son	anniversaire.	fin	fin	fin	p	p				350	291	out+														1
224	Bloc03		Adele	utilisait	le	ferlisser_f.bmp	pour	lisser	les	lissé_o.bmp	de	sa	sœur.	ong	fin	ong	p	p							217	183	924												1
225	Bloc03		Marielle	utilisait	une	spatule_f.bmp	pour	servir	la	partpizza_o.bmp	avant	de	manger.	ong	fin	ong	p	p							281	224	550												1
226	Bloc03		Lucille	peignait	une	cartes.bmp	avec	des		chaise.bmp	qu'elle	a	réçu.	fillong	fill	fill	q	q
227	Bloc03		Morgane	utilisait	un	fer_o.bmp	pour	repasser	la	chemise_f.bmp	de	son	mari.	ong	ong	fin	p	p										327	154	632										1
228	Bloc03	Benoît	avait	versé	un	seau_f.bmp	pour	remplir	un	aquarium_o.bmp	dans	le	salon.	fin	fin	ong	p	p																out+	166	549						1
229	Bloc03		Georgette	utilisait	un	couteausuisse_o.bmp	pour	tailler	un	crayon_f.bmp	de	son	père.	ong	ong	fin	p	p										353	out+	580										1
230	Bloc03	Manon	avait	utilisé	une	boutbière_f.bmp	pour	remplir	un	verrebière_o.bmp	dans	sa	cuisine.	fin	fin	ong	p	p																748	302	997						1
231	Bloc03		Rosalie	repassait	une	canard.bmp	avec	un		robe.bmp	dans	le	salon.	fillong	fill	fill	q	q
232	Bloc03	Aude	s'était	aidée	d'un	entonnoir_o.bmp	pour	remplir	la	salière_f.bmp	avant	de	manger	fin	ong	fin	p	p													392	501	1080								1
233	Bloc03	Damien	avait	utilisé	une	carafe_f.bmp	pour	remplir	son	verre2_o.bmp	à	la	cantine.	fin	fin	ong	p	p																374	296	out+						1
234	Bloc03	Gaspard	avait	plié	une	mixeur.bmp	avec	un		serviette.bmp	dans	la	cuisine.	fillfin	fill	fill	q	q
235	Bloc03	Guillaume	avait	utilisé	une	hache_f.bmp	pour	couper	du	boiscoupé_f.bmp	dans	la	forêt.	fin	fin	fin	p	p				1021	219	647														1
236	Bloc03	Cyrille	avait	utilisé	le	robinet_o.bmp	pour	remplir	un	verre_f.bmp	avant	d'aller	courir.	fin	ong	fin	p	p													506	416	749								1
237	Bloc03		Andrée	utilisait	une	manique_o.bmp	pour	retirer	le	couvercle_o.bmp	en	faisant	attention.	ong	ong	ong	p	p	359	370	698																1
238	Bloc03		Gustave	gonflait	un	laisse.bmp	avec	une		ballon.bmp	avant	le	match.	fillong	fill	fill	q	q
239	Bloc03		Aimé	utilisait	le	rouleaupatisserie_f.bmp	pour	étaler	la	pâte_o.bmp	pour	sa	tarte.	ong	fin	ong	p	p							401	209	1028												1
240	Bloc03	Luce	avait	terminé	un	radiateur.bmp	avec	un		puzzle.bmp	en	quelques	minutes.	fillfin	fill	fill	q	q
241	Bloc03	Yannick	avait	mis	du	extincteur.bmp	avec	un		rougealevres.bmp	devant	le	miroir.	fillfin	fill	fill	q	q
242	Bloc03		Maximilien	remplissait	un	feurouge.bmp	avec	des		sac.bmp	de	son	frère.	fillong	fill	fill	q	q
243	Bloc03	Armand	avait	pris	un	sécateur_o.bmp	pour	couper	des	fleurs_f.bmp	dans	son	jardin.	fin	ong	fin	p	p													376	423	643								1
244	Bloc03	Barthélemy	avait	chaussé	un	montre.bmp	avec	une		sifflet.bmp	pour	le	match.	fillfin	fill	fill	q	q
																			594.074	470.464	768.607	626.269	589.519	893	536.464	465.107	849.207	602.172	461.5	677.517	549.407	456.179	766.286	589.37	609.241	771.296	0.966667	0.933333	1	1	1	1

## Sheet: B1.2.1
																			ongcong			fincong			ongininc			ongobinc			finininc			finobinc			Acc
Block	Running	Word1	Word2	Word3	Word4	PicInst	Word6	Word7	Word8	PicObject	Word10	Word11	Word12	CondVerb	CondInst	CondObject	Response1.CRESP	Response1.RESP	Image1.RT	Image2.RT	Response1.RT	Image1.RT	Image2.RT	Response1.RT	Image1.RT	Image2.RT	Response1.RT	Image1.RT	Image2.RT	Response1.RT	Image1.RT	Image2.RT	Response1.RT	Image1.RT	Image2.RT	Response1.RT	AccOngCong	AccFinCong	AccOngInInc	AccOngObInc	AccFinInInc	AccFinObInc
5	Bloc01		Régis	utilisait	son	briquet_o.bmp	pour	allumer	la	cigarette_f.bmp	de	son	ami.	ong	ong	fin	p	p										591	510	413										1
6	Bloc01		Anthony	utilisait	le	tournevis_o.bmp	pour	assembler	une	chaise_f.bmp	qu'il	a	acheté.	ong	ong	fin	p	p										752	431	1132										1
7	Bloc01		Adrienne	utilisait	un	cassenoix_f.bmp	pour	casser	des	noix_o.bmp	sur	la	table.	ong	fin	ong	p	p							1516	448	544												1
8	Bloc01		Simon	prenait	une	bouteillelait_f.bmp	pour	verser	un	verrelait_o.bmp	pour	son	frère.	ong	fin	ong	p	p							853	534	805												1
9	Bloc01	Hortense	avait	servi	du	cheminee.bmp	avec	une		the.bmp	pour	sa	grand-mère.	fillfin	fill	fill	q	q
10	Bloc01		Ghislain	utilisait	un	tirebouchon_f.bmp	pour	ouvrir	la	bouteillevin1_o.bmp	de	son	père.	ong	fin	ong	p	p							1835	299	650												1
11	Bloc01		Claudette	utilisait	une	clé_f.bmp	pour	ouvrir	le	cadenas1_o.bmp	de	sa	valise	ong	fin	ong	p	p							869	296	891												1
12	Bloc01	Frédéric	avait	utilisé	un	tuyau_f.bmp	pour	remplir	la	piscine_f.bmp	dans	le	jardin.	fin	fin	fin	p	p				999	423	517														1
13	Bloc01	Jean	avait	gonflé	un	fontaine.bmp	avec	une		cadre.bmp	dans	le	jardin.	fillfin	fill	fill	q	p
14	Bloc01	Philippine	avait	coupé	une	baskets.bmp	avec	des		telecommande.bmp	devant	la	télévision.	fillfin	fill	fill	q	q
15	Bloc01		Angeline	remplissait	un	violon.bmp	avec	un		biberon.bmp	pour	son	bébé.	fillong	fill	fill	q	q
16	Bloc01	Christophe	avait	utilisé	une	carafe_f.bmp	pour	remplir	son	verre2_f.bmp	à	la	cantine.	fin	fin	fin	p	p				738	392	740														1
17	Bloc01	Jacques	avait	versé	un	seau_f.bmp	pour	remplir	un	aquarium_f.bmp	dans	le	salon.	fin	fin	fin	p	p				1125	644	out+														1
18	Bloc01	Noella	avait	nettoyé	ses	char.bmp	avec	un		chaussures.bmp	après	les	vacances.	fillfin	fill	fill	q	q
19	Bloc01		Leontine	utilisait	des	crayons_f.bmp	pour	dessiner	un	dessin_o.bmp	pour	sa	maman.	ong	fin	ong	p	p							1756	559	1192												1
20	Bloc01		Gautier	peignait	un	balance.bmp	avec	une		sandwich.bmp	pour	le	repas.	fillong	fill	fill	q	q
21	Bloc01	Sylvie	avait	utilisé	le	sechecheveux_f.bmp	pour	sécher	ses	cheveux_f.bmp	avant	de	sortir.	fin	fin	fin	p	p				709	434	546														1
22	Bloc01		Franck	utilisait	une	serviette_o.bmp	pour	sécher	le	chien_o.bmp	après	une	balade.	ong	ong	ong	p	p	1193	501	713																1
23	Bloc01	Monique	avait	utilisé	un	économe_f.bmp	pour	éplucher	une	pomme_f.bmp	pour	sa	tarte.	fin	fin	fin	p	p				1069	395	601														1
24	Bloc01	Gaétane	avait	écrit	un	sacamain.bmp	avec	un		savon.bmp	et	un	stylo.	fillfin	fill	fill	q	p
25	Bloc01		Florent	utilisait	une	tondeuse_o.bmp	pour	tondre	la	pelouse_f.bmp	devant	sa	maison.	ong	ong	fin	p	p										1726	591	851										1
26	Bloc01		Rodrigue	construisait	un	brossedents.bmp	avec	une		sacpoubelle.bmp	pour	son	frère.	fillong	fill	fill	q	q
27	Bloc01	Rosette	avait	séché	un	boucleoreille.bmp	avec	une		chapeau.bmp	de	sa	mère.	fillfin	fill	fill	q	q
28	Bloc01		Henri	utilisait	un	tournevis_o.bmp	pour	démonter	un	ordinateur_o.bmp	pour	le	réparer.	ong	ong	ong	p	p	740	473	945																1
29	Bloc01	Charline	s'était	aidée	d'un	rateau_o.bmp	pour	ramasser	les	feuilles_f.bmp	dans	le	jardin.	fin	ong	fin	p	p													1001	295	253								1
30	Bloc01		Régine	utilisait	un	ferfriser_o.bmp	pour	friser	ses	frisé_f.bmp	avant	la	fête.	ong	ong	fin	p	p										627	347	990										1
31	Bloc01	Hugues	avait	utilisé	une	couteaupizza_o.bmp	pour	couper	la	pizza_f.bmp	de	la	pizzeria.	fin	ong	fin	p	p													630	563	695								1
32	Bloc01		Maxime	utilisait	un	diable_o.bmp	pour	transporter	les	cartons_o.bmp	pour	le	déménagement.	ong	ong	ong	p	p	1630	948	755																1
33	Bloc01	Mathilde	avait	utilisé	une	fourchette_f.bmp	pour	tourner	son	steack_o.bmp	dans	la	poêle.	fin	fin	ong	p	p																out+	417	out+						1
34	Bloc01	Éliane	avait	pris	un	sécateur_f.bmp	pour	couper	des	fleurs_o.bmp	dans	son	jardin.	fin	fin	ong	p	p																454	350	597						1
35	Bloc01		Alphonse	utilisait	un	couteaubeurre_f.bmp	pour	étaler	le	beurre_o.bmp	pendant	le	repas.	ong	fin	ong	p	q																					0
36	Bloc01		Jean-Luc	utilisait	une	louche_o.bmp	pour	servir	le	ragout_o.bmp	pour	le	diner.	ong	ong	ong	p	p	655	501	842																1
37	Bloc01	Sébastien	avait	utilisé	une	bouteillevin_f.bmp	pour	remplir	un	verrevin_f.bmp	à	son	amie.	fin	fin	fin	p	p				625	431	491														1
38	Bloc01		Doriane	construisait	une	cuillere.bmp	avec	une		maison.bmp	et	un	tournevis.	fillong	fill	fill	q	q
39	Bloc01		Augustin	utilisait	une	allumette_f.bmp	pour	allumer	le	cigare_o.bmp	qui	lui	restait.	ong	fin	ong	p	p							out+	531	651												1
40	Bloc01		Ghislaine	utilisait	une	spatule_o.bmp	pour	servir	la	partpizza_f.bmp	avant	de	manger.	ong	ong	fin	p	p										713	373	725										1
41	Bloc01		Baptiste	utilisait	le	rouleaupatisserie_o.bmp	pour	étaler	la	pâte_f.bmp	pour	sa	tarte.	ong	ong	fin	p	p										out+	263	410										1
42	Bloc01		Mariette	versait	un	papillon.bmp	avec	un		surf.bmp	pour	sa	mère.	fillong	fill	fill	q	q
43	Bloc01		Gilles	utilisait	une	loupe_o.bmp	pour	lire	le	livre_o.bmp	ecrit	trop	petit.	ong	ong	ong	p	p	765	1178	380																1
44	Bloc01		Romain	utilisait	un	couteausuisse_o.bmp	pour	tailler	un	crayon_o.bmp	de	son	père.	ong	ong	ong	p	p	691	461	1112																1
45	Bloc01	Fabienne	avait	utilisé	une	comptegouttes_f.bmp	pour	remplir	un	tubeessai_o.bmp	dans	le	laboratoire.	fin	fin	ong	p	p																847	400	661						1
46	Bloc01	Clémentine	avait	utilisé	une	couteautarte_o.bmp	pour	découper	une	tarte_f.bmp	pour	son	anniversaire.	fin	ong	fin	p	p													out+	490	454								1
47	Bloc01		Faustine	remplissait	une	pont.bmp	avec	un		trottinette.bmp	pour	se	déplacer.	fillong	fill	fill	q	q
48	Bloc01		Sacha	mangeait	un	agrafeuse.bmp	avec	une		yaourt.bmp	dans	la	cuisine.	fillong	fill	fill	q	q
49	Bloc01		Cédric	utilisait	la	colle_o.bmp	pour	assembler	la	maisonpoup_o.bmp	pour	sa	fille.	ong	ong	ong	p	p	1012	377	657																1
50	Bloc01		Élodie	utilisait	du	vernis_o.bmp	pour	colorer	les	ongles_o.bmp	de	sa	sœur.	ong	ong	ong	p	p	out+	680	out+																1
51	Bloc01	Séverine	avait	utilisé	une	pelle_f.bmp	pour	creuser	un	trousable_o.bmp	dans	le	sable.	fin	fin	ong	p	p																679	259	703						1
52	Bloc01	Carole	avait	utilisé	le	robinet_f.bmp	pour	remplir	un	verre_o.bmp	avant	d'aller	courir.	fin	fin	ong	p	q																								0
53	Bloc01		Amaury	fabriquait	un	briques.bmp	avec	des		accordeon.bmp	de	son	voisin.	fillong	fill	fill	q	q
54	Bloc01		Aurore	utilisait	une	pièce_o.bmp	pour	gratter	le	ticket_f.bmp	qu'elle	a	gagné.	ong	ong	fin	p	p										586	551	850										1
55	Bloc01	Margot	avait	utilisé	une	éponge_o.bmp	pour	effacer	le	tableau_f.bmp	avant	de	partir.	fin	ong	fin	p	p													1085	288	656								1
56	Bloc01	Clarisse	avait	utilisé	le	rouleau_o.bmp	pour	peindre	le	mur_f.bmp	pendant	ses	vacances.	fin	ong	fin	p	p													1318	283	679								1
57	Bloc01		Lydie	utilisait	le	ferlisser_o.bmp	pour	lisser	les	lissé_f.bmp	de	sa	sœur.	ong	ong	fin	p	p										502	295	250										1
58	Bloc01	Stéphane	avait	utilisé	une	boutbière_f.bmp	pour	remplir	un	verrebière_f.bmp	dans	sa	cuisine.	fin	fin	fin	p	p				490	309	574														1
59	Bloc01	Françoise	avait	utilisé	un	évier_f.bmp	pour	laver	la	vaisselle_f.bmp	après	le	repas.	fin	fin	fin	p	p				636	out+	566														1
60	Bloc01		Rémy	utilisait	un	couteau_o.bmp	pour	couper	le	pain_f.bmp	avant	le	repas.	ong	ong	fin	p	p										705	362	512										1
61	Bloc01		Colette	utilisait	un	fer_o.bmp	pour	repasser	la	chemise_o.bmp	de	son	mari.	ong	ong	ong	p	p	539	293	525																1
62	Bloc01	Marguerite	s'était	aidée	d'un	entonnoir_f.bmp	pour	remplir	la	salière_o.bmp	avant	de	manger	fin	fin	ong	p	p																707	268	889						1
63	Bloc01	Gwenaelle	avait	utilisé	une	pelle2_o.bmp	pour	construire	un	chateausable_f.bmp	sur	la	plage.	fin	ong	fin	p	p													835	528	out+								1
64	Bloc01		Suzette	ouvrait	un	douche.bmp	avec	une		peigne.bmp	pour	se	coiffer.	fillong	fill	fill	q	q
65	Bloc01	Marise	avait	tourné	une	scarabee.bmp	avec	un		cabane.bmp	et	un	papillon.	fillfin	fill	fill	q	p
66	Bloc01	Raymonde	avait	utilisé	une	perceuse_f.bmp	pour	faire	un	troubois_o.bmp	dans	la	menuiserie.	fin	fin	ong	p	p																602	596	611						1
67	Bloc01	Léontine	avait	allumé	une	oeufauplat.bmp	avec	un		bougie.bmp	lors	du	diner.	fillfin	fill	fill	q	q
68	Bloc01	Victorine	avait	mangé	des	voiture.bmp	avec	une		gateaux.bmp	pour	le	gouter.	fillfin	fill	fill	q	q
69	Bloc01	Renaud	avait	utilisé	un	rasoir_o.bmp	pour	se raser	la	tête_f.bmp	avant	de	sortir.	fin	ong	fin	p	q																							0
70	Bloc01	Armelle	avait	utilisé	une	serpillère_o.bmp	pour	nettoyer	le	sol_f.bmp	de	la	cuisine.	fin	ong	fin	p	p													617	527	727								1
71	Bloc01	Brice	avait	utilisé	une	hache_o.bmp	pour	couper	du	boiscoupé_f.bmp	dans	la	forêt.	fin	ong	fin	p	p													593	329	193								1
72	Bloc01	Loïc	s'était	servi	d'un	filet_f.bmp	pour	attraper	un	poisson_o.bmp	dans	le	lac.	fin	fin	ong	p	p																653	372	508						1
73	Bloc01		Timothee	cuisait	un	arbre.bmp	avec	un		cake.bmp	dans	le	four.	fillong	fill	fill	q	q
74	Bloc01	Eugénie	avait	utilisé	une	spatule2_o.bmp	pour	retourner	une	crêpe_f.bmp	dans	la	poêle.	fin	ong	fin	p	q																							0
75	Bloc01	Laurent	avait	utilisé	une	tireuse_f.bmp	pour	servir	une	bière_f.bmp	dans	son	bar.	fin	fin	fin	p	p				out+	245	854														1
76	Bloc01		Heloise	utilisait	une	manique_f.bmp	pour	retirer	le	couvercle_o.bmp	en	faisant	attention.	ong	fin	ong	p	p							503	351	827												1
77	Bloc01		Christelle	utilisait	des	feutres_o.bmp	pour	colorier	un	image_o.bmp	pour	sa	sœur.	ong	ong	ong	p	p	654	394	603																1
78	Bloc01	Martine	avait	utilisé	une	cafetière_f.bmp	pour	remplir	le	café_f.bmp	de	son	ami.	fin	fin	fin	p	p				641	423	440														1
79	Bloc01		Flavie	utilisait	une	pinceescargots_f.bmp	pour	manger	les	escargots_o.bmp	comme	sa	mère.	ong	fin	ong	p	p							1084	557	out+												1
80	Bloc01	Fabien	avait	utilisé	un	stylo_f.bmp	pour	écrire	une	lettre_o.bmp	à	son	père.	fin	fin	ong	p	p																1229	738	718						1
81	Bloc01		Luc	utilisait	le	chaussepied_o.bmp	pour	chausser	ses	chaussure_f.bmp	avant	de	partir.	ong	ong	fin	p	p										1414	282	579										1
82	Bloc01	Armel	avait	attrapé	une	mouchoirs.bmp	avec	des		minuterie.bmp	en	papier	blanc.	fillfin	fill	fill	q	q
83	Bloc01	Yvonne	avait	pris	des	ciseaux_f.bmp	pour	couper	un	ruban_o.bmp	de	son	cadeau.	fin	fin	ong	p	p																476	391	573						1
84	Bloc01		Aimée	utilisait	une	rape_f.bmp	pour	raper	du	fromage_o.bmp	dans	la	cuisine.	ong	fin	ong	p	p							638	402	643												1
85	Bloc02		Vivien	envoyait	des	grillepain.bmp	avec	un		ballons.bmp	dans	le	ciel.	fillong	fill	fill	q	q
86	Bloc02	Noël	avait	utilisé	une	tireuse_o.bmp	pour	servir	une	bière_f.bmp	dans	son	bar.	fin	ong	fin	p	p													675	347	724								1
87	Bloc02		Théophile	mangeait	un	noeudpapillon.bmp	avec	un		berceau.bmp	autour	du	pied.	fillong	fill	fill	q	q
88	Bloc02		Grégoire	utilisait	un	couteausuisse_f.bmp	pour	tailler	un	crayon_o.bmp	de	son	père.	ong	fin	ong	p	p							1142	631	265												1
89	Bloc02		Émile	utilisait	une	allumette_o.bmp	pour	allumer	le	cigare_f.bmp	qui	lui	restait.	ong	ong	fin	p	p										524	773	1061										1
90	Bloc02		Paul	utilisait	une	tondeuse_o.bmp	pour	tondre	la	pelouse_o.bmp	devant	sa	maison.	ong	ong	ong	p	p	864	320	844																1
91	Bloc02		Rodolphe	utilisait	une	louche_f.bmp	pour	servir	le	ragout_o.bmp	pour	le	diner.	ong	fin	ong	p	p							572	614	649												1
92	Bloc02	Bénédicte	avait	utilisé	une	boutbière_o.bmp	pour	remplir	un	verrebière_f.bmp	dans	sa	cuisine.	fin	ong	fin	p	p													1279	721	984								1
93	Bloc02		Gaétan	utilisait	un	tirebouchon_o.bmp	pour	ouvrir	la	bouteillevin1_f.bmp	de	son	père.	ong	ong	fin	p	p										715	397	917										1
94	Bloc02		Geneviève	utilisait	un	ferfriser_o.bmp	pour	friser	ses	frisé_o.bmp	avant	la	fête.	ong	ong	ong	p	p	709	509	803																1
95	Bloc02		Raoul	prenait	une	bouteillelait_o.bmp	pour	verser	un	verrelait_f.bmp	pour	son	frère.	ong	ong	fin	p	p										668	515	642										1
96	Bloc02		Victoire	versait	du	appareilphoto.bmp	dans	un		coca.bmp	dans	la	piscine.	fillong	fill	fill	q	q
97	Bloc02	Édouard	avait	utilisé	une	cafetière_o.bmp	pour	remplir	le	café_f.bmp	de	son	ami.	fin	ong	fin	p	p													551	381	561								1
98	Bloc02		Frédérique	utilisait	un	cassenoix_o.bmp	pour	casser	des	noix_f.bmp	sur	la	table.	ong	ong	fin	p	p										1992	295	592										1
99	Bloc02		Albertine	fermait	les	chaussettes.bmp	avec	des		volets.bmp	dans	un	avion.	fillong	fill	fill	q	q
100	Bloc02	Alphonsine	avait	frisé	un	carton.bmp	avec	un		globe.bmp	dans	le	four.	fillfin	fill	fill	q	q
101	Bloc02		Étienne	utilisait	une	manique_o.bmp	pour	retirer	le	couvercle_f.bmp	en	faisant	attention.	ong	ong	fin	p	p										593	575	903										1
102	Bloc02		Clémence	utilisait	une	pinceescargots_o.bmp	pour	manger	les	escargots_f.bmp	comme	sa	mère.	ong	ong	fin	p	q																						0
103	Bloc02		Mathieu	utilisait	son	briquet_o.bmp	pour	allumer	la	cigarette_o.bmp	de	son	ami.	ong	ong	ong	p	p	583	558	1078																1
104	Bloc02	Odile	avait	utilisé	une	couteautarte_f.bmp	pour	découper	une	tarte_o.bmp	pour	son	anniversaire.	fin	fin	ong	p	p																679	412	782						1
105	Bloc02	Ninon	avait	lissé	une	vase.bmp	avec	un		raquette.bmp	sur	le	toît	fillfin	fill	fill	q	q
106	Bloc02		Edwige	utilisait	une	serviette_f.bmp	pour	sécher	le	chien_o.bmp	après	une	balade.	ong	fin	ong	p	p							589	588	801												1
107	Bloc02	Lionel	avait	utilisé	un	rasoir_f.bmp	pour	se raser	la	tête_o.bmp	avant	de	sortir.	fin	fin	ong	p	p																743	404	595						1
108	Bloc02	Camille	avait	utilisé	une	bouteillevin_o.bmp	pour	remplir	un	verrevin_f.bmp	à	son	amie.	fin	ong	fin	p	p													502	314	555								1
109	Bloc02	Véronique	avait	utilisé	une	fourchette_f.bmp	pour	tourner	son	steack_f.bmp	dans	la	poêle.	fin	fin	fin	p	p				800	402	593														1
110	Bloc02		Patrice	utilisait	le	chaussepied_o.bmp	pour	chausser	ses	chaussure_o.bmp	avant	de	partir.	ong	ong	ong	p	p	out+	out+	603																1
111	Bloc02	Lucienne	avait	utilisé	une	couteaupizza_f.bmp	pour	couper	la	pizza_o.bmp	de	la	pizzeria.	fin	fin	ong	p	p																688	288	616						1
112	Bloc02	René	s'était	servi	d'un	filet_f.bmp	pour	attraper	un	poisson_f.bmp	dans	le	lac.	fin	fin	fin	p	p				700	472	294														1
113	Bloc02	Angélique	avait	utilisé	une	spatule2_f.bmp	pour	retourner	une	crêpe_o.bmp	dans	la	poêle.	fin	fin	ong	p	p																582	399	711						1
114	Bloc02	Micheline	s'était	aidée	d'un	rateau_f.bmp	pour	ramasser	les	feuilles_o.bmp	dans	le	jardin.	fin	fin	ong	p	p																708	out+	894						1
115	Bloc02	Gilberte	avait	utilisé	une	carafe_o.bmp	pour	remplir	son	verre2_f.bmp	à	la	cantine.	fin	ong	fin	p	p													1699	350	753								1
116	Bloc02		Claire	utilisait	un	couteau_o.bmp	pour	couper	le	pain_o.bmp	avant	le	repas.	ong	ong	ong	p	p	582	520	714																1
117	Bloc02	Clothilde	avait	nettoyé	des	carnetnotes.bmp	avec	un		lunettes.bmp	chez	le	médecin.	fillfin	fill	fill	q	q
118	Bloc02	Fernand	avait	utilisé	un	évier_o.bmp	pour	laver	la	vaisselle_f.bmp	après	le	repas.	fin	ong	fin	p	p													518	475	488								1
119	Bloc02	Adrien	avait	utilisé	une	éponge_f.bmp	pour	effacer	le	tableau_o.bmp	avant	de	partir.	fin	fin	ong	p	p																584	433	850						1
120	Bloc02		Suzanne	utilisait	le	rouleaupatisserie_o.bmp	pour	étaler	la	pâte_o.bmp	pour	sa	tarte.	ong	ong	ong	p	p	400	261	926																1
121	Bloc02		Apolline	allumait	un	panier.bmp	avec	un		egouttoir.bmp	dans	le	jardin.	fillong	fill	fill	q	q
122	Bloc02	Lisette	avait	percé	une	panier2.bmp	avec	un		épinglenourisse.bmp	de	sa	sœur.	fillfin	fill	fill	q	q
123	Bloc02	Sandrine	avait	pris	des	ciseaux_f.bmp	pour	couper	un	ruban_f.bmp	de	son	cadeau.	fin	fin	fin	p	p				504	out+	1120														1
124	Bloc02		Josette	utilisait	le	ferlisser_o.bmp	pour	lisser	les	lissé_o.bmp	de	sa	sœur.	ong	ong	ong	p	p	599	399	595																1
125	Bloc02	Eloi	avait	étalé	un	boiteoutils.bmp	avec	une		volant.bmp	sur	la	plage.	fillfin	fill	fill	q	q
126	Bloc02		Laurette	étalait	une	pelleteuse.bmp	avec	une		bague.bmp	dans	la	cuisine.	fillong	fill	fill	q	q
127	Bloc02	Basile	avait	arrosé	une	piano.bmp	avec	un		plante.bmp	de	sa	mère.	fillfin	fill	fill	q	q
128	Bloc02		Rosine	versait	un	machineacafe.bmp	avec	une		avion.bmp	de	son	enfance.	fillong	fill	fill	q	q
129	Bloc02		Noémie	utilisait	un	couteaubeurre_o.bmp	pour	étaler	le	beurre_f.bmp	pendant	le	repas.	ong	ong	fin	p	p										out+	450	1052										1
130	Bloc02	Juliette	avait	utilisé	une	pelle2_f.bmp	pour	construire	un	chateausable_o.bmp	sur	la	plage.	fin	fin	ong	p	p																790	344	1097						1
131	Bloc02		Dorothée	utilisait	une	loupe_f.bmp	pour	lire	le	livre_o.bmp	ecrit	trop	petit.	ong	fin	ong	p	p							2248	507	611												1
132	Bloc02	Lucien	avait	utilisé	une	hache_f.bmp	pour	couper	du	boiscoupé_o.bmp	dans	la	forêt.	fin	fin	ong	p	p																1135	333	767						1
133	Bloc02	Julien	avait	utilisé	le	robinet_f.bmp	pour	remplir	un	verre_f.bmp	avant	d'aller	courir.	fin	fin	fin	p	p				1718	378	605														1
134	Bloc02	Dominique	avait	utilisé	une	perceuse_f.bmp	pour	faire	un	troubois_f.bmp	dans	la	menuiserie.	fin	fin	fin	p	p				895	653	955														1
135	Bloc02	Thierry	s'était	aidé	d'un	entonnoir_f.bmp	pour	remplir	la	salière_f.bmp	avant	de	manger	fin	fin	fin	p	q																				0
136	Bloc02		Fabrice	utilisait	le	tournevis_o.bmp	pour	assembler	une	chaise_o.bmp	qu'il	a	acheté.	ong	ong	ong	p	p	543	707	967																1
137	Bloc02		Sylvaine	lisait	son	canape.bmp	avec	un		agenda.bmp	du	père	noël.	fillong	fill	fill	q	q
138	Bloc02	François	avait	utilisé	un	stylo_f.bmp	pour	écrire	une	lettre_f.bmp	à	son	père.	fin	fin	fin	p	p				out+	468	597														1
139	Bloc02		Paulette	utilisait	une	pièce_o.bmp	pour	gratter	le	ticket_o.bmp	qu'elle	a	gagné.	ong	ong	ong	p	p	544	477	1116																1
140	Bloc02		Noé	nettoyait	un	canne.bmp	avec	une		velo.bmp	de	son	père.	fillong	fill	fill	q	q
141	Bloc02		Auguste	utilisait	un	diable_f.bmp	pour	transporter	les	cartons_o.bmp	pour	le	déménagement.	ong	fin	ong	p	p							620	408	862												1
142	Bloc02	Florentin	avait	préparé	des	lampetorche.bmp	avec	une		popcorn.bmp	dans	la	voiture.	fillfin	fill	fill	q	q
143	Bloc02		Corentin	utilisait	des	crayons_o.bmp	pour	dessiner	un	dessin_f.bmp	pour	sa	maman.	ong	ong	fin	p	p										1789	170	572										1
144	Bloc02		Axelle	utilisait	un	fer_f.bmp	pour	repasser	la	chemise_o.bmp	de	son	mari.	ong	fin	ong	p	p							out+	161	611												1
145	Bloc02		Edmond	utilisait	la	colle_f.bmp	pour	assembler	la	maisonpoup_o.bmp	pour	sa	fille.	ong	fin	ong	p	p							589	278	1152												1
146	Bloc02	Fernande	avait	utilisé	un	tuyau_o.bmp	pour	remplir	la	piscine_f.bmp	dans	le	jardin.	fin	ong	fin	p	p													945	730	1220								1
147	Bloc02	Céline	avait	utilisé	une	pelle_f.bmp	pour	creuser	un	trousable_f.bmp	dans	le	sable.	fin	fin	fin	p	p				1371	284	749														1
148	Bloc02	Bastien	avait	versé	un	seau_o.bmp	pour	remplir	un	aquarium_f.bmp	dans	le	salon.	fin	ong	fin	p	p													576	259	855								1
149	Bloc02	Marie	avait	servi	une	cintre.bmp	avec	un		glace.bmp	sur	le	trottoir.	fillfin	fill	fill	q	q
150	Bloc02		Perrine	utilisait	du	vernis_f.bmp	pour	colorer	les	ongles_o.bmp	de	sa	sœur.	ong	fin	ong	p	p							1214	434	645												1
151	Bloc02	Pascal	avait	utilisé	une	comptegouttes_f.bmp	pour	remplir	un	tubeessai_f.bmp	dans	le	laboratoire.	fin	fin	fin	p	p				1011	331	830														1
152	Bloc02	Antoinette	avait	utilisé	le	sechecheveux_o.bmp	pour	sécher	ses	cheveux_f.bmp	avant	de	sortir.	fin	ong	fin	p	p													503	271	1054								1
153	Bloc02		Albert	utilisait	un	tournevis_f.bmp	pour	démonter	un	ordinateur_o.bmp	pour	le	réparer.	ong	fin	ong	p	p							1026	389	789												1
154	Bloc02	Olivier	avait	pris	un	sécateur_f.bmp	pour	couper	des	fleurs_f.bmp	dans	son	jardin.	fin	fin	fin	p	p				491	387	545														1
155	Bloc02		Désiré	taillait	des	ballonrugby.bmp	avec	un		dominos.bmp	sur	la	lune.	fillong	fill	fill	q	q
156	Bloc02	Joëlle	avait	utilisé	une	serpillère_f.bmp	pour	nettoyer	le	sol_o.bmp	de	la	cuisine.	fin	fin	ong	p	p																999	453	862						1
157	Bloc02	Amélie	avait	utilisé	le	rouleau_f.bmp	pour	peindre	le	mur_o.bmp	pendant	ses	vacances.	fin	fin	ong	p	p																440	588	864						1
158	Bloc02		Yolande	utilisait	une	clé_o.bmp	pour	ouvrir	le	cadenas1_f.bmp	de	sa	valise	ong	ong	fin	p	p										547	422	778										1
159	Bloc02		Sylviane	utilisait	une	rape_o.bmp	pour	raper	du	fromage_f.bmp	dans	la	cuisine.	ong	ong	fin	p	p										683	450	696										1
160	Bloc02	Marceline	avait	mangé	des	microscope.bmp	avec	un		chocolats.bmp	dans	la	prairie.	fillfin	fill	fill	q	q
161	Bloc02		Reine	utilisait	des	feutres_f.bmp	pour	colorier	un	image_o.bmp	pour	sa	sœur.	ong	fin	ong	p	p							607	214	478												1
162	Bloc02	Sidonie	avait	creusé	une	boitebijoux.bmp	avec	une		calculatrice.bmp	chez	le	boulanger.	fillfin	fill	fill	q	q
163	Bloc02	Thibault	avait	utilisé	un	économe_o.bmp	pour	éplucher	une	pomme_f.bmp	pour	sa	tarte.	fin	ong	fin	p	p													528	243	809								1
164	Bloc02		Claudine	utilisait	une	spatule_o.bmp	pour	servir	la	partpizza_o.bmp	avant	de	manger.	ong	ong	ong	p	p	796	317	533																1
165	Bloc03	Jérémie	s'était	servi	d'un	filet_o.bmp	pour	attraper	un	poisson_f.bmp	dans	le	lac.	fin	ong	fin	p	p													974	out+	1051								1
166	Bloc03	Luce	avait	terminé	un	radiateur.bmp	avec	un		puzzle.bmp	en	quelques	minutes.	fillfin	fill	fill	q	q
167	Bloc03		Andrée	utilisait	une	manique_o.bmp	pour	retirer	le	couvercle_o.bmp	en	faisant	attention.	ong	ong	ong	p	p	486	298	787																1
168	Bloc03	Célestin	avait	coupé	une	sacoche.bmp	avec	un		barque.bmp	de	son	voisin.	fillfin	fill	fill	q	q
169	Bloc03		Honoré	grattait	une	trombone.bmp	avec	un		imprimante.bmp	dans	son	bureau.	fillong	fill	fill	q	q
170	Bloc03		Léonie	utilisait	un	ferfriser_f.bmp	pour	friser	ses	frisé_o.bmp	avant	la	fête.	ong	fin	ong	p	p							587	393	670												1
171	Bloc03	Gaspard	avait	plié	une	mixeur.bmp	avec	un		serviette.bmp	dans	la	cuisine.	fillfin	fill	fill	q	q
172	Bloc03	Cyrille	avait	utilisé	le	robinet_o.bmp	pour	remplir	un	verre_f.bmp	avant	d'aller	courir.	fin	ong	fin	p	p													1542	285	549								1
173	Bloc03		Morgane	utilisait	un	fer_o.bmp	pour	repasser	la	chemise_f.bmp	de	son	mari.	ong	ong	fin	p	p										485	out+	602										1
174	Bloc03		Georgette	utilisait	un	couteausuisse_o.bmp	pour	tailler	un	crayon_f.bmp	de	son	père.	ong	ong	fin	p	p										998	262	431										1
175	Bloc03		Adele	utilisait	le	ferlisser_f.bmp	pour	lisser	les	lissé_o.bmp	de	sa	sœur.	ong	fin	ong	p	p							543	305	779												1
176	Bloc03	Lucie	avait	utilisé	un	évier_f.bmp	pour	laver	la	vaisselle_o.bmp	après	le	repas.	fin	fin	ong	p	p																294	278	1159						1
177	Bloc03	Léandre	avait	allumé	un	table.bmp	avec	une		portefeuille.bmp	de	la	cuisine.	fillfin	fill	fill	q	q
178	Bloc03		Nadine	utilisait	une	rape_o.bmp	pour	raper	du	fromage_o.bmp	dans	la	cuisine.	ong	ong	ong	p	p	504	266	875																1
179	Bloc03		Arnaud	utilisait	un	tirebouchon_o.bmp	pour	ouvrir	la	bouteillevin1_o.bmp	de	son	père.	ong	ong	ong	p	p	959	258	435																1
180	Bloc03		Delphine	utilisait	une	clé_o.bmp	pour	ouvrir	le	cadenas1_o.bmp	de	sa	valise	ong	ong	ong	p	p	453	277	678																1
181	Bloc03	Gaston	avait	utilisé	une	perceuse_o.bmp	pour	faire	un	troubois_f.bmp	dans	la	menuiserie.	fin	ong	fin	p	p													413	302	1195								1
182	Bloc03	Annette	avait	utilisé	une	fourchette_o.bmp	pour	tourner	son	steack_f.bmp	dans	la	poêle.	fin	ong	fin	p	p													515	328	682								1
183	Bloc03		Josée	coupait	des	telephone.bmp	avec	un		tongs.bmp	pour	sa	fille.	fillong	fill	fill	q	q
184	Bloc03	Barthélemy	avait	chaussé	un	montre.bmp	avec	une		sifflet.bmp	pour	le	match.	fillfin	fill	fill	q	q
185	Bloc03		Violette	utilisait	un	couteau_f.bmp	pour	couper	le	pain_o.bmp	avant	le	repas.	ong	fin	ong	p	p							529	552	581												1
186	Bloc03		David	utilisait	le	tournevis_f.bmp	pour	assembler	une	chaise_o.bmp	qu'il	a	acheté.	ong	fin	ong	p	p							1390	332	513												1
187	Bloc03		Rémi	utilisait	une	louche_o.bmp	pour	servir	le	ragout_f.bmp	pour	le	diner.	ong	ong	fin	p	p										505	330	625										1
188	Bloc03	Angèle	avait	utilisé	une	comptegouttes_o.bmp	pour	remplir	un	tubeessai_f.bmp	dans	le	laboratoire.	fin	ong	fin	p	p													1740	535	587								1
189	Bloc03	Blaise	avait	allumé	un	clubdegolf.bmp	avec	un		ventilateur.bmp	de	son	père.	fillfin	fill	fill	q	q
190	Bloc03	Paule	avait	utilisé	une	pelle_o.bmp	pour	creuser	un	trousable_f.bmp	dans	le	sable.	fin	ong	fin	p	p													827	302	574								1
191	Bloc03		Rosalie	repassait	une	canard.bmp	avec	un		robe.bmp	dans	le	salon.	fillong	fill	fill	q	q
192	Bloc03	Marcelle	avait	utilisé	une	bouteillevin_f.bmp	pour	remplir	un	verrevin_o.bmp	à	son	amie.	fin	fin	ong	p	p																889	507	488						1
193	Bloc03		Sylvain	prenait	une	bouteillelait_o.bmp	pour	verser	un	verrelait_o.bmp	pour	son	frère.	ong	ong	ong	p	p	1031	297	598																1
194	Bloc03	Aude	s'était	aidée	d'un	entonnoir_o.bmp	pour	remplir	la	salière_f.bmp	avant	de	manger	fin	ong	fin	p	p													593	745	1358								1
195	Bloc03	Benoît	avait	versé	un	seau_f.bmp	pour	remplir	un	aquarium_o.bmp	dans	le	salon.	fin	fin	ong	p	p																out+	572	410						1
196	Bloc03		Germaine	utilisait	une	loupe_o.bmp	pour	lire	le	livre_f.bmp	ecrit	trop	petit.	ong	ong	fin	p	p										1291	307	494										1
197	Bloc03		Ambroise	rapait	une	poisson.bmp	avec	un		enveloppe.bmp	peché	ce	matin.	fillong	fill	fill	q	q
198	Bloc03		Marielle	utilisait	une	spatule_f.bmp	pour	servir	la	partpizza_o.bmp	avant	de	manger.	ong	fin	ong	p	q																					0
199	Bloc03	Jeanne	s'était	aidée	d'un	rateau_f.bmp	pour	ramasser	les	feuilles_f.bmp	dans	le	jardin.	fin	fin	fin	p	q																				0
200	Bloc03		Aimé	utilisait	le	rouleaupatisserie_f.bmp	pour	étaler	la	pâte_o.bmp	pour	sa	tarte.	ong	fin	ong	p	p							838	266	713												1
201	Bloc03	Marc	avait	utilisé	une	éponge_f.bmp	pour	effacer	le	tableau_f.bmp	avant	de	partir.	fin	fin	fin	p	p				1539	242	706														1
202	Bloc03	Rolande	avait	utilisé	un	stylo_o.bmp	pour	écrire	une	lettre_f.bmp	à	son	père.	fin	ong	fin	p	p													645	383	473								1
203	Bloc03		Gustave	gonflait	un	laisse.bmp	avec	une		ballon.bmp	avant	le	match.	fillong	fill	fill	q	q
204	Bloc03	Edgard	avait	assemblé	des	poids.bmp	avec	des		baguettes.bmp	dans	sa	chambre.	fillfin	fill	fill	q	q
205	Bloc03	Marine	avait	utilisé	une	cafetière_f.bmp	pour	remplir	le	café_o.bmp	de	son	ami.	fin	fin	ong	p	p																678	342	638						1
206	Bloc03	Damien	avait	utilisé	une	carafe_f.bmp	pour	remplir	son	verre2_o.bmp	à	la	cantine.	fin	fin	ong	p	p																522	280	258						1
207	Bloc03	Honorine	avait	allumé	un	marteau.bmp	avec	un		lecteurCD.bmp	de	son	grand-père.	fillfin	fill	fill	q	q
208	Bloc03		Emilien	utilisait	le	chaussepied_f.bmp	pour	chausser	ses	chaussure_o.bmp	avant	de	partir.	ong	fin	ong	p	p							1221	290	421												1
209	Bloc03	Aurélie	avait	utilisé	une	couteautarte_f.bmp	pour	découper	une	tarte_f.bmp	pour	son	anniversaire.	fin	fin	fin	p	p				875	258	581														1
210	Bloc03		Hervé	utilisait	une	allumette_o.bmp	pour	allumer	le	cigare_o.bmp	qui	lui	restait.	ong	ong	ong	p	p	515	314	508																1
211	Bloc03	Pascale	avait	utilisé	un	tuyau_f.bmp	pour	remplir	la	piscine_o.bmp	dans	le	jardin.	fin	fin	ong	p	p																489	515	748						1
212	Bloc03		Solange	utilisait	des	feutres_o.bmp	pour	colorier	un	image_f.bmp	pour	sa	sœur.	ong	ong	fin	p	p										532	606	830										1
213	Bloc03		Thérèse	utilisait	un	couteaubeurre_o.bmp	pour	étaler	le	beurre_o.bmp	pendant	le	repas.	ong	ong	ong	p	p	665	239	733																1
214	Bloc03		Yann	utilisait	une	serviette_o.bmp	pour	sécher	le	chien_f.bmp	après	une	balade.	ong	ong	fin	p	p										385	356	785										1
215	Bloc03	Virginie	avait	utilisé	le	rouleau_f.bmp	pour	peindre	le	mur_f.bmp	pendant	ses	vacances.	fin	fin	fin	p	p				1024	516	569														1
216	Bloc03		Aurélien	utilisait	un	diable_o.bmp	pour	transporter	les	cartons_f.bmp	pour	le	déménagement.	ong	ong	fin	p	p										568	324	630										1
217	Bloc03		Firmin	mangeait	une	lampadaire.bmp	avec	un		tapettemouches.bmp	dans	le	jardin.	fillong	fill	fill	q	q
218	Bloc03		Josiane	utilisait	des	crayons_o.bmp	pour	dessiner	un	dessin_o.bmp	pour	sa	maman.	ong	ong	ong	p	p	486	790	623																1
219	Bloc03		Félicien	lançait	un	micro.bmp	avec	un		frigo.bmp	loin	devant	lui.	fillong	fill	fill	q	q
220	Bloc03	Didier	avait	utilisé	une	serpillère_f.bmp	pour	nettoyer	le	sol_f.bmp	de	la	cuisine.	fin	fin	fin	p	p				728	523	728														1
221	Bloc03	Emeline	avait	pris	des	ciseaux_o.bmp	pour	couper	un	ruban_f.bmp	de	son	cadeau.	fin	ong	fin	p	p													849	331	704								1
222	Bloc03		Oriane	promenait	son	balayette.bmp	avec	une		chat.bmp	de	la	garage.	fillong	fill	fill	q	q
223	Bloc03		Jeannette	utilisait	une	pièce_f.bmp	pour	gratter	le	ticket_o.bmp	qu'elle	a	gagné.	ong	fin	ong	p	p							513	686	517												1
224	Bloc03	Georges	avait	utilisé	un	rasoir_f.bmp	pour	se raser	la	tête_f.bmp	avant	de	sortir.	fin	fin	fin	p	p				1173	247	584														1
225	Bloc03		Pierrick	utilisait	une	tondeuse_f.bmp	pour	tondre	la	pelouse_o.bmp	devant	sa	maison.	ong	fin	ong	p	p							428	301	713												1
226	Bloc03		Lucille	peignait	une	cartes.bmp	avec	des		chaise.bmp	qu'elle	a	réçu.	fillong	fill	fill	q	q
227	Bloc03	Serge	avait	utilisé	une	spatule2_f.bmp	pour	retourner	une	crêpe_f.bmp	dans	la	poêle.	fin	fin	fin	p	p				323	294	417														1
228	Bloc03	Guillaume	avait	utilisé	une	hache_f.bmp	pour	couper	du	boiscoupé_f.bmp	dans	la	forêt.	fin	fin	fin	p	p				410	654	1041														1
229	Bloc03		Emmanuel	utilisait	la	colle_o.bmp	pour	assembler	la	maisonpoup_f.bmp	pour	sa	fille.	ong	ong	fin	p	p										314	245	648										1
230	Bloc03	Antoine	avait	utilisé	une	couteaupizza_f.bmp	pour	couper	la	pizza_f.bmp	de	la	pizzeria.	fin	fin	fin	p	p				680	580	856														1
231	Bloc03		Laure	utilisait	du	vernis_o.bmp	pour	colorer	les	ongles_f.bmp	de	sa	sœur.	ong	ong	fin	p	p										572	236	406										1
232	Bloc03		Maximilien	remplissait	un	feurouge.bmp	avec	des		sac.bmp	de	son	frère.	fillong	fill	fill	q	q
233	Bloc03	Rose	avait	rapé	du	fermetureeclair.bmp	avec	une		scotch.bmp	de	sa	veste.	fillfin	fill	fill	q	q
234	Bloc03	Mireille	avait	utilisé	le	sechecheveux_f.bmp	pour	sécher	ses	cheveux_o.bmp	avant	de	sortir.	fin	fin	ong	p	p																690	554	870						1
235	Bloc03	Yves	avait	utilisé	une	pelle2_f.bmp	pour	construire	un	chateausable_f.bmp	sur	la	plage.	fin	fin	fin	p	p				583	306	554														1
236	Bloc03	Armand	avait	pris	un	sécateur_o.bmp	pour	couper	des	fleurs_f.bmp	dans	son	jardin.	fin	ong	fin	p	p													627	220	935								1
237	Bloc03		Germain	utilisait	son	briquet_f.bmp	pour	allumer	la	cigarette_o.bmp	de	son	ami.	ong	fin	ong	p	p							574	585	606												1
238	Bloc03		Bernadette	utilisait	un	cassenoix_o.bmp	pour	casser	des	noix_o.bmp	sur	la	table.	ong	ong	ong	p	p	653	470	680																1
239	Bloc03	Gisèle	avait	utilisé	une	tireuse_f.bmp	pour	servir	une	bière_o.bmp	dans	son	bar.	fin	fin	ong	p	p																902	243	1066						1
240	Bloc03		Yannick	utilisait	un	tournevis_o.bmp	pour	démonter	un	ordinateur_f.bmp	pour	le	réparer.	ong	ong	fin	p	p										602	525	949										1
241	Bloc03	Odette	avait	utilisé	un	économe_f.bmp	pour	éplucher	une	pomme_o.bmp	pour	sa	tarte.	fin	fin	ong	p	p																363	581	out+						1
242	Bloc03	Yannick	avait	mis	du	extincteur.bmp	avec	un		rougealevres.bmp	devant	le	miroir.	fillfin	fill	fill	q	p
243	Bloc03	Manon	avait	utilisé	une	boutbière_f.bmp	pour	remplir	un	verrebière_o.bmp	dans	sa	cuisine.	fin	fin	ong	p	p																1188	520	825						1
244	Bloc03		Renée	utilisait	une	pinceescargots_o.bmp	pour	manger	les	escargots_o.bmp	comme	sa	mère.	ong	ong	ong	p	q																			0
																			713	467.25	736.714	840.654	411.192	653.815	934	425.393	688.111	791.815	401.536	700.862	836.296	400.926	732.148	704.074	422.75	731.852	0.966667	0.933333	0.933333	0.966667	0.933333	0.966667

## Sheet: B1.3.1
																			ongcong			fincong			ongininc			ongobinc			finininc			finobinc			Acc
Block	Running	Word1	Word2	Word3	Word4	PicInst	Word6	Word7	Word8	PicObject	Word10	Word11	Word12	CondVerb	CondInst	CondObject	Response1.CRESP	Response1.RESP	Image1.RT	Image2.RT	Response1.RT	Image1.RT	Image2.RT	Response1.RT	Image1.RT	Image2.RT	Response1.RT	Image1.RT	Image2.RT	Response1.RT	Image1.RT	Image2.RT	Response1.RT	Image1.RT	Image2.RT	Response1.RT	AccOngCong	AccFinCong	AccOngInInc	AccOngObInc	AccFinInInc	AccFinObInc
5	Bloc01		Flavie	utilisait	une	pinceescargots_f.bmp	pour	manger	les	escargots_o.bmp	comme	sa	mère.	ong	fin	ong	p	p							out+	1798	1316												1
6	Bloc01		Gautier	peignait	un	balance.bmp	avec	une		sandwich.bmp	pour	le	repas.	fillong	fill	fill	q	q
7	Bloc01		Régis	utilisait	son	briquet_o.bmp	pour	allumer	la	cigarette_f.bmp	de	son	ami.	ong	ong	fin	p	p										1475	1264	1231										1
8	Bloc01		Anthony	utilisait	le	tournevis_o.bmp	pour	assembler	une	chaise_f.bmp	qu'il	a	acheté.	ong	ong	fin	p	p										1345	1154	369										1
9	Bloc01		Régine	utilisait	un	ferfriser_o.bmp	pour	friser	ses	frisé_f.bmp	avant	la	fête.	ong	ong	fin	p	p										796	419	431										1
10	Bloc01	Marguerite	s'était	aidée	d'un	entonnoir_f.bmp	pour	remplir	la	salière_o.bmp	avant	de	manger	fin	fin	ong	p	q																								0
11	Bloc01	Philippine	avait	coupé	une	baskets.bmp	avec	des		telecommande.bmp	devant	la	télévision.	fillfin	fill	fill	q	q
12	Bloc01	Armelle	avait	utilisé	une	serpillère_o.bmp	pour	nettoyer	le	sol_f.bmp	de	la	cuisine.	fin	ong	fin	p	p													1135	735	449								1
13	Bloc01		Simon	prenait	une	bouteillelait_f.bmp	pour	verser	un	verrelait_o.bmp	pour	son	frère.	ong	fin	ong	p	p							725	614	462												1
14	Bloc01		Christelle	utilisait	des	feutres_o.bmp	pour	colorier	un	image_o.bmp	pour	sa	sœur.	ong	ong	ong	p	p	825	925	348																1
15	Bloc01		Cédric	utilisait	la	colle_o.bmp	pour	assembler	la	maisonpoup_o.bmp	pour	sa	fille.	ong	ong	ong	p	p	523	539	398																1
16	Bloc01		Doriane	construisait	une	cuillere.bmp	avec	une		maison.bmp	et	un	tournevis.	fillong	fill	fill	q	q
17	Bloc01		Rémy	utilisait	un	couteau_o.bmp	pour	couper	le	pain_f.bmp	avant	le	repas.	ong	ong	fin	p	p										1209	549	583										1
18	Bloc01	Renaud	avait	utilisé	un	rasoir_o.bmp	pour	se raser	la	tête_f.bmp	avant	de	sortir.	fin	ong	fin	p	p													613	741	516								1
19	Bloc01		Rodrigue	construisait	un	brossedents.bmp	avec	une		sacpoubelle.bmp	pour	son	frère.	fillong	fill	fill	q	q
20	Bloc01	Françoise	avait	utilisé	un	évier_f.bmp	pour	laver	la	vaisselle_f.bmp	après	le	repas.	fin	fin	fin	p	p				613	640	590														1
21	Bloc01	Carole	avait	utilisé	le	robinet_f.bmp	pour	remplir	un	verre_o.bmp	avant	d'aller	courir.	fin	fin	ong	p	p																652	697	1452						1
22	Bloc01	Eugénie	avait	utilisé	une	spatule2_o.bmp	pour	retourner	une	crêpe_f.bmp	dans	la	poêle.	fin	ong	fin	p	p													787	1101	858								1
23	Bloc01		Alphonse	utilisait	un	couteaubeurre_f.bmp	pour	étaler	le	beurre_o.bmp	pendant	le	repas.	ong	fin	ong	p	p							1415	1130	1309												1
24	Bloc01		Élodie	utilisait	du	vernis_o.bmp	pour	colorer	les	ongles_o.bmp	de	sa	sœur.	ong	ong	ong	p	p	804	565	442																1
25	Bloc01	Monique	avait	utilisé	un	économe_f.bmp	pour	éplucher	une	pomme_f.bmp	pour	sa	tarte.	fin	fin	fin	p	p				1943	545	681														1
26	Bloc01		Romain	utilisait	un	couteausuisse_o.bmp	pour	tailler	un	crayon_o.bmp	de	son	père.	ong	ong	ong	p	p	600	452	2204																1
27	Bloc01	Laurent	avait	utilisé	une	tireuse_f.bmp	pour	servir	une	bière_f.bmp	dans	son	bar.	fin	fin	fin	p	p				1037	384	831														1
28	Bloc01		Lydie	utilisait	le	ferlisser_o.bmp	pour	lisser	les	lissé_f.bmp	de	sa	sœur.	ong	ong	fin	p	p										1518	482	482										1
29	Bloc01		Faustine	remplissait	une	pont.bmp	avec	un		trottinette.bmp	pour	se	déplacer.	fillong	fill	fill	q	q
30	Bloc01	Marise	avait	tourné	une	scarabee.bmp	avec	un		cabane.bmp	et	un	papillon.	fillfin	fill	fill	q	p
31	Bloc01		Jean-Luc	utilisait	une	louche_o.bmp	pour	servir	le	ragout_o.bmp	pour	le	diner.	ong	ong	ong	p	p	1201	out+	366																1
32	Bloc01		Ghislaine	utilisait	une	spatule_o.bmp	pour	servir	la	partpizza_f.bmp	avant	de	manger.	ong	ong	fin	p	p										665	441	2583										1
33	Bloc01	Christophe	avait	utilisé	une	carafe_f.bmp	pour	remplir	son	verre2_f.bmp	à	la	cantine.	fin	fin	fin	p	p				616	558	586														1
34	Bloc01	Mathilde	avait	utilisé	une	fourchette_f.bmp	pour	tourner	son	steack_o.bmp	dans	la	poêle.	fin	fin	ong	p	p																634	out+	1819						1
35	Bloc01	Frédéric	avait	utilisé	un	tuyau_f.bmp	pour	remplir	la	piscine_f.bmp	dans	le	jardin.	fin	fin	fin	p	p				687	428	508														1
36	Bloc01		Timothee	cuisait	un	arbre.bmp	avec	un		cake.bmp	dans	le	four.	fillong	fill	fill	q	q
37	Bloc01	Martine	avait	utilisé	une	cafetière_f.bmp	pour	remplir	le	café_f.bmp	de	son	ami.	fin	fin	fin	p	p				663	493	568														1
38	Bloc01	Gaétane	avait	écrit	un	sacamain.bmp	avec	un		savon.bmp	et	un	stylo.	fillfin	fill	fill	q	q
39	Bloc01	Hugues	avait	utilisé	une	couteaupizza_o.bmp	pour	couper	la	pizza_f.bmp	de	la	pizzeria.	fin	ong	fin	p	p													437	174	653								1
40	Bloc01	Noella	avait	nettoyé	ses	char.bmp	avec	un		chaussures.bmp	après	les	vacances.	fillfin	fill	fill	q	q
41	Bloc01	Victorine	avait	mangé	des	voiture.bmp	avec	une		gateaux.bmp	pour	le	gouter.	fillfin	fill	fill	q	q
42	Bloc01	Brice	avait	utilisé	une	hache_o.bmp	pour	couper	du	boiscoupé_f.bmp	dans	la	forêt.	fin	ong	fin	p	p													613	599	533								1
43	Bloc01		Adrienne	utilisait	un	cassenoix_f.bmp	pour	casser	des	noix_o.bmp	sur	la	table.	ong	fin	ong	p	p							114	147	1010												1
44	Bloc01	Séverine	avait	utilisé	une	pelle_f.bmp	pour	creuser	un	trousable_o.bmp	dans	le	sable.	fin	fin	ong	p	p																818	137	486						1
45	Bloc01		Angeline	remplissait	un	violon.bmp	avec	un		biberon.bmp	pour	son	bébé.	fillong	fill	fill	q	q
46	Bloc01	Sylvie	avait	utilisé	le	sechecheveux_f.bmp	pour	sécher	ses	cheveux_f.bmp	avant	de	sortir.	fin	fin	fin	p	p				503	381	829														1
47	Bloc01	Sébastien	avait	utilisé	une	bouteillevin_f.bmp	pour	remplir	un	verrevin_f.bmp	à	son	amie.	fin	fin	fin	p	p				957	111	1341														1
48	Bloc01		Augustin	utilisait	une	allumette_f.bmp	pour	allumer	le	cigare_o.bmp	qui	lui	restait.	ong	fin	ong	p	p							969	848	672												1
49	Bloc01	Yvonne	avait	pris	des	ciseaux_f.bmp	pour	couper	un	ruban_o.bmp	de	son	cadeau.	fin	fin	ong	p	p																491	1053	788						1
50	Bloc01		Maxime	utilisait	un	diable_o.bmp	pour	transporter	les	cartons_o.bmp	pour	le	déménagement.	ong	ong	ong	p	p	out+	542	400																1
51	Bloc01	Clarisse	avait	utilisé	le	rouleau_o.bmp	pour	peindre	le	mur_f.bmp	pendant	ses	vacances.	fin	ong	fin	p	p													98	971	598								1
52	Bloc01	Loïc	s'était	servi	d'un	filet_f.bmp	pour	attraper	un	poisson_o.bmp	dans	le	lac.	fin	fin	ong	p	p																1134	683	2903						1
53	Bloc01		Gilles	utilisait	une	loupe_o.bmp	pour	lire	le	livre_o.bmp	ecrit	trop	petit.	ong	ong	ong	p	p	742	864	707																1
54	Bloc01	Rosette	avait	séché	un	boucleoreille.bmp	avec	une		chapeau.bmp	de	sa	mère.	fillfin	fill	fill	q	q
55	Bloc01	Clémentine	avait	utilisé	une	couteautarte_o.bmp	pour	découper	une	tarte_f.bmp	pour	son	anniversaire.	fin	ong	fin	p	p													714	1240	424								1
56	Bloc01	Margot	avait	utilisé	une	éponge_o.bmp	pour	effacer	le	tableau_f.bmp	avant	de	partir.	fin	ong	fin	p	p													899	349	642								1
57	Bloc01		Florent	utilisait	une	tondeuse_o.bmp	pour	tondre	la	pelouse_f.bmp	devant	sa	maison.	ong	ong	fin	p	p										434	162	425										1
58	Bloc01		Baptiste	utilisait	le	rouleaupatisserie_o.bmp	pour	étaler	la	pâte_f.bmp	pour	sa	tarte.	ong	ong	fin	p	p										155	134	455										1
59	Bloc01	Charline	s'était	aidée	d'un	rateau_o.bmp	pour	ramasser	les	feuilles_f.bmp	dans	le	jardin.	fin	ong	fin	p	p													408	120	559								1
60	Bloc01	Raymonde	avait	utilisé	une	perceuse_f.bmp	pour	faire	un	troubois_o.bmp	dans	la	menuiserie.	fin	fin	ong	p	p																149	153	484						1
61	Bloc01		Mariette	versait	un	papillon.bmp	avec	un		surf.bmp	pour	sa	mère.	fillong	fill	fill	q	q
62	Bloc01		Franck	utilisait	une	serviette_o.bmp	pour	sécher	le	chien_o.bmp	après	une	balade.	ong	ong	ong	p	p	188	1064	2467																1
63	Bloc01	Léontine	avait	allumé	une	oeufauplat.bmp	avec	un		bougie.bmp	lors	du	diner.	fillfin	fill	fill	q	q
64	Bloc01		Leontine	utilisait	des	crayons_f.bmp	pour	dessiner	un	dessin_o.bmp	pour	sa	maman.	ong	fin	ong	p	p							484	561	609												1
65	Bloc01		Suzette	ouvrait	un	douche.bmp	avec	une		peigne.bmp	pour	se	coiffer.	fillong	fill	fill	q	q
66	Bloc01	Jacques	avait	versé	un	seau_f.bmp	pour	remplir	un	aquarium_f.bmp	dans	le	salon.	fin	fin	fin	p	p				3451	out+	553														1
67	Bloc01		Aurore	utilisait	une	pièce_o.bmp	pour	gratter	le	ticket_f.bmp	qu'elle	a	gagné.	ong	ong	fin	p	p										72	1056	1026										1
68	Bloc01		Ghislain	utilisait	un	tirebouchon_f.bmp	pour	ouvrir	la	bouteillevin1_o.bmp	de	son	père.	ong	fin	ong	p	p							849	974	644												1
69	Bloc01		Henri	utilisait	un	tournevis_o.bmp	pour	démonter	un	ordinateur_o.bmp	pour	le	réparer.	ong	ong	ong	p	p	1524	1410	609																1
70	Bloc01		Heloise	utilisait	une	manique_f.bmp	pour	retirer	le	couvercle_o.bmp	en	faisant	attention.	ong	fin	ong	p	p							673	out+	out+												1
71	Bloc01		Luc	utilisait	le	chaussepied_o.bmp	pour	chausser	ses	chaussure_f.bmp	avant	de	partir.	ong	ong	fin	p	p										1234	472	650										1
72	Bloc01	Éliane	avait	pris	un	sécateur_f.bmp	pour	couper	des	fleurs_o.bmp	dans	son	jardin.	fin	fin	ong	p	p																1372	659	462						1
73	Bloc01	Fabien	avait	utilisé	un	stylo_f.bmp	pour	écrire	une	lettre_o.bmp	à	son	père.	fin	fin	ong	p	p																out+	792	583						1
74	Bloc01	Stéphane	avait	utilisé	une	boutbière_f.bmp	pour	remplir	un	verrebière_f.bmp	dans	sa	cuisine.	fin	fin	fin	p	p				872	156	569														1
75	Bloc01		Colette	utilisait	un	fer_o.bmp	pour	repasser	la	chemise_o.bmp	de	son	mari.	ong	ong	ong	p	p	667	135	899																1
76	Bloc01	Armel	avait	attrapé	une	mouchoirs.bmp	avec	des		minuterie.bmp	en	papier	blanc.	fillfin	fill	fill	q	q
77	Bloc01	Gwenaelle	avait	utilisé	une	pelle2_o.bmp	pour	construire	un	chateausable_f.bmp	sur	la	plage.	fin	ong	fin	p	p													1799	2153	806								1
78	Bloc01		Aimée	utilisait	une	rape_f.bmp	pour	raper	du	fromage_o.bmp	dans	la	cuisine.	ong	fin	ong	p	p							1552	886	447												1
79	Bloc01		Sacha	mangeait	un	agrafeuse.bmp	avec	une		yaourt.bmp	dans	la	cuisine.	fillong	fill	fill	q	q
80	Bloc01		Claudette	utilisait	une	clé_f.bmp	pour	ouvrir	le	cadenas1_o.bmp	de	sa	valise	ong	fin	ong	p	p							682	155	696												1
81	Bloc01	Hortense	avait	servi	du	cheminee.bmp	avec	une		the.bmp	pour	sa	grand-mère.	fillfin	fill	fill	q	q
82	Bloc01		Amaury	fabriquait	un	briques.bmp	avec	des		accordeon.bmp	de	son	voisin.	fillong	fill	fill	q	q
83	Bloc01	Jean	avait	gonflé	un	fontaine.bmp	avec	une		cadre.bmp	dans	le	jardin.	fillfin	fill	fill	q	q
84	Bloc01	Fabienne	avait	utilisé	une	comptegouttes_f.bmp	pour	remplir	un	tubeessai_o.bmp	dans	le	laboratoire.	fin	fin	ong	p	p																1064	821	out+						1
85	Bloc02	Joëlle	avait	utilisé	une	serpillère_f.bmp	pour	nettoyer	le	sol_o.bmp	de	la	cuisine.	fin	fin	ong	p	p																out+	1570	2946						1
86	Bloc02	Micheline	s'était	aidée	d'un	rateau_f.bmp	pour	ramasser	les	feuilles_o.bmp	dans	le	jardin.	fin	fin	ong	p	p																580	486	697						1
87	Bloc02		Claire	utilisait	un	couteau_o.bmp	pour	couper	le	pain_o.bmp	avant	le	repas.	ong	ong	ong	p	p	791	446	283																1
88	Bloc02		Noé	nettoyait	un	canne.bmp	avec	une		velo.bmp	de	son	père.	fillong	fill	fill	q	q
89	Bloc02		Laurette	étalait	une	pelleteuse.bmp	avec	une		bague.bmp	dans	la	cuisine.	fillong	fill	fill	q	q
90	Bloc02		Albertine	fermait	les	chaussettes.bmp	avec	des		volets.bmp	dans	un	avion.	fillong	fill	fill	q	q
91	Bloc02		Paul	utilisait	une	tondeuse_o.bmp	pour	tondre	la	pelouse_o.bmp	devant	sa	maison.	ong	ong	ong	p	p	565	402	369																1
92	Bloc02		Yolande	utilisait	une	clé_o.bmp	pour	ouvrir	le	cadenas1_f.bmp	de	sa	valise	ong	ong	fin	p	p										2822	23	803										1
93	Bloc02	Camille	avait	utilisé	une	bouteillevin_o.bmp	pour	remplir	un	verrevin_f.bmp	à	son	amie.	fin	ong	fin	p	p													out+	1250	550								1
94	Bloc02	Gilberte	avait	utilisé	une	carafe_o.bmp	pour	remplir	son	verre2_f.bmp	à	la	cantine.	fin	ong	fin	p	p													519	875	2019								1
95	Bloc02		Théophile	mangeait	un	noeudpapillon.bmp	avec	un		berceau.bmp	autour	du	pied.	fillong	fill	fill	q	q
96	Bloc02	Édouard	avait	utilisé	une	cafetière_o.bmp	pour	remplir	le	café_f.bmp	de	son	ami.	fin	ong	fin	p	p													428	out+	2808								1
97	Bloc02	Thibault	avait	utilisé	un	économe_o.bmp	pour	éplucher	une	pomme_f.bmp	pour	sa	tarte.	fin	ong	fin	p	p													588	202	623								1
98	Bloc02	Dominique	avait	utilisé	une	perceuse_f.bmp	pour	faire	un	troubois_f.bmp	dans	la	menuiserie.	fin	fin	fin	p	p				581	8	6183														1
99	Bloc02		Grégoire	utilisait	un	couteausuisse_f.bmp	pour	tailler	un	crayon_o.bmp	de	son	père.	ong	fin	ong	p	p							1135	2578	3198												1
100	Bloc02	Céline	avait	utilisé	une	pelle_f.bmp	pour	creuser	un	trousable_f.bmp	dans	le	sable.	fin	fin	fin	p	p				791	406	849														1
101	Bloc02		Raoul	prenait	une	bouteillelait_o.bmp	pour	verser	un	verrelait_f.bmp	pour	son	frère.	ong	ong	fin	p	p										908	668	1550										1
102	Bloc02	Antoinette	avait	utilisé	le	sechecheveux_o.bmp	pour	sécher	ses	cheveux_f.bmp	avant	de	sortir.	fin	ong	fin	p	p													720	494	611								1
103	Bloc02		Auguste	utilisait	un	diable_f.bmp	pour	transporter	les	cartons_o.bmp	pour	le	déménagement.	ong	fin	ong	p	p							847	out+	419												1
104	Bloc02	Bénédicte	avait	utilisé	une	boutbière_o.bmp	pour	remplir	un	verrebière_f.bmp	dans	sa	cuisine.	fin	ong	fin	p	p													1010	1191	out+								1
105	Bloc02	Florentin	avait	préparé	des	lampetorche.bmp	avec	une		popcorn.bmp	dans	la	voiture.	fillfin	fill	fill	q	q
106	Bloc02		Dorothée	utilisait	une	loupe_f.bmp	pour	lire	le	livre_o.bmp	ecrit	trop	petit.	ong	fin	ong	p	p							138	147	583												1
107	Bloc02		Edwige	utilisait	une	serviette_f.bmp	pour	sécher	le	chien_o.bmp	après	une	balade.	ong	fin	ong	p	p							125	144	573												1
108	Bloc02	Clothilde	avait	nettoyé	des	carnetnotes.bmp	avec	un		lunettes.bmp	chez	le	médecin.	fillfin	fill	fill	q	q
109	Bloc02	Sidonie	avait	creusé	une	boitebijoux.bmp	avec	une		calculatrice.bmp	chez	le	boulanger.	fillfin	fill	fill	q	q
110	Bloc02		Gaétan	utilisait	un	tirebouchon_o.bmp	pour	ouvrir	la	bouteillevin1_f.bmp	de	son	père.	ong	ong	fin	p	p										147	121	738										1
111	Bloc02		Noémie	utilisait	un	couteaubeurre_o.bmp	pour	étaler	le	beurre_f.bmp	pendant	le	repas.	ong	ong	fin	p	p										597	135	607										1
112	Bloc02		Émile	utilisait	une	allumette_o.bmp	pour	allumer	le	cigare_f.bmp	qui	lui	restait.	ong	ong	fin	p	p										140	126	788										1
113	Bloc02	Odile	avait	utilisé	une	couteautarte_f.bmp	pour	découper	une	tarte_o.bmp	pour	son	anniversaire.	fin	fin	ong	p	p																108	135	1060						1
114	Bloc02	René	s'était	servi	d'un	filet_f.bmp	pour	attraper	un	poisson_f.bmp	dans	le	lac.	fin	fin	fin	p	p				672	576	out+														1
115	Bloc02		Fabrice	utilisait	le	tournevis_o.bmp	pour	assembler	une	chaise_o.bmp	qu'il	a	acheté.	ong	ong	ong	p	p	593	out+	945																1
116	Bloc02		Rosine	versait	un	machineacafe.bmp	avec	une		avion.bmp	de	son	enfance.	fillong	fill	fill	q	q
117	Bloc02	Lionel	avait	utilisé	un	rasoir_f.bmp	pour	se raser	la	tête_o.bmp	avant	de	sortir.	fin	fin	ong	p	p																367	137	525						1
118	Bloc02		Claudine	utilisait	une	spatule_o.bmp	pour	servir	la	partpizza_o.bmp	avant	de	manger.	ong	ong	ong	p	p	197	124	2703																1
119	Bloc02		Geneviève	utilisait	un	ferfriser_o.bmp	pour	friser	ses	frisé_o.bmp	avant	la	fête.	ong	ong	ong	p	p	239	191	out+																1
120	Bloc02		Edmond	utilisait	la	colle_f.bmp	pour	assembler	la	maisonpoup_o.bmp	pour	sa	fille.	ong	fin	ong	p	p							550	537	1227												1
121	Bloc02		Paulette	utilisait	une	pièce_o.bmp	pour	gratter	le	ticket_o.bmp	qu'elle	a	gagné.	ong	ong	ong	p	p	217	176	625																1
122	Bloc02		Étienne	utilisait	une	manique_o.bmp	pour	retirer	le	couvercle_f.bmp	en	faisant	attention.	ong	ong	fin	p	p										155	281	559										1
123	Bloc02	Juliette	avait	utilisé	une	pelle2_f.bmp	pour	construire	un	chateausable_o.bmp	sur	la	plage.	fin	fin	ong	p	p																209	167	638						1
124	Bloc02		Axelle	utilisait	un	fer_f.bmp	pour	repasser	la	chemise_o.bmp	de	son	mari.	ong	fin	ong	p	p							147	206	652												1
125	Bloc02		Apolline	allumait	un	panier.bmp	avec	un		egouttoir.bmp	dans	le	jardin.	fillong	fill	fill	q	q
126	Bloc02	François	avait	utilisé	un	stylo_f.bmp	pour	écrire	une	lettre_f.bmp	à	son	père.	fin	fin	fin	p	p				4139	221	647														1
127	Bloc02	Fernande	avait	utilisé	un	tuyau_o.bmp	pour	remplir	la	piscine_f.bmp	dans	le	jardin.	fin	ong	fin	p	p													638	526	552								1
128	Bloc02		Rodolphe	utilisait	une	louche_f.bmp	pour	servir	le	ragout_o.bmp	pour	le	diner.	ong	fin	ong	p	p							out+	627	438												1
129	Bloc02	Basile	avait	arrosé	une	piano.bmp	avec	un		plante.bmp	de	sa	mère.	fillfin	fill	fill	q	p
130	Bloc02	Noël	avait	utilisé	une	tireuse_o.bmp	pour	servir	une	bière_f.bmp	dans	son	bar.	fin	ong	fin	p	p													out+	695	1819								1
131	Bloc02		Corentin	utilisait	des	crayons_o.bmp	pour	dessiner	un	dessin_f.bmp	pour	sa	maman.	ong	ong	fin	p	p										out+	out+	218										1
132	Bloc02		Patrice	utilisait	le	chaussepied_o.bmp	pour	chausser	ses	chaussure_o.bmp	avant	de	partir.	ong	ong	ong	p	p	728	330	477																1
133	Bloc02	Lucienne	avait	utilisé	une	couteaupizza_f.bmp	pour	couper	la	pizza_o.bmp	de	la	pizzeria.	fin	fin	ong	p	p																602	164	763						1
134	Bloc02	Ninon	avait	lissé	une	vase.bmp	avec	un		raquette.bmp	sur	le	toît	fillfin	fill	fill	q	q
135	Bloc02	Olivier	avait	pris	un	sécateur_f.bmp	pour	couper	des	fleurs_f.bmp	dans	son	jardin.	fin	fin	fin	p	p				219	178	588														1
136	Bloc02		Désiré	taillait	des	ballonrugby.bmp	avec	un		dominos.bmp	sur	la	lune.	fillong	fill	fill	q	q
137	Bloc02	Pascal	avait	utilisé	une	comptegouttes_f.bmp	pour	remplir	un	tubeessai_f.bmp	dans	le	laboratoire.	fin	fin	fin	p	p				1064	437	597														1
138	Bloc02	Lucien	avait	utilisé	une	hache_f.bmp	pour	couper	du	boiscoupé_o.bmp	dans	la	forêt.	fin	fin	ong	p	p																150	166	485						1
139	Bloc02	Adrien	avait	utilisé	une	éponge_f.bmp	pour	effacer	le	tableau_o.bmp	avant	de	partir.	fin	fin	ong	p	p																170	187	1095						1
140	Bloc02		Clémence	utilisait	une	pinceescargots_o.bmp	pour	manger	les	escargots_f.bmp	comme	sa	mère.	ong	ong	fin	p	p										1160	149	1112										1
141	Bloc02		Perrine	utilisait	du	vernis_f.bmp	pour	colorer	les	ongles_o.bmp	de	sa	sœur.	ong	fin	ong	p	p							577	148	531												1
142	Bloc02		Albert	utilisait	un	tournevis_f.bmp	pour	démonter	un	ordinateur_o.bmp	pour	le	réparer.	ong	fin	ong	p	p							123	143	378												1
143	Bloc02	Angélique	avait	utilisé	une	spatule2_f.bmp	pour	retourner	une	crêpe_o.bmp	dans	la	poêle.	fin	fin	ong	p	p																115	94	440						1
144	Bloc02		Victoire	versait	du	appareilphoto.bmp	dans	un		coca.bmp	dans	la	piscine.	fillong	fill	fill	q	q
145	Bloc02	Fernand	avait	utilisé	un	évier_o.bmp	pour	laver	la	vaisselle_f.bmp	après	le	repas.	fin	ong	fin	p	p													130	146	617								1
146	Bloc02		Frédérique	utilisait	un	cassenoix_o.bmp	pour	casser	des	noix_f.bmp	sur	la	table.	ong	ong	fin	p	p										131	132	378										1
147	Bloc02		Vivien	envoyait	des	grillepain.bmp	avec	un		ballons.bmp	dans	le	ciel.	fillong	fill	fill	q	q
148	Bloc02	Eloi	avait	étalé	un	boiteoutils.bmp	avec	une		volant.bmp	sur	la	plage.	fillfin	fill	fill	q	q
149	Bloc02		Reine	utilisait	des	feutres_f.bmp	pour	colorier	un	image_o.bmp	pour	sa	sœur.	ong	fin	ong	p	p							137	174	613												1
150	Bloc02	Marceline	avait	mangé	des	microscope.bmp	avec	un		chocolats.bmp	dans	la	prairie.	fillfin	fill	fill	q	q
151	Bloc02	Julien	avait	utilisé	le	robinet_f.bmp	pour	remplir	un	verre_f.bmp	avant	d'aller	courir.	fin	fin	fin	p	p				180	144	740														1
152	Bloc02		Mathieu	utilisait	son	briquet_o.bmp	pour	allumer	la	cigarette_o.bmp	de	son	ami.	ong	ong	ong	p	p	141	116	589																1
153	Bloc02	Bastien	avait	versé	un	seau_o.bmp	pour	remplir	un	aquarium_f.bmp	dans	le	salon.	fin	ong	fin	p	p													124	178	411								1
154	Bloc02		Sylvaine	lisait	son	canape.bmp	avec	un		agenda.bmp	du	père	noël.	fillong	fill	fill	q	q
155	Bloc02		Suzanne	utilisait	le	rouleaupatisserie_o.bmp	pour	étaler	la	pâte_o.bmp	pour	sa	tarte.	ong	ong	ong	p	p	187	141	554																1
156	Bloc02	Véronique	avait	utilisé	une	fourchette_f.bmp	pour	tourner	son	steack_f.bmp	dans	la	poêle.	fin	fin	fin	p	p				167	128	392														1
157	Bloc02	Thierry	s'était	aidé	d'un	entonnoir_f.bmp	pour	remplir	la	salière_f.bmp	avant	de	manger	fin	fin	fin	p	p				172	122	5758														1
158	Bloc02	Amélie	avait	utilisé	le	rouleau_f.bmp	pour	peindre	le	mur_o.bmp	pendant	ses	vacances.	fin	fin	ong	p	p																1290	174	out+						1
159	Bloc02		Josette	utilisait	le	ferlisser_o.bmp	pour	lisser	les	lissé_o.bmp	de	sa	sœur.	ong	ong	ong	p	p	646	663	1263																1
160	Bloc02	Marie	avait	servi	une	cintre.bmp	avec	un		glace.bmp	sur	le	trottoir.	fillfin	fill	fill	q	q
161	Bloc02	Alphonsine	avait	frisé	un	carton.bmp	avec	un		globe.bmp	dans	le	four.	fillfin	fill	fill	q	q
162	Bloc02	Sandrine	avait	pris	des	ciseaux_f.bmp	pour	couper	un	ruban_f.bmp	de	son	cadeau.	fin	fin	fin	p	p				237	210	3367														1
163	Bloc02		Sylviane	utilisait	une	rape_o.bmp	pour	raper	du	fromage_f.bmp	dans	la	cuisine.	ong	ong	fin	p	p										193	165	1120										1
164	Bloc02	Lisette	avait	percé	une	panier2.bmp	avec	un		épinglenourisse.bmp	de	sa	sœur.	fillfin	fill	fill	q	q
165	Bloc03		Yann	utilisait	une	serviette_o.bmp	pour	sécher	le	chien_f.bmp	après	une	balade.	ong	ong	fin	p	p										out+	753	out+										1
166	Bloc03	Barthélemy	avait	chaussé	un	montre.bmp	avec	une		sifflet.bmp	pour	le	match.	fillfin	fill	fill	q	q
167	Bloc03	Blaise	avait	allumé	un	clubdegolf.bmp	avec	un		ventilateur.bmp	de	son	père.	fillfin	fill	fill	q	q
168	Bloc03		Arnaud	utilisait	un	tirebouchon_o.bmp	pour	ouvrir	la	bouteillevin1_o.bmp	de	son	père.	ong	ong	ong	p	p	146	160	493																1
169	Bloc03		Sylvain	prenait	une	bouteillelait_o.bmp	pour	verser	un	verrelait_o.bmp	pour	son	frère.	ong	ong	ong	p	p	145	157	504																1
170	Bloc03		Jeannette	utilisait	une	pièce_f.bmp	pour	gratter	le	ticket_o.bmp	qu'elle	a	gagné.	ong	fin	ong	p	p							113	151	477												1
171	Bloc03		Renée	utilisait	une	pinceescargots_o.bmp	pour	manger	les	escargots_o.bmp	comme	sa	mère.	ong	ong	ong	p	p	172	141	338																1
172	Bloc03		Félicien	lançait	un	micro.bmp	avec	un		frigo.bmp	loin	devant	lui.	fillong	fill	fill	q	q
173	Bloc03	Serge	avait	utilisé	une	spatule2_f.bmp	pour	retourner	une	crêpe_f.bmp	dans	la	poêle.	fin	fin	fin	p	p				176	156	437														1
174	Bloc03	Gisèle	avait	utilisé	une	tireuse_f.bmp	pour	servir	une	bière_o.bmp	dans	son	bar.	fin	fin	ong	p	p																174	54	583						1
175	Bloc03	Aude	s'était	aidée	d'un	entonnoir_o.bmp	pour	remplir	la	salière_f.bmp	avant	de	manger	fin	ong	fin	p	p													149	174	700								1
176	Bloc03	Odette	avait	utilisé	un	économe_f.bmp	pour	éplucher	une	pomme_o.bmp	pour	sa	tarte.	fin	fin	ong	p	p																185	136	402						1
177	Bloc03	Jeanne	s'était	aidée	d'un	rateau_f.bmp	pour	ramasser	les	feuilles_f.bmp	dans	le	jardin.	fin	fin	fin	p	p				172	185	477														1
178	Bloc03		Germain	utilisait	son	briquet_f.bmp	pour	allumer	la	cigarette_o.bmp	de	son	ami.	ong	fin	ong	p	p							149	175	630												1
179	Bloc03		David	utilisait	le	tournevis_f.bmp	pour	assembler	une	chaise_o.bmp	qu'il	a	acheté.	ong	fin	ong	p	p							158	156	482												1
180	Bloc03	Marcelle	avait	utilisé	une	bouteillevin_f.bmp	pour	remplir	un	verrevin_o.bmp	à	son	amie.	fin	fin	ong	p	p																187	441	400						1
181	Bloc03	Yves	avait	utilisé	une	pelle2_f.bmp	pour	construire	un	chateausable_f.bmp	sur	la	plage.	fin	fin	fin	p	p				165	185	562														1
182	Bloc03		Thérèse	utilisait	un	couteaubeurre_o.bmp	pour	étaler	le	beurre_o.bmp	pendant	le	repas.	ong	ong	ong	p	p	208	177	482																1
183	Bloc03	Pascale	avait	utilisé	un	tuyau_f.bmp	pour	remplir	la	piscine_o.bmp	dans	le	jardin.	fin	fin	ong	p	p																186	183	672						1
184	Bloc03	Antoine	avait	utilisé	une	couteaupizza_f.bmp	pour	couper	la	pizza_f.bmp	de	la	pizzeria.	fin	fin	fin	p	p				210	206	653														1
185	Bloc03	Honorine	avait	allumé	un	marteau.bmp	avec	un		lecteurCD.bmp	de	son	grand-père.	fillfin	fill	fill	q	q
186	Bloc03		Emmanuel	utilisait	la	colle_o.bmp	pour	assembler	la	maisonpoup_f.bmp	pour	sa	fille.	ong	ong	fin	p	p										166	116	540										1
187	Bloc03		Rémi	utilisait	une	louche_o.bmp	pour	servir	le	ragout_f.bmp	pour	le	diner.	ong	ong	fin	p	p										145	110	370										1
188	Bloc03		Emilien	utilisait	le	chaussepied_f.bmp	pour	chausser	ses	chaussure_o.bmp	avant	de	partir.	ong	fin	ong	p	p							117	170	520												1
189	Bloc03		Laure	utilisait	du	vernis_o.bmp	pour	colorer	les	ongles_f.bmp	de	sa	sœur.	ong	ong	fin	p	p										159	123	468										1
190	Bloc03	Rolande	avait	utilisé	un	stylo_o.bmp	pour	écrire	une	lettre_f.bmp	à	son	père.	fin	ong	fin	p	p													94	192	344								1
191	Bloc03		Léonie	utilisait	un	ferfriser_f.bmp	pour	friser	ses	frisé_o.bmp	avant	la	fête.	ong	fin	ong	p	p							123	150	480												1
192	Bloc03	Armand	avait	pris	un	sécateur_o.bmp	pour	couper	des	fleurs_f.bmp	dans	son	jardin.	fin	ong	fin	p	p													116	219	875								1
193	Bloc03	Guillaume	avait	utilisé	une	hache_f.bmp	pour	couper	du	boiscoupé_f.bmp	dans	la	forêt.	fin	fin	fin	p	p				163	169	727														1
194	Bloc03	Marine	avait	utilisé	une	cafetière_f.bmp	pour	remplir	le	café_o.bmp	de	son	ami.	fin	fin	ong	p	p																153	132	360						1
195	Bloc03	Lucie	avait	utilisé	un	évier_f.bmp	pour	laver	la	vaisselle_o.bmp	après	le	repas.	fin	fin	ong	p	p																141	120	458						1
196	Bloc03	Emeline	avait	pris	des	ciseaux_o.bmp	pour	couper	un	ruban_f.bmp	de	son	cadeau.	fin	ong	fin	p	p													102	136	365								1
197	Bloc03		Oriane	promenait	son	balayette.bmp	avec	une		chat.bmp	de	la	garage.	fillong	fill	fill	q	q
198	Bloc03		Aimé	utilisait	le	rouleaupatisserie_f.bmp	pour	étaler	la	pâte_o.bmp	pour	sa	tarte.	ong	fin	ong	p	p							107	161	609												1
199	Bloc03		Delphine	utilisait	une	clé_o.bmp	pour	ouvrir	le	cadenas1_o.bmp	de	sa	valise	ong	ong	ong	p	p	207	176	311																1
200	Bloc03		Hervé	utilisait	une	allumette_o.bmp	pour	allumer	le	cigare_o.bmp	qui	lui	restait.	ong	ong	ong	p	p	170	188	399																1
201	Bloc03	Damien	avait	utilisé	une	carafe_f.bmp	pour	remplir	son	verre2_o.bmp	à	la	cantine.	fin	fin	ong	p	p																173	208	465						1
202	Bloc03	Mireille	avait	utilisé	le	sechecheveux_f.bmp	pour	sécher	ses	cheveux_o.bmp	avant	de	sortir.	fin	fin	ong	p	p																191	150	499						1
203	Bloc03	Cyrille	avait	utilisé	le	robinet_o.bmp	pour	remplir	un	verre_f.bmp	avant	d'aller	courir.	fin	ong	fin	p	p													189	301	656								1
204	Bloc03	Didier	avait	utilisé	une	serpillère_f.bmp	pour	nettoyer	le	sol_f.bmp	de	la	cuisine.	fin	fin	fin	p	p				208	204	462														1
205	Bloc03		Lucille	peignait	une	cartes.bmp	avec	des		chaise.bmp	qu'elle	a	réçu.	fillong	fill	fill	q	q
206	Bloc03		Rosalie	repassait	une	canard.bmp	avec	un		robe.bmp	dans	le	salon.	fillong	fill	fill	q	p
207	Bloc03		Pierrick	utilisait	une	tondeuse_f.bmp	pour	tondre	la	pelouse_o.bmp	devant	sa	maison.	ong	fin	ong	p	p							437	552	632												1
208	Bloc03	Benoît	avait	versé	un	seau_f.bmp	pour	remplir	un	aquarium_o.bmp	dans	le	salon.	fin	fin	ong	p	p																181	127	1779						1
209	Bloc03	Gaspard	avait	plié	une	mixeur.bmp	avec	un		serviette.bmp	dans	la	cuisine.	fillfin	fill	fill	q	q
210	Bloc03	Luce	avait	terminé	un	radiateur.bmp	avec	un		puzzle.bmp	en	quelques	minutes.	fillfin	fill	fill	q	q
211	Bloc03	Jérémie	s'était	servi	d'un	filet_o.bmp	pour	attraper	un	poisson_f.bmp	dans	le	lac.	fin	ong	fin	p	p													147	190	1327								1
212	Bloc03		Maximilien	remplissait	un	feurouge.bmp	avec	des		sac.bmp	de	son	frère.	fillong	fill	fill	q	q
213	Bloc03	Georges	avait	utilisé	un	rasoir_f.bmp	pour	se raser	la	tête_f.bmp	avant	de	sortir.	fin	fin	fin	p	p				185	177	467														1
214	Bloc03		Yannick	utilisait	un	tournevis_o.bmp	pour	démonter	un	ordinateur_f.bmp	pour	le	réparer.	ong	ong	fin	p	p										182	146	653										1
215	Bloc03	Célestin	avait	coupé	une	sacoche.bmp	avec	un		barque.bmp	de	son	voisin.	fillfin	fill	fill	q	q
216	Bloc03	Léandre	avait	allumé	un	table.bmp	avec	une		portefeuille.bmp	de	la	cuisine.	fillfin	fill	fill	q	q
217	Bloc03	Annette	avait	utilisé	une	fourchette_o.bmp	pour	tourner	son	steack_f.bmp	dans	la	poêle.	fin	ong	fin	p	p													1954	out+	out+								1
218	Bloc03		Firmin	mangeait	une	lampadaire.bmp	avec	un		tapettemouches.bmp	dans	le	jardin.	fillong	fill	fill	q	q
219	Bloc03		Georgette	utilisait	un	couteausuisse_o.bmp	pour	tailler	un	crayon_f.bmp	de	son	père.	ong	ong	fin	p	p										203	802	3962										1
220	Bloc03		Gustave	gonflait	un	laisse.bmp	avec	une		ballon.bmp	avant	le	match.	fillong	fill	fill	q	q
221	Bloc03	Virginie	avait	utilisé	le	rouleau_f.bmp	pour	peindre	le	mur_f.bmp	pendant	ses	vacances.	fin	fin	fin	p	p				out+	114	448														1
222	Bloc03		Solange	utilisait	des	feutres_o.bmp	pour	colorier	un	image_f.bmp	pour	sa	sœur.	ong	ong	fin	p	p										119	111	129										1
223	Bloc03	Manon	avait	utilisé	une	boutbière_f.bmp	pour	remplir	un	verrebière_o.bmp	dans	sa	cuisine.	fin	fin	ong	p	p																125	106	422						1
224	Bloc03		Bernadette	utilisait	un	cassenoix_o.bmp	pour	casser	des	noix_o.bmp	sur	la	table.	ong	ong	ong	p	p	150	124	268																1
225	Bloc03	Gaston	avait	utilisé	une	perceuse_o.bmp	pour	faire	un	troubois_f.bmp	dans	la	menuiserie.	fin	ong	fin	p	p													126	169	out+								1
226	Bloc03	Yannick	avait	mis	du	extincteur.bmp	avec	un		rougealevres.bmp	devant	le	miroir.	fillfin	fill	fill	q	q
227	Bloc03		Nadine	utilisait	une	rape_o.bmp	pour	raper	du	fromage_o.bmp	dans	la	cuisine.	ong	ong	ong	p	p	138	73	56																1
228	Bloc03		Aurélien	utilisait	un	diable_o.bmp	pour	transporter	les	cartons_f.bmp	pour	le	déménagement.	ong	ong	fin	p	p										158	141	559										1
229	Bloc03	Angèle	avait	utilisé	une	comptegouttes_o.bmp	pour	remplir	un	tubeessai_f.bmp	dans	le	laboratoire.	fin	ong	fin	p	p													123	183	506								1
230	Bloc03		Josée	coupait	des	telephone.bmp	avec	un		tongs.bmp	pour	sa	fille.	fillong	fill	fill	q	q
231	Bloc03		Morgane	utilisait	un	fer_o.bmp	pour	repasser	la	chemise_f.bmp	de	son	mari.	ong	ong	fin	p	p										185	117	377										1
232	Bloc03	Edgard	avait	assemblé	des	poids.bmp	avec	des		baguettes.bmp	dans	sa	chambre.	fillfin	fill	fill	q	q
233	Bloc03		Adele	utilisait	le	ferlisser_f.bmp	pour	lisser	les	lissé_o.bmp	de	sa	sœur.	ong	fin	ong	p	p							125	170	482												1
234	Bloc03		Andrée	utilisait	une	manique_o.bmp	pour	retirer	le	couvercle_o.bmp	en	faisant	attention.	ong	ong	ong	p	p	176	149	2009																1
235	Bloc03		Marielle	utilisait	une	spatule_f.bmp	pour	servir	la	partpizza_o.bmp	avant	de	manger.	ong	fin	ong	p	p							227	294	1015												1
236	Bloc03		Violette	utilisait	un	couteau_f.bmp	pour	couper	le	pain_o.bmp	avant	le	repas.	ong	fin	ong	p	p							129	165	587												1
237	Bloc03	Paule	avait	utilisé	une	pelle_o.bmp	pour	creuser	un	trousable_f.bmp	dans	le	sable.	fin	ong	fin	p	p													115	167	577								1
238	Bloc03		Josiane	utilisait	des	crayons_o.bmp	pour	dessiner	un	dessin_o.bmp	pour	sa	maman.	ong	ong	ong	p	p	206	233	501																1
239	Bloc03	Aurélie	avait	utilisé	une	couteautarte_f.bmp	pour	découper	une	tarte_f.bmp	pour	son	anniversaire.	fin	fin	fin	p	p				191	169	589														1
240	Bloc03		Germaine	utilisait	une	loupe_o.bmp	pour	lire	le	livre_f.bmp	ecrit	trop	petit.	ong	ong	fin	p	p										141	166	409										1
241	Bloc03	Rose	avait	rapé	du	fermetureeclair.bmp	avec	une		scotch.bmp	de	sa	veste.	fillfin	fill	fill	q	q
242	Bloc03		Ambroise	rapait	une	poisson.bmp	avec	un		enveloppe.bmp	peché	ce	matin.	fillong	fill	fill	q	q
243	Bloc03		Honoré	grattait	une	trombone.bmp	avec	un		imprimante.bmp	dans	son	bureau.	fillong	fill	fill	q	q
244	Bloc03	Marc	avait	utilisé	une	éponge_f.bmp	pour	effacer	le	tableau_f.bmp	avant	de	partir.	fin	fin	fin	p	p				198	189	604														1
																			451.586	380.821	758.931	732.138	271.724	1089.76	461.679	498.607	747.966	593.357	362.69	812.931	527.679	552.536	792.519	429.667	354.714	876.519	1	1	1	1	1	0.966667

[truncated: 19 more sheets: B1.4.2, B1.6.1, B1.12.1, B2.1.1, B2.2.1, B2.2.1b, B2.5.2, B2.7.1, B2.8.1, B3.6.1, A1.1.3, A2.2.3, A3.4.3, B3.3.3, A1.1.1, A3.1.1, B3.1.1, A2.1.1, overall]
