# Supplementary material for: Grammatical verb aspect and event roles in sentence processing
Source: PLoS One. 2017 Dec 29;12(12):e0189919. doi: 10.1371/journal.pone.0189919 (PMC5747445; doi:10.1371/journal.pone.0189919)
Supplement: S2 Dataset — (XLSM) [file pone.0189919.s002.xlsm]

## Sheet: B3.201
																	ongcong			fincong			ongobinc			ongininc			finobinc			finininc			Acc
Block	Word1	Word2	Word3	Word4	PicObject	Word6	Word7	PicInst	Word9	Word10	Word11	CondVerb	CondObject	CondInst	CorrResp	Response1.RESP	Image1.RT	Image2.RT	Response1.RT	Image1.RT	Image2.RT	Response1.RT	Image1.RT	Image2.RT	Response1.RT	Image1.RT	Image2.RT	Response1.RT	Image1.RT	Image2.RT	Response1.RT	Image1.RT	Image2.RT	Response1.RT	AccOngCong	AccFinCong	AccOngObInc	AccOngInInc	AccFinObInc	AccFinInInc
5	Gisèle	avait	servi	une	bière_o.bmp	avec	une	tireuse_f.bmp	dans	un	bar.	fin	ong	fin	p	p													611	605	737								1
6	Guillaume	avait	coupé	du	boiscoupé_f.bmp	avec	une	hache_f.bmp	dans	la	forêt.	fin	fin	fin	p	p				710	466	out+														1
7	Barthélemy	avait	chaussé	un	sifflet.bmp	avec	une	montre.bmp	pour	le	match.	fillfin	fill	fill	q	q
8		Bernadette	cassait	des	noix_o.bmp	avec	un	cassenoix_o.bmp	sur	la	table.	ong	ong	ong	p	p	out+	out+	987																1
9	Benoît	avait	rempli	un	aquarium_o.bmp	avec	un	seau_f.bmp	dans	le	salon.	fin	ong	fin	p	p													730	480	348								1
10		Laure	maquillait	ses	ongles_f.bmp	avec	du	vernis_o.bmp	et	un	pinceau.	ong	fin	ong	p	p							707	560	1495												1
11		Jeannette	grattait	le	ticket_o.bmp	avec	une	pièce_f.bmp	sortie	du	porte-monnaie.	ong	ong	fin	p	p										out+	578	845										1
12	Léandre	avait	allumé	un	portefeuille.bmp	avec	une	table.bmp	de	la	cuisine.	fillfin	fill	fill	q	q
13	Luce	avait	terminé	un	puzzle.bmp	avec	un	radiateur.bmp	en	quelques	minutes.	fillfin	fill	fill	q	q
14		Aimé	étalait	la	pâte_o.bmp	avec	le	rouleaupatisserie_f.bmp	de	sa	mère.	ong	ong	fin	p	p										813	366	255										1
15	Edgard	avait	assemblé	des	baguettes.bmp	avec	des	poids.bmp	dans	sa	chambre.	fillfin	fill	fill	q	q
16		Rosalie	repassait	une	robe.bmp	avec	un	canard.bmp	dans	le	salon.	fillong	fill	fill	q	q
17		Yannick	démontait	un	ordinateur_f.bmp	avec	un	tournevis_o.bmp	pour	le	réparer.	ong	fin	ong	p	p							out+	544	out+												1
18	Odette	avait	épluché	une	pomme_o.bmp	avec	un	économe_f.bmp	dans	la	cuisine.	fin	ong	fin	p	p													out+	out+	out+								1
19		Gustave	gonflait	un	ballon.bmp	avec	une	laisse.bmp	avant	le	match.	fillong	fill	fill	q	q
20	Aurélie	avait	découpé	une	tarte_f.bmp	avec	un	couteautarte_f.bmp	pour	son	anniversaire.	fin	fin	fin	p	p				638	540	442														1
21	Emeline	avait	coupé	un	ruban_f.bmp	avec	les	ciseaux_o.bmp	de	son	frère.	fin	fin	ong	p	p																out+	407	386						1
22	Virginie	avait	peint	le	mur_f.bmp	avec	un	rouleau_f.bmp	et	un	pinceau.	fin	fin	fin	p	p				out+	548	712														1
23		Sylvain	servait	un	verrelait_o.bmp	avec	une	bouteillelait_o.bmp	sortie	du	frigidaire.	ong	ong	ong	p	p	out+	602	415																1
24	Didier	avait	nettoyé	le	sol_f.bmp	avec	une	serpillère_f.bmp	dans	la	cuisine.	fin	fin	fin	p	p				503	490	607														1
25	Marine	avait	rempli	une	café_o.bmp	avec	une	cafetière_f.bmp	pour	son	ami.	fin	ong	fin	p	p													out+	504	401								1
26	Blaise	avait	allumé	un	ventilateur.bmp	avec	un	clubdegolf.bmp	de	son	père.	fillfin	fill	fill	q	q
27		Aurélien	transportait	les	cartons_f.bmp	avec	un	diable_o.bmp	pour	le	déménagement.	ong	fin	ong	p	p							680	517	797												1
28		Andrée	retirait	le	couvercle_o.bmp	avec	une	manique_o.bmp	en	faisant	attention.	ong	ong	ong	p	p	742	443	284																1
29		Firmin	mangeait	une	tapettemouches.bmp	avec	un	lampadaire.bmp	dans	le	jardin.	fillong	fill	fill	q	q
30		Lucille	peignait	une	chaise.bmp	avec	des	cartes.bmp	qu'elle	a	réçu.	fillong	fill	fill	q	q
31	Lucie	avait	nettoyé	la	vaisselle_o.bmp	dans	un	évier_f.bmp	de	la	cuisine.	fin	ong	fin	p	p													out+	546	645								1
32	Rolande	avait	écrit	une	lettre_f.bmp	avec	un	stylo_o.bmp	de	son	père.	fin	fin	ong	p	p																898	409	out+						1
33	Honorine	avait	allumé	un	lecteurCD.bmp	avec	un	marteau.bmp	de	son	grand-père.	fillfin	fill	fill	q	q
34	Rose	avait	rapé	du	scotch.bmp	avec	une	fermetureeclair.bmp	de	sa	veste.	fillfin	fill	fill	q	q
35	Pascale	avait	rempli	une	piscine_o.bmp	avec	un	tuyau_f.bmp	dans	le	jardin.	fin	ong	fin	p	p													629	432	361								1
36		Morgane	repassait	la	chemise_f.bmp	avec	un	fer_o.bmp	pour	son	mari.	ong	fin	ong	p	p							624	748	1021												1
37		Pierrick	tondait	la	pelouse_o.bmp	avec	une	tondeuse_f.bmp	qu'il	a	acheté.	ong	ong	fin	p	p										501	623	out+										1
38	Gaston	avait	percé	un	troubois_f.bmp	avec	une	perceuse_o.bmp	dans	la	menuiserie.	fin	fin	ong	p	p																951	442	999						1
39	Annette	avait	tourné	le	steack_f.bmp	avec	une	fourchette_o.bmp	dans	la	poêle.	fin	fin	ong	p	p																503	393	552						1
40		Germaine	lisait	le	livre_f.bmp	avec	une	loupe_o.bmp	pour	mieux	voir.	ong	fin	ong	p	p							413	470	219												1
41		Delphine	ouvrait	le	cadenas1_o.bmp	avec	une	clé_o.bmp	trouvée	par	terre.	ong	ong	ong	p	p	332	455	257																1
42		Renée	mangeait	les	escargots_o.bmp	avec	une	pinceescargots_o.bmp	comme	sa	mère.	ong	ong	ong	p	q																			0
43		Solange	coloriait	un	image_f.bmp	avec	des	feutres_o.bmp	de	sa	sœur.	ong	fin	ong	p	p							494	353	508												1
44	Jérémie	avait	attrapé	le	poisson_f.bmp	avec	un	filet_o.bmp	de	son	oncle.	fin	fin	ong	p	p																516	626	out+						1
45		Thérèse	étalait	le	beurre_o.bmp	avec	un	couteaubeurre_o.bmp	pendant	le	repas.	ong	ong	ong	p	p	679	439	210																1
46		Léonie	frisait	ses	frisé_o.bmp	avec	un	ferfriser_f.bmp	avant	la	fête.	ong	ong	fin	p	p										877	548	1324										1
47	Gaspard	avait	plié	une	serviette.bmp	avec	un	mixeur.bmp	dans	la	cuisine.	fillfin	fill	fill	q	q
48		Hervé	allumait	le	cigare_o.bmp	avec	une	allumette_o.bmp	de	la	boîte.	ong	ong	ong	p	p	698	178	1034																1
49	Cyrille	avait	rempli	un	verre_f.bmp	avec	le	robinet_o.bmp	de	la	cuisine.	fin	fin	ong	p	p																618	431	630						1
50	Paule	avait	creusé	un	trousable_f.bmp	avec	une	pelle_o.bmp	dans	le	sable.	fin	fin	ong	p	p																587	597	355						1
51	Yannick	avait	mis	du	rougealevres.bmp	avec	un	extincteur.bmp	devant	le	miroir.	fillfin	fill	fill	q	q
52		Emmanuel	assemblait	la	maisonpoup_f.bmp	avec	un	colle_o.bmp	pour	sa	fille.	ong	fin	ong	p	p							405	559	430												1
53	Damien	avait	rempli	un	verre2_o.bmp	avec	une	carafe_f.bmp	de	la	cantine.	fin	ong	fin	p	p													713	503	620								1
54		Marielle	servait	la	partpizza_o.bmp	avec	une	spatule_f.bmp	avant	de	manger.	ong	ong	fin	p	p										216	406	out+										1
55		Honoré	grattait	une	imprimante.bmp	avec	un	trombone.bmp	dans	son	bureau.	fillong	fill	fill	q	q
56	Antoine	avait	coupé	la	pizza_f.bmp	avec	un	couteaupizza_f.bmp	de	la	pizzeria.	fin	fin	fin	p	p				454	361	343														1
57		Nadine	rapait	du	fromage_o.bmp	avec	une	rape_o.bmp	dans	la	cuisine.	ong	ong	ong	p	p	186	320	327																1
58	Célestin	avait	coupé	une	barque.bmp	avec	un	sacoche.bmp	de	son	voisin.	fillfin	fill	fill	q	q
59	Angèle	avait	rempli	un	tubeessai_f.bmp	avec	un	comptegouttes_o.bmp	dans	le	laboratoire.	fin	fin	ong	p	p																677	out+	1186						1
60		Georgette	taillait	un	crayon_f.bmp	avec	un	couteausuisse_o.bmp	de	son	père.	ong	fin	ong	p	p							495	231	223												1
61	Serge	avait	retourné	une	crêpe_f.bmp	avec	une	spatule2_f.bmp	de	la	cuisine.	fin	fin	fin	p	p				735	391	262														1
62		Félicien	lançait	un	frigo.bmp	avec	un	micro.bmp	loin	devant	lui.	fillong	fill	fill	q	q
63		Rémi	servait	le	ragout_f.bmp	avec	une	louche_o.bmp	pour	le	diner.	ong	fin	ong	p	p							199	out+	525												1
64	Armand	avait	coupé	des	fleurs_f.bmp	avec	un	sécateur_o.bmp	de	sa	mère.	fin	fin	ong	p	p																out+	out+	267						1
65		Arnaud	ouvrait	la	bouteillevin1_o.bmp	avec	un	tirebouchon_o.bmp	de	son	père.	ong	ong	ong	p	p	233	229	569																1
66	Yves	avait	construit	un	chateausable_f.bmp	avec	une	pelle2_f.bmp	sur	la	plage.	fin	fin	fin	p	p				514	271	326														1
67		Adele	lissait	ses	lissé_o.bmp	avec	le	ferlisser_f.bmp	de	sa	soeur.	ong	ong	fin	p	p										518	out+	702										1
68		Josée	coupait	des	tongs.bmp	avec	un	telephone.bmp	pour	sa	fille.	fillong	fill	fill	q	q
69		Oriane	promenait	son	chat.bmp	avec	une	balayette.bmp	de	la	garage.	fillong	fill	fill	q	q
70	Marc	avait	effacé	le	tableau_f.bmp	avec	une	éponge_f.bmp	avant	de	partir.	fin	fin	fin	p	p				584	347	450														1
71	Marcelle	avait	rempli	un	verrevin_o.bmp	avec	une	bouteillevin_f.bmp	pour	son	amie.	fin	ong	fin	p	p													590	237	929								1
72		Emilien	chaussait	ses	chaussure_o.bmp	avec	le	chaussepied_f.bmp	pendu	à	l'entrée.	ong	ong	fin	p	p										308	547	527										1
73		Violette	coupait	le	pain_o.bmp	avec	un	couteau_f.bmp	de	la	cuisine.	ong	ong	fin	p	p										264	214	368										1
74	Jeanne	avait	ramassé	les	feuilles_f.bmp	avec	un	rateau_f.bmp	dans	le	jardin.	fin	fin	fin	p	p				442	315	131														1
75	Mireille	avait	séché	ses	cheveux_o.bmp	avec	un	sechecheveux_f.bmp	de	sa	mère.	fin	ong	fin	p	p													587	265	222								1
76	Aude	avait	rempli	une	salière_f.bmp	avec	un	entonnoir_o.bmp	avant	de	manger.	fin	fin	ong	p	p																262	290	690						1
77		Ambroise	rapait	une	enveloppe.bmp	avec	un	poisson.bmp	peché	ce	matin.	fillong	fill	fill	q	q
78		Maximilien	remplissait	un	sac.bmp	avec	des	feurouge.bmp	de	son	frère.	fillong	fill	fill	q	q
79		David	assemblait	une	chaise_o.bmp	avec	le	tournevis_f.bmp	de	son	père.	ong	ong	fin	p	p										191	240	200										1
80	Georges	avait	rasé	sa	tête_f.bmp	avec	un	rasoir_f.bmp	acheté	la	veille.	fin	fin	fin	p	p				219	233	out+														1
81	Manon	avait	rempli	un	verrebière_o.bmp	avec	une	boutbière_f.bmp	dans	la	cuisine.	fin	ong	fin	p	p													403	229	295								1
82		Germain	allumait	la	cigarette_o.bmp	avec	le	briquet_f.bmp	offert	par	Sylvie.	ong	ong	fin	p	p										206	206	261										1
83		Yann	séchait	le	chien_f.bmp	avec	une	serviette_o.bmp	dans	la	salle de bain.	ong	fin	ong	p	p							410	185	175												1
84		Josiane	dessinait	un	dessin_o.bmp	avec	des	crayons_o.bmp	achetés	au	marché.	ong	ong	ong	p	p	371	248	733																1
85	Yvonne	avait	coupé	un	ruban_o.bmp	avec	les	ciseaux_f.bmp	de	son	frère.	fin	ong	fin	p	p													431	328	181								1
86	Gwenaelle	avait	construit	un	chateausable_f.bmp	avec	une	pelle2_o.bmp	sur	la	plage.	fin	fin	ong	p	p																460	491	267						1
87		Mariette	versait	un	surf.bmp	avec	un	papillon.bmp	pour	sa	mère.	fillong	fill	fill	q	q
88	Éliane	avait	coupé	des	fleurs_o.bmp	avec	un	sécateur_f.bmp	de	sa	mère.	fin	ong	fin	p	p													221	504	out+								1
89	Margot	avait	effacé	le	tableau_f.bmp	avec	une	éponge_o.bmp	avant	de	partir.	fin	fin	ong	p	p																399	266	829						1
90	Léontine	avait	allumé	une	bougie.bmp	avec	un	oeufauplat.bmp	lors	du	diner.	fillfin	fill	fill	q	q
91	Fabien	avait	écrit	une	lettre_o.bmp	avec	un	stylo_f.bmp	de	son	père.	fin	ong	fin	p	q																							0
92	Carole	avait	rempli	un	verre_o.bmp	avec	le	robinet_f.bmp	de	la	cuisine.	fin	ong	fin	p	p													275	265	421								1
93	Victorine	avait	mangé	des	gateaux.bmp	avec	une	voiture.bmp	pour	le	gouter.	fillfin	fill	fill	q	q
94		Franck	séchait	le	chien_o.bmp	avec	une	serviette_o.bmp	dans	la	salle de bain.	ong	ong	ong	p	p	197	396	498																1
95		Élodie	maquillait	ses	ongles_o.bmp	avec	du	vernis_o.bmp	et	un	pinceau.	ong	ong	ong	p	p	296	269	out+																1
96	Hugues	avait	coupé	la	pizza_f.bmp	avec	un	couteaupizza_o.bmp	de	la	pizzeria.	fin	fin	ong	p	p																306	285	307						1
97	Rosette	avait	séché	un	chapeau.bmp	avec	une	boucleoreille.bmp	de	sa	mère.	fillfin	fill	fill	q	q
98	Noella	avait	nettoyé	ses	chaussures.bmp	avec	un	char.bmp	après	les	vacances.	fillfin	fill	fill	q	q
99	Loïc	avait	attrapé	le	poisson_o.bmp	avec	un	filet_f.bmp	de	son	oncle.	fin	ong	fin	p	p													597	391	170								1
100	Jacques	avait	rempli	un	aquarium_f.bmp	avec	un	seau_f.bmp	dans	le	salon.	fin	fin	fin	p	p				267	435	247														1
101		Maxime	transportait	les	cartons_o.bmp	avec	un	diable_o.bmp	pour	le	déménagement.	ong	ong	ong	p	p	591	559	807																1
102		Colette	repassait	la	chemise_o.bmp	avec	un	fer_o.bmp	pour	son	mari.	ong	ong	ong	p	p	309	444	280																1
103	Renaud	avait	rasé	sa	tête_f.bmp	avec	un	rasoir_o.bmp	acheté	la	veille.	fin	fin	ong	p	p																218	254	286						1
104		Simon	servait	un	verrelait_o.bmp	avec	une	bouteillelait_f.bmp	sortie	du	frigidaire.	ong	ong	fin	p	p										298	244	497										1
105		Rodrigue	construisait	un	sacpoubelle.bmp	avec	une	brossedents.bmp	pour	son	frère.	fillong	fill	fill	q	q
106	Sébastien	avait	rempli	un	verrevin_f.bmp	avec	une	bouteillevin_f.bmp	pour	son	amie.	fin	fin	fin	p	p				519	229	315														1
107	Françoise	avait	nettoyé	la	vaisselle_f.bmp	dans	un	évier_f.bmp	de	la	cuisine.	fin	fin	fin	p	p				308	549	out+														1
108	Philippine	avait	coupé	une	telecommande.bmp	avec	des	baskets.bmp	devant	la	télévision.	fillfin	fill	fill	q	q
109	Sylvie	avait	séché	ses	cheveux_f.bmp	avec	un	sechecheveux_f.bmp	de	sa	mère.	fin	fin	fin	p	p				582	337	533														1
110	Laurent	avait	servi	une	bière_f.bmp	avec	une	tireuse_f.bmp	dans	un	bar.	fin	fin	fin	p	p				534	240	231														1
111		Florent	tondait	la	pelouse_f.bmp	avec	une	tondeuse_o.bmp	qu'il	a	acheté.	ong	fin	ong	p	p							286	322	1044												1
112	Armel	avait	attrapé	une	minuterie.bmp	avec	des	mouchoirs.bmp	en	papier	blanc.	fillfin	fill	fill	q	q
113	Martine	avait	rempli	une	café_f.bmp	avec	une	cafetière_f.bmp	pour	son	ami.	fin	fin	fin	p	p				342	396	145														1
114		Jean-Luc	servait	le	ragout_o.bmp	avec	une	louche_o.bmp	pour	le	diner.	ong	ong	ong	p	p	264	out+	422																1
115	Stéphane	avait	rempli	un	verrebière_f.bmp	avec	une	boutbière_f.bmp	dans	la	cuisine.	fin	fin	fin	p	p				301	468	295														1
116	Marguerite	avait	rempli	une	salière_o.bmp	avec	un	entonnoir_f.bmp	avant	de	manger.	fin	ong	fin	p	p													330	313	1068								1
117		Ghislaine	servait	la	partpizza_f.bmp	avec	une	spatule_o.bmp	avant	de	manger.	ong	fin	ong	p	p							499	315	184												1
118		Flavie	mangeait	les	escargots_o.bmp	avec	une	pinceescargots_f.bmp	comme	sa	mère.	ong	ong	fin	p	q																						0
119	Hortense	avait	servi	du	the.bmp	avec	une	cheminee.bmp	pour	sa	grand-mère.	fillfin	fill	fill	q	q
120		Timothee	cuisait	un	cake.bmp	avec	un	arbre.bmp	dans	le	four.	fillong	fill	fill	q	q
121		Luc	chaussait	ses	chaussure_f.bmp	avec	le	chaussepied_o.bmp	pendu	à	l'entrée.	ong	fin	ong	p	p							405	571	254												1
122		Angeline	remplissait	un	biberon.bmp	avec	un	violon.bmp	pour	son	bébé.	fillong	fill	fill	q	q
123		Heloise	retirait	le	couvercle_o.bmp	avec	une	manique_f.bmp	en	faisant	attention.	ong	ong	fin	p	p										361	274	331										1
124		Rémy	coupait	le	pain_f.bmp	avec	un	couteau_o.bmp	de	la	cuisine.	ong	fin	ong	p	q																					0
125	Clémentine	avait	découpé	une	tarte_f.bmp	avec	un	couteautarte_o.bmp	pour	son	anniversaire.	fin	fin	ong	p	p																596	268	700						1
126	Séverine	avait	creusé	un	trousable_o.bmp	avec	une	pelle_f.bmp	dans	le	sable.	fin	ong	fin	p	p													256	306	237								1
127		Lydie	lissait	ses	lissé_f.bmp	avec	le	ferlisser_o.bmp	de	sa	soeur.	ong	fin	ong	p	p							224	242	416												1
128		Aimée	rapait	du	fromage_o.bmp	avec	une	rape_f.bmp	dans	la	cuisine.	ong	ong	fin	p	p										277	237	183										1
129		Régis	allumait	la	cigarette_f.bmp	avec	le	briquet_o.bmp	offert	par	Sylvie.	ong	fin	ong	p	p							257	281	386												1
130		Ghislain	ouvrait	la	bouteillevin1_o.bmp	avec	un	tirebouchon_f.bmp	de	son	père.	ong	ong	fin	p	p										out+	221	691										1
131		Amaury	fabriquait	un	accordeon.bmp	avec	des	briques.bmp	de	son	voisin.	fillong	fill	fill	q	q
132		Cédric	assemblait	la	maisonpoup_o.bmp	avec	un	colle_o.bmp	pour	sa	fille.	ong	ong	ong	p	p	529	164	out+																1
133		Christelle	coloriait	un	image_o.bmp	avec	des	feutres_o.bmp	de	sa	sœur.	ong	ong	ong	p	p	288	308	594																1
134		Alphonse	étalait	le	beurre_o.bmp	avec	un	couteaubeurre_f.bmp	pendant	le	repas.	ong	ong	fin	p	p										232	232	319										1
135	Marise	avait	tourné	une	cabane.bmp	avec	un	scarabee.bmp	et	un	papillon.	fillfin	fill	fill	q	q
136	Brice	avait	coupé	du	boiscoupé_f.bmp	avec	une	hache_o.bmp	dans	la	forêt.	fin	fin	ong	p	p																191	164	382						1
137		Aurore	grattait	le	ticket_f.bmp	avec	une	pièce_o.bmp	sortie	du	porte-monnaie.	ong	fin	ong	p	p							241	190	1117												1
138	Armelle	avait	nettoyé	le	sol_f.bmp	avec	une	serpillère_o.bmp	dans	la	cuisine.	fin	fin	ong	p	p																253	231	1505						1
139		Sacha	mangeait	un	yaourt.bmp	avec	une	agrafeuse.bmp	dans	la	cuisine.	fillong	fill	fill	q	p
140	Gaétane	avait	écrit	un	savon.bmp	avec	un	sacamain.bmp	et	un	stylo.	fillfin	fill	fill	q	q
141	Clarisse	avait	peint	le	mur_f.bmp	avec	un	rouleau_o.bmp	et	un	pinceau.	fin	fin	ong	p	p																217	198	685						1
142		Leontine	dessinait	un	dessin_o.bmp	avec	des	crayons_f.bmp	achetés	au	marché.	ong	ong	fin	p	p										286	187	422										1
143		Doriane	construisait	une	maison.bmp	avec	une	cuillere.bmp	et	un	tournevis.	fillong	fill	fill	q	q
144		Gautier	peignait	un	sandwich.bmp	avec	une	balance.bmp	pour	le	repas.	fillong	fill	fill	q	q
145	Fabienne	avait	rempli	un	tubeessai_o.bmp	avec	un	comptegouttes_f.bmp	dans	le	laboratoire.	fin	ong	fin	p	p													204	237	568								1
146	Mathilde	avait	tourné	le	steack_o.bmp	avec	une	fourchette_f.bmp	dans	la	poêle.	fin	ong	fin	p	p													240	246	139								1
147	Eugénie	avait	retourné	une	crêpe_f.bmp	avec	une	spatule2_o.bmp	de	la	cuisine.	fin	fin	ong	p	p																293	594	1388						1
148		Baptiste	étalait	la	pâte_f.bmp	avec	le	rouleaupatisserie_o.bmp	de	sa	mère.	ong	fin	ong	p	p							233	227	259												1
149	Raymonde	avait	percé	un	troubois_o.bmp	avec	une	perceuse_f.bmp	dans	la	menuiserie.	fin	ong	fin	p	p													223	202	198								1
150		Suzette	ouvrait	un	peigne.bmp	avec	une	douche.bmp	pour	se	coiffer.	fillong	fill	fill	q	q
151	Christophe	avait	rempli	un	verre2_f.bmp	avec	une	carafe_f.bmp	de	la	cantine.	fin	fin	fin	p	p				214	241	223														1
152	Frédéric	avait	rempli	une	piscine_f.bmp	avec	un	tuyau_f.bmp	dans	le	jardin.	fin	fin	fin	p	p				174	192	493														1
153		Romain	taillait	un	crayon_o.bmp	avec	un	couteausuisse_o.bmp	de	son	père.	ong	ong	ong	p	p	223	187	639																1
154		Henri	démontait	un	ordinateur_o.bmp	avec	un	tournevis_o.bmp	pour	le	réparer.	ong	ong	ong	p	p	498	433	482																1
155		Faustine	remplissait	une	trottinette.bmp	avec	un	pont.bmp	pour	se	déplacer.	fillong	fill	fill	q	q
156		Claudette	ouvrait	le	cadenas1_o.bmp	avec	une	clé_f.bmp	trouvée	par	terre.	ong	ong	fin	p	p										210	538	229										1
157		Adrienne	cassait	des	noix_o.bmp	avec	un	cassenoix_f.bmp	sur	la	table.	ong	ong	fin	p	p										621	516	198										1
158		Augustin	allumait	le	cigare_o.bmp	avec	une	allumette_f.bmp	de	la	boîte.	ong	ong	fin	p	p										208	180	803										1
159	Monique	avait	épluché	une	pomme_f.bmp	avec	un	économe_f.bmp	dans	la	cuisine.	fin	fin	fin	p	p				212	202	286														1
160	Charline	avait	ramassé	les	feuilles_f.bmp	avec	un	rateau_o.bmp	dans	le	jardin.	fin	fin	ong	p	p																246	388	250						1
161	Jean	avait	gonflé	un	cadre.bmp	avec	une	fontaine.bmp	dans	le	jardin.	fillfin	fill	fill	q	q
162		Gilles	lisait	le	livre_o.bmp	avec	une	loupe_o.bmp	pour	mieux	voir.	ong	ong	ong	p	p	184	273	out+																1
163		Anthony	assemblait	une	chaise_f.bmp	avec	le	tournevis_o.bmp	de	son	père.	ong	fin	ong	p	p							184	206	194												1
164		Régine	frisait	ses	frisé_f.bmp	avec	un	ferfriser_o.bmp	avant	la	fête.	ong	fin	ong	p	p							186	214	out+												1
165	Dominique	avait	percé	un	troubois_f.bmp	avec	une	perceuse_f.bmp	dans	la	menuiserie.	fin	fin	fin	p	p				157	157	277														1
166		Fabrice	assemblait	une	chaise_o.bmp	avec	le	tournevis_o.bmp	de	son	père.	ong	ong	ong	p	p	184	206	247																1
167	Fernand	avait	nettoyé	la	vaisselle_f.bmp	dans	un	évier_o.bmp	de	la	cuisine.	fin	fin	ong	p	p																211	186	218						1
168		Apolline	allumait	un	egouttoir.bmp	avec	un	panier.bmp	dans	le	jardin.	fillong	fill	fill	q	q
169	Juliette	avait	construit	un	chateausable_o.bmp	avec	une	pelle2_f.bmp	sur	la	plage.	fin	ong	fin	p	p													327	159	483								1
170	Alphonsine	avait	frisé	un	globe.bmp	avec	un	carton.bmp	dans	le	four.	fillfin	fill	fill	q	q
171		Émile	allumait	le	cigare_f.bmp	avec	une	allumette_o.bmp	de	la	boîte.	ong	fin	ong	p	p							186	472	249												1
172		Geneviève	frisait	ses	frisé_o.bmp	avec	un	ferfriser_o.bmp	avant	la	fête.	ong	ong	ong	p	p	208	228	725																1
173	Eloi	avait	étalé	un	volant.bmp	avec	une	boiteoutils.bmp	sur	la	plage.	fillfin	fill	fill	q	q
174	Lisette	avait	percé	une	épinglenourisse.bmp	avec	un	panier2.bmp	de	sa	sœur.	fillfin	fill	fill	q	q
175		Albert	démontait	un	ordinateur_o.bmp	avec	un	tournevis_f.bmp	pour	le	réparer.	ong	ong	fin	p	p										207	473	367										1
176	Micheline	avait	ramassé	les	feuilles_o.bmp	avec	un	rateau_f.bmp	dans	le	jardin.	fin	ong	fin	p	p													256	194	197								1
177	François	avait	écrit	une	lettre_f.bmp	avec	un	stylo_f.bmp	de	son	père.	fin	fin	fin	p	q																				0
178	Pascal	avait	rempli	un	tubeessai_f.bmp	avec	un	comptegouttes_f.bmp	dans	le	laboratoire.	fin	fin	fin	p	p				189	163	169														1
179	Édouard	avait	rempli	une	café_f.bmp	avec	une	cafetière_o.bmp	pour	son	ami.	fin	fin	ong	p	p																229	162	261						1
180		Raoul	servait	un	verrelait_f.bmp	avec	une	bouteillelait_o.bmp	sortie	du	frigidaire.	ong	fin	ong	p	p							188	226	359												1
181	Antoinette	avait	séché	ses	cheveux_f.bmp	avec	un	sechecheveux_o.bmp	de	sa	mère.	fin	fin	ong	p	p																171	157	175						1
182		Grégoire	taillait	un	crayon_o.bmp	avec	un	couteausuisse_f.bmp	de	son	père.	ong	ong	fin	p	p										201	103	242										1
183		Rosine	versait	un	avion.bmp	avec	une	machineacafe.bmp	de	son	enfance.	fillong	fill	fill	q	q
184		Suzanne	étalait	la	pâte_o.bmp	avec	le	rouleaupatisserie_o.bmp	de	sa	mère.	ong	ong	ong	p	p	157	164	210																1
185		Gaétan	ouvrait	la	bouteillevin1_f.bmp	avec	un	tirebouchon_o.bmp	de	son	père.	ong	fin	ong	p	p							189	197	149												1
186		Sylvaine	lisait	son	agenda.bmp	avec	un	canape.bmp	du	père	noël.	fillong	fill	fill	q	q
187		Corentin	dessinait	un	dessin_f.bmp	avec	des	crayons_o.bmp	achetés	au	marché.	ong	fin	ong	p	p							217	259	216												1
188		Mathieu	allumait	la	cigarette_o.bmp	avec	le	briquet_o.bmp	offert	par	Sylvie.	ong	ong	ong	p	p	186	215	267																1
189	Lucien	avait	coupé	du	boiscoupé_o.bmp	avec	une	hache_f.bmp	dans	la	forêt.	fin	ong	fin	p	p													258	345	1165								1
190	Thibault	avait	épluché	une	pomme_f.bmp	avec	un	économe_o.bmp	dans	la	cuisine.	fin	fin	ong	p	p																129	178	266						1
191		Edwige	séchait	le	chien_o.bmp	avec	une	serviette_f.bmp	dans	la	salle de bain.	ong	ong	fin	p	p										465	179	255										1
192		Josette	lissait	ses	lissé_o.bmp	avec	le	ferlisser_o.bmp	de	sa	soeur.	ong	ong	ong	p	p	200	334	292																1
193		Albertine	fermait	les	volets.bmp	avec	des	chaussettes.bmp	dans	un	avion.	fillong	fill	fill	q	q
194		Noé	nettoyait	un	velo.bmp	avec	une	canne.bmp	de	son	père.	fillong	fill	fill	q	q
195		Patrice	chaussait	ses	chaussure_o.bmp	avec	le	chaussepied_o.bmp	pendu	à	l'entrée.	ong	ong	ong	p	p	209	190	329																1
196		Reine	coloriait	un	image_o.bmp	avec	des	feutres_f.bmp	de	sa	sœur.	ong	ong	fin	p	p										262	221	218										1
197	Bastien	avait	rempli	un	aquarium_f.bmp	avec	un	seau_o.bmp	dans	le	salon.	fin	fin	ong	p	p																210	195	137						1
198	Fernande	avait	rempli	une	piscine_f.bmp	avec	un	tuyau_o.bmp	dans	le	jardin.	fin	fin	ong	p	p																203	184	99						1
199	Ninon	avait	lissé	une	raquette.bmp	avec	un	vase.bmp	sur	le	toît	fillfin	fill	fill	q	q
200	Lionel	avait	rasé	sa	tête_o.bmp	avec	un	rasoir_f.bmp	acheté	la	veille.	fin	ong	fin	p	p													194	168	142								1
201		Rodolphe	servait	le	ragout_o.bmp	avec	une	louche_f.bmp	pour	le	diner.	ong	ong	fin	p	p										138	248	328										1
202	Marie	avait	servi	une	glace.bmp	avec	un	cintre.bmp	sur	le	trottoir.	fillfin	fill	fill	q	q
203		Sylviane	rapait	du	fromage_f.bmp	avec	une	rape_o.bmp	dans	la	cuisine.	ong	fin	ong	p	p							221	325	687												1
204		Edmond	assemblait	la	maisonpoup_o.bmp	avec	un	colle_f.bmp	pour	sa	fille.	ong	ong	fin	p	p										197	165	181										1
205	Véronique	avait	tourné	le	steack_f.bmp	avec	une	fourchette_f.bmp	dans	la	poêle.	fin	fin	fin	p	p				186	226	424														1
206	Angélique	avait	retourné	une	crêpe_o.bmp	avec	une	spatule2_f.bmp	de	la	cuisine.	fin	ong	fin	p	p													196	179	218								1
207	Céline	avait	creusé	un	trousable_f.bmp	avec	une	pelle_f.bmp	dans	le	sable.	fin	fin	fin	p	p				177	127	277														1
208		Noémie	étalait	le	beurre_f.bmp	avec	un	couteaubeurre_o.bmp	pendant	le	repas.	ong	fin	ong	p	p							229	173	452												1
209	Julien	avait	rempli	un	verre_f.bmp	avec	le	robinet_f.bmp	de	la	cuisine.	fin	fin	fin	p	p				219	177	124														1
210	Joëlle	avait	nettoyé	le	sol_o.bmp	avec	une	serpillère_f.bmp	dans	la	cuisine.	fin	ong	fin	p	p													175	374	175								1
211		Axelle	repassait	la	chemise_o.bmp	avec	un	fer_f.bmp	pour	son	mari.	ong	ong	fin	p	p										180	146	151										1
212		Yolande	ouvrait	le	cadenas1_f.bmp	avec	une	clé_o.bmp	trouvée	par	terre.	ong	fin	ong	p	p							187	247	518												1
213	Marceline	avait	mangé	des	chocolats.bmp	avec	un	microscope.bmp	dans	la	prairie.	fillfin	fill	fill	q	q
214		Claudine	servait	la	partpizza_o.bmp	avec	une	spatule_o.bmp	avant	de	manger.	ong	ong	ong	p	p	172	361	123																1
215	Thierry	avait	rempli	une	salière_f.bmp	avec	un	entonnoir_f.bmp	avant	de	manger.	fin	fin	fin	p	p				193	184	329														1
216	Gilberte	avait	rempli	un	verre2_f.bmp	avec	une	carafe_o.bmp	de	la	cantine.	fin	fin	ong	p	p																225	191	341						1
217		Auguste	transportait	les	cartons_o.bmp	avec	un	diable_f.bmp	pour	le	déménagement.	ong	ong	fin	p	p										211	175	340										1
218		Vivien	envoyait	des	ballons.bmp	avec	un	grillepain.bmp	dans	le	ciel.	fillong	fill	fill	q	q
219		Paulette	grattait	le	ticket_o.bmp	avec	une	pièce_o.bmp	sortie	du	porte-monnaie.	ong	ong	ong	p	p	253	193	251																1
220	Camille	avait	rempli	un	verrevin_f.bmp	avec	une	bouteillevin_o.bmp	pour	son	amie.	fin	fin	ong	p	p																924	219	201						1
221	Amélie	avait	peint	le	mur_o.bmp	avec	un	rouleau_f.bmp	et	un	pinceau.	fin	ong	fin	p	p													163	182	102								1
222		Laurette	étalait	une	bague.bmp	avec	une	pelleteuse.bmp	dans	la	cuisine.	fillong	fill	fill	q	q
223		Claire	coupait	le	pain_o.bmp	avec	un	couteau_o.bmp	de	la	cuisine.	ong	ong	ong	p	p	219	678	167																1
224	René	avait	attrapé	le	poisson_f.bmp	avec	un	filet_f.bmp	de	son	oncle.	fin	fin	fin	p	p				206	172	262														1
225	Odile	avait	découpé	une	tarte_o.bmp	avec	un	couteautarte_f.bmp	pour	son	anniversaire.	fin	ong	fin	p	p													208	187	245								1
226		Désiré	taillait	des	dominos.bmp	avec	un	ballonrugby.bmp	sur	la	lune.	fillong	fill	fill	q	q
227		Clémence	mangeait	les	escargots_f.bmp	avec	une	pinceescargots_o.bmp	comme	sa	mère.	ong	fin	ong	p	p							153	173	769												1
228	Noël	avait	servi	une	bière_f.bmp	avec	une	tireuse_o.bmp	dans	un	bar.	fin	fin	ong	p	p																448	602	302						1
229	Clothilde	avait	nettoyé	des	lunettes.bmp	avec	un	carnetnotes.bmp	chez	le	médecin.	fillfin	fill	fill	q	q
230		Victoire	versait	du	coca.bmp	dans	un	appareilphoto.bmp	dans	la	piscine.	fillong	fill	fill	q	q
231	Sidonie	avait	creusé	une	calculatrice.bmp	avec	une	boitebijoux.bmp	chez	le	boulanger.	fillfin	fill	fill	q	q
232	Sandrine	avait	coupé	un	ruban_f.bmp	avec	les	ciseaux_f.bmp	de	son	frère.	fin	fin	fin	p	p				200	165	303														1
233	Bénédicte	avait	rempli	un	verrebière_f.bmp	avec	une	boutbière_o.bmp	dans	la	cuisine.	fin	fin	ong	p	p																237	377	449						1
234		Perrine	maquillait	ses	ongles_o.bmp	avec	du	vernis_f.bmp	et	un	pinceau.	ong	ong	fin	p	p										241	177	385										1
235	Olivier	avait	coupé	des	fleurs_f.bmp	avec	un	sécateur_f.bmp	de	sa	mère.	fin	fin	fin	p	p				216	173	171														1
236		Théophile	mangeait	un	berceau.bmp	avec	un	noeudpapillon.bmp	autour	du	pied.	fillong	fill	fill	q	q
237	Florentin	avait	préparé	des	popcorn.bmp	avec	une	lampetorche.bmp	dans	la	voiture.	fillfin	fill	fill	q	q
238		Étienne	retirait	le	couvercle_f.bmp	avec	une	manique_o.bmp	en	faisant	attention.	ong	fin	ong	p	p							171	595	1254												1
239		Frédérique	cassait	des	noix_f.bmp	avec	un	cassenoix_o.bmp	sur	la	table.	ong	fin	ong	p	p							225	484	283												1
240		Dorothée	lisait	le	livre_o.bmp	avec	une	loupe_f.bmp	pour	mieux	voir.	ong	ong	fin	p	p										189	237	170										1
241	Adrien	avait	effacé	le	tableau_o.bmp	avec	une	éponge_f.bmp	avant	de	partir.	fin	ong	fin	p	p													173	148	320								1
242		Paul	tondait	la	pelouse_o.bmp	avec	une	tondeuse_o.bmp	qu'il	a	acheté.	ong	ong	ong	p	p	231	308	223																1
243	Lucienne	avait	coupé	la	pizza_o.bmp	avec	un	couteaupizza_f.bmp	de	la	pizzeria.	fin	ong	fin	p	p													217	230	223								1
244	Basile	avait	arrosé	une	plante.bmp	avec	un	piano.bmp	de	sa	mère.	fillfin	fill	fill	q	q
																	319.963	326.815	437.385	356.964	303.276	322.192	318.143	353.071	525.296	321.407	302.893	399.704	354.115	312.821	400.37	399.214	328.036	504.036	0.966667	0.966667	0.966667	0.966667	0.966667	1

## Sheet: B2.202
																	ongcong			fincong			ongobinc			ongininc			finobinc			finininc			Acc
Block	Word1	Word2	Word3	Word4	PicObject	Word6	Word7	PicInst	Word9	Word10	Word11	CondVerb	CondObject	CondInst	CorrResp	Response1.RESP	Image1.RT	Image2.RT	Response1.RT	Image1.RT	Image2.RT	Response1.RT	Image1.RT	Image2.RT	Response1.RT	Image1.RT	Image2.RT	Response1.RT	Image1.RT	Image2.RT	Response1.RT	Image1.RT	Image2.RT	Response1.RT	AccOngCong	AccFinCong	AccOngObInc	AccOngInInc	AccFinObInc	AccFinInInc
5	Adrien	avait	effacé	le	tableau_o.bmp	avec	une	éponge_f.bmp	avant	de	partir.	fin	ong	fin	p	p													639	out+	out+								1
6	Marceline	avait	mangé	des	chocolats.bmp	avec	un	microscope.bmp	dans	la	prairie.	fillfin	fill	fill	q	q
7	Amélie	avait	peint	le	mur_o.bmp	avec	un	rouleau_f.bmp	et	un	pinceau.	fin	ong	fin	p	p													968	763	out+								1
8	Thierry	avait	rempli	une	salière_f.bmp	avec	un	entonnoir_f.bmp	avant	de	manger.	fin	fin	fin	p	p				out+	794	out+														1
9		Clémence	mangeait	les	escargots_f.bmp	avec	une	pinceescargots_o.bmp	comme	sa	mère.	ong	fin	ong	p	p							out+	out+	794												1
10		Patrice	chaussait	ses	chaussure_o.bmp	avec	le	chaussepied_o.bmp	pendu	à	l'entrée.	ong	ong	ong	p	p	896	843	707																1
11		Noé	nettoyait	un	velo.bmp	avec	une	canne.bmp	de	son	père.	fillong	fill	fill	q	q
12		Désiré	taillait	des	dominos.bmp	avec	un	ballonrugby.bmp	sur	la	lune.	fillong	fill	fill	q	q
13		Vivien	envoyait	des	ballons.bmp	avec	un	grillepain.bmp	dans	le	ciel.	fillong	fill	fill	q	q
14	Pascal	avait	rempli	un	tubeessai_f.bmp	avec	un	comptegouttes_f.bmp	dans	le	laboratoire.	fin	fin	fin	p	p				out+	out+	out+														1
15		Raoul	servait	un	verrelait_f.bmp	avec	une	bouteillelait_o.bmp	sortie	du	frigidaire.	ong	fin	ong	p	p							out+	1295	492												1
16	Édouard	avait	rempli	une	café_f.bmp	avec	une	cafetière_o.bmp	pour	son	ami.	fin	fin	ong	p	p																out+	809	out+						1
17		Perrine	maquillait	ses	ongles_o.bmp	avec	du	vernis_f.bmp	et	un	pinceau.	ong	ong	fin	p	p										982	725	out+										1
18		Sylviane	rapait	du	fromage_f.bmp	avec	une	rape_o.bmp	dans	la	cuisine.	ong	fin	ong	p	p							704	898	607												1
19		Paulette	grattait	le	ticket_o.bmp	avec	une	pièce_o.bmp	sortie	du	porte-monnaie.	ong	ong	ong	p	p	out+	647	1014																1
20		Albertine	fermait	les	volets.bmp	avec	des	chaussettes.bmp	dans	un	avion.	fillong	fill	fill	q	q
21	Céline	avait	creusé	un	trousable_f.bmp	avec	une	pelle_f.bmp	dans	le	sable.	fin	fin	fin	p	p				693	590	673														1
22		Edwige	séchait	le	chien_o.bmp	avec	une	serviette_f.bmp	dans	la	salle de bain.	ong	ong	fin	p	p										705	650	out+										1
23	René	avait	attrapé	le	poisson_f.bmp	avec	un	filet_f.bmp	de	son	oncle.	fin	fin	fin	p	p				629	1145	978														1
24		Apolline	allumait	un	egouttoir.bmp	avec	un	panier.bmp	dans	le	jardin.	fillong	fill	fill	q	q
25		Edmond	assemblait	la	maisonpoup_o.bmp	avec	un	colle_f.bmp	pour	sa	fille.	ong	ong	fin	p	p										765	out+	541										1
26		Reine	coloriait	un	image_o.bmp	avec	des	feutres_f.bmp	de	sa	sœur.	ong	ong	fin	p	p										609	609	498										1
27		Grégoire	taillait	un	crayon_o.bmp	avec	un	couteausuisse_f.bmp	de	son	père.	ong	ong	fin	p	p										511	out+	453										1
28	Bastien	avait	rempli	un	aquarium_f.bmp	avec	un	seau_o.bmp	dans	le	salon.	fin	fin	ong	p	p																656	686	920						1
29	Noël	avait	servi	une	bière_f.bmp	avec	une	tireuse_o.bmp	dans	un	bar.	fin	fin	ong	p	p																433	688	581						1
30	Angélique	avait	retourné	une	crêpe_o.bmp	avec	une	spatule2_f.bmp	de	la	cuisine.	fin	ong	fin	p	p													799	616	624								1
31	Marie	avait	servi	une	glace.bmp	avec	un	cintre.bmp	sur	le	trottoir.	fillfin	fill	fill	q	q
32	Sidonie	avait	creusé	une	calculatrice.bmp	avec	une	boitebijoux.bmp	chez	le	boulanger.	fillfin	fill	fill	q	q
33	Micheline	avait	ramassé	les	feuilles_o.bmp	avec	un	rateau_f.bmp	dans	le	jardin.	fin	ong	fin	p	p													849	381	654								1
34		Paul	tondait	la	pelouse_o.bmp	avec	une	tondeuse_o.bmp	qu'il	a	acheté.	ong	ong	ong	p	p	584	618	820																1
35	Véronique	avait	tourné	le	steack_f.bmp	avec	une	fourchette_f.bmp	dans	la	poêle.	fin	fin	fin	p	p				529	601	579														1
36		Gaétan	ouvrait	la	bouteillevin1_f.bmp	avec	un	tirebouchon_o.bmp	de	son	père.	ong	fin	ong	p	p							486	491	out+												1
37	Lucienne	avait	coupé	la	pizza_o.bmp	avec	un	couteaupizza_f.bmp	de	la	pizzeria.	fin	ong	fin	p	p													517	497	966								1
38		Suzanne	étalait	la	pâte_o.bmp	avec	le	rouleaupatisserie_o.bmp	de	sa	mère.	ong	ong	ong	p	p	737	483	589																1
39		Rosine	versait	un	avion.bmp	avec	une	machineacafe.bmp	de	son	enfance.	fillong	fill	fill	q	q
40		Théophile	mangeait	un	berceau.bmp	avec	un	noeudpapillon.bmp	autour	du	pied.	fillong	fill	fill	q	q
41	Julien	avait	rempli	un	verre_f.bmp	avec	le	robinet_f.bmp	de	la	cuisine.	fin	fin	fin	p	p				out+	868	442														1
42		Josette	lissait	ses	lissé_o.bmp	avec	le	ferlisser_o.bmp	de	sa	soeur.	ong	ong	ong	p	p	488	631	464																1
43		Frédérique	cassait	des	noix_f.bmp	avec	un	cassenoix_o.bmp	sur	la	table.	ong	fin	ong	p	p							598	634	410												1
44	Alphonsine	avait	frisé	un	globe.bmp	avec	un	carton.bmp	dans	le	four.	fillfin	fill	fill	q	q
45	François	avait	écrit	une	lettre_f.bmp	avec	un	stylo_f.bmp	de	son	père.	fin	fin	fin	p	p				470	685	788														1
46	Gilberte	avait	rempli	un	verre2_f.bmp	avec	une	carafe_o.bmp	de	la	cantine.	fin	fin	ong	p	p																542	483	611						1
47	Lucien	avait	coupé	du	boiscoupé_o.bmp	avec	une	hache_f.bmp	dans	la	forêt.	fin	ong	fin	p	p													548	700	473								1
48	Eloi	avait	étalé	un	volant.bmp	avec	une	boiteoutils.bmp	sur	la	plage.	fillfin	fill	fill	q	q
49		Auguste	transportait	les	cartons_o.bmp	avec	un	diable_f.bmp	pour	le	déménagement.	ong	ong	fin	p	p										433	460	1047										1
50	Thibault	avait	épluché	une	pomme_f.bmp	avec	un	économe_o.bmp	dans	la	cuisine.	fin	fin	ong	p	p																480	752	732						1
51	Lionel	avait	rasé	sa	tête_o.bmp	avec	un	rasoir_f.bmp	acheté	la	veille.	fin	ong	fin	p	p													out+	677	437								1
52	Joëlle	avait	nettoyé	le	sol_o.bmp	avec	une	serpillère_f.bmp	dans	la	cuisine.	fin	ong	fin	p	p													511	543	1124								1
53		Dorothée	lisait	le	livre_o.bmp	avec	une	loupe_f.bmp	pour	mieux	voir.	ong	ong	fin	p	p										out+	594	549										1
54		Albert	démontait	un	ordinateur_o.bmp	avec	un	tournevis_f.bmp	pour	le	réparer.	ong	ong	fin	p	p										764	490	570										1
55	Lisette	avait	percé	une	épinglenourisse.bmp	avec	un	panier2.bmp	de	sa	sœur.	fillfin	fill	fill	q	q
56	Clothilde	avait	nettoyé	des	lunettes.bmp	avec	un	carnetnotes.bmp	chez	le	médecin.	fillfin	fill	fill	q	q
57		Émile	allumait	le	cigare_f.bmp	avec	une	allumette_o.bmp	de	la	boîte.	ong	fin	ong	p	p							786	558	717												1
58		Claudine	servait	la	partpizza_o.bmp	avec	une	spatule_o.bmp	avant	de	manger.	ong	ong	ong	p	p	623	688	646																1
59		Yolande	ouvrait	le	cadenas1_f.bmp	avec	une	clé_o.bmp	trouvée	par	terre.	ong	fin	ong	p	p							691	387	544												1
60		Étienne	retirait	le	couvercle_f.bmp	avec	une	manique_o.bmp	en	faisant	attention.	ong	fin	ong	p	p							843	557	684												1
61	Fernande	avait	rempli	une	piscine_f.bmp	avec	un	tuyau_o.bmp	dans	le	jardin.	fin	fin	ong	p	p																615	out+	439						1
62	Bénédicte	avait	rempli	un	verrebière_f.bmp	avec	une	boutbière_o.bmp	dans	la	cuisine.	fin	fin	ong	p	p																492	521	318						1
63	Florentin	avait	préparé	des	popcorn.bmp	avec	une	lampetorche.bmp	dans	la	voiture.	fillfin	fill	fill	q	q
64		Mathieu	allumait	la	cigarette_o.bmp	avec	le	briquet_o.bmp	offert	par	Sylvie.	ong	ong	ong	p	p	607	354	out+																1
65	Ninon	avait	lissé	une	raquette.bmp	avec	un	vase.bmp	sur	le	toît	fillfin	fill	fill	q	q
66		Geneviève	frisait	ses	frisé_o.bmp	avec	un	ferfriser_o.bmp	avant	la	fête.	ong	ong	ong	p	p	298	430	439																1
67		Sylvaine	lisait	son	agenda.bmp	avec	un	canape.bmp	du	père	noël.	fillong	fill	fill	q	q
68		Axelle	repassait	la	chemise_o.bmp	avec	un	fer_f.bmp	pour	son	mari.	ong	ong	fin	p	p										out+	454	785										1
69		Victoire	versait	du	coca.bmp	dans	un	appareilphoto.bmp	dans	la	piscine.	fillong	fill	fill	q	q
70	Olivier	avait	coupé	des	fleurs_f.bmp	avec	un	sécateur_f.bmp	de	sa	mère.	fin	fin	fin	p	p				605	378	498														1
71		Claire	coupait	le	pain_o.bmp	avec	un	couteau_o.bmp	de	la	cuisine.	ong	ong	ong	p	p	460	398	377																1
72		Fabrice	assemblait	une	chaise_o.bmp	avec	le	tournevis_o.bmp	de	son	père.	ong	ong	ong	p	p	673	481	308																1
73	Juliette	avait	construit	un	chateausable_o.bmp	avec	une	pelle2_f.bmp	sur	la	plage.	fin	ong	fin	p	p													452	527	445								1
74	Dominique	avait	percé	un	troubois_f.bmp	avec	une	perceuse_f.bmp	dans	la	menuiserie.	fin	fin	fin	p	p				553	537	440														1
75	Antoinette	avait	séché	ses	cheveux_f.bmp	avec	un	sechecheveux_o.bmp	de	sa	mère.	fin	fin	ong	p	p																431	436	446						1
76		Corentin	dessinait	un	dessin_f.bmp	avec	des	crayons_o.bmp	achetés	au	marché.	ong	fin	ong	p	p							437	379	412												1
77	Sandrine	avait	coupé	un	ruban_f.bmp	avec	les	ciseaux_f.bmp	de	son	frère.	fin	fin	fin	p	p				380	650	462														1
78	Camille	avait	rempli	un	verrevin_f.bmp	avec	une	bouteillevin_o.bmp	pour	son	amie.	fin	fin	ong	p	p																405	683	399						1
79		Noémie	étalait	le	beurre_f.bmp	avec	un	couteaubeurre_o.bmp	pendant	le	repas.	ong	fin	ong	p	p							512	491	580												1
80		Rodolphe	servait	le	ragout_o.bmp	avec	une	louche_f.bmp	pour	le	diner.	ong	ong	fin	p	p										318	417	517										1
81	Odile	avait	découpé	une	tarte_o.bmp	avec	un	couteautarte_f.bmp	pour	son	anniversaire.	fin	ong	fin	p	p													477	263	644								1
82		Laurette	étalait	une	bague.bmp	avec	une	pelleteuse.bmp	dans	la	cuisine.	fillong	fill	fill	q	q
83	Fernand	avait	nettoyé	la	vaisselle_f.bmp	dans	un	évier_o.bmp	de	la	cuisine.	fin	fin	ong	p	p																571	527	518						1
84	Basile	avait	arrosé	une	plante.bmp	avec	un	piano.bmp	de	sa	mère.	fillfin	fill	fill	q	q
85	Manon	avait	rempli	un	verrebière_o.bmp	avec	une	boutbière_f.bmp	dans	la	cuisine.	fin	ong	fin	p	p													559	742	769								1
86	Edgard	avait	assemblé	des	baguettes.bmp	avec	des	poids.bmp	dans	sa	chambre.	fillfin	fill	fill	q	q
87	Antoine	avait	coupé	la	pizza_f.bmp	avec	un	couteaupizza_f.bmp	de	la	pizzeria.	fin	fin	fin	p	p				436	383	473														1
88		Delphine	ouvrait	le	cadenas1_o.bmp	avec	une	clé_o.bmp	trouvée	par	terre.	ong	ong	ong	p	p	518	374	490																1
89		Yann	séchait	le	chien_f.bmp	avec	une	serviette_o.bmp	dans	la	salle de bain.	ong	fin	ong	p	p							473	433	1001												1
90		Oriane	promenait	son	chat.bmp	avec	une	balayette.bmp	de	la	garage.	fillong	fill	fill	q	q
91	Célestin	avait	coupé	une	barque.bmp	avec	un	sacoche.bmp	de	son	voisin.	fillfin	fill	fill	q	q
92		Lucille	peignait	une	chaise.bmp	avec	des	cartes.bmp	qu'elle	a	réçu.	fillong	fill	fill	q	q
93	Annette	avait	tourné	le	steack_f.bmp	avec	une	fourchette_o.bmp	dans	la	poêle.	fin	fin	ong	p	p																418	387	338						1
94		Solange	coloriait	un	image_f.bmp	avec	des	feutres_o.bmp	de	sa	sœur.	ong	fin	ong	p	p							617	317	458												1
95	Cyrille	avait	rempli	un	verre_f.bmp	avec	le	robinet_o.bmp	de	la	cuisine.	fin	fin	ong	p	p																428	376	412						1
96		Aimé	étalait	la	pâte_o.bmp	avec	le	rouleaupatisserie_f.bmp	de	sa	mère.	ong	ong	fin	p	p										491	287	280										1
97		Arnaud	ouvrait	la	bouteillevin1_o.bmp	avec	un	tirebouchon_o.bmp	de	son	père.	ong	ong	ong	p	p	524	317	430																1
98		Laure	maquillait	ses	ongles_f.bmp	avec	du	vernis_o.bmp	et	un	pinceau.	ong	fin	ong	p	p							392	339	555												1
99	Marcelle	avait	rempli	un	verrevin_o.bmp	avec	une	bouteillevin_f.bmp	pour	son	amie.	fin	ong	fin	p	p													447	271	295								1
100		Gustave	gonflait	un	ballon.bmp	avec	une	laisse.bmp	avant	le	match.	fillong	fill	fill	q	q
101		Rosalie	repassait	une	robe.bmp	avec	un	canard.bmp	dans	le	salon.	fillong	fill	fill	q	q
102		Yannick	démontait	un	ordinateur_f.bmp	avec	un	tournevis_o.bmp	pour	le	réparer.	ong	fin	ong	p	p							349	413	411												1
103		Nadine	rapait	du	fromage_o.bmp	avec	une	rape_o.bmp	dans	la	cuisine.	ong	ong	ong	p	p	340	343	313																1
104	Honorine	avait	allumé	un	lecteurCD.bmp	avec	un	marteau.bmp	de	son	grand-père.	fillfin	fill	fill	q	q
105		Emmanuel	assemblait	la	maisonpoup_f.bmp	avec	un	colle_o.bmp	pour	sa	fille.	ong	fin	ong	p	p							240	398	469												1
106	Armand	avait	coupé	des	fleurs_f.bmp	avec	un	sécateur_o.bmp	de	sa	mère.	fin	fin	ong	p	p																384	339	367						1
107		Emilien	chaussait	ses	chaussure_o.bmp	avec	le	chaussepied_f.bmp	pendu	à	l'entrée.	ong	ong	fin	p	p										308	266	592										1
108		Félicien	lançait	un	frigo.bmp	avec	un	micro.bmp	loin	devant	lui.	fillong	fill	fill	q	q
109	Jérémie	avait	attrapé	le	poisson_f.bmp	avec	un	filet_o.bmp	de	son	oncle.	fin	fin	ong	p	p																333	287	457						1
110	Gaspard	avait	plié	une	serviette.bmp	avec	un	mixeur.bmp	dans	la	cuisine.	fillfin	fill	fill	q	q
111	Aurélie	avait	découpé	une	tarte_f.bmp	avec	un	couteautarte_f.bmp	pour	son	anniversaire.	fin	fin	fin	p	p				190	384	857														1
112		Sylvain	servait	un	verrelait_o.bmp	avec	une	bouteillelait_o.bmp	sortie	du	frigidaire.	ong	ong	ong	p	p	279	340	384																1
113	Yannick	avait	mis	du	rougealevres.bmp	avec	un	extincteur.bmp	devant	le	miroir.	fillfin	fill	fill	q	q
114		Adele	lissait	ses	lissé_o.bmp	avec	le	ferlisser_f.bmp	de	sa	soeur.	ong	ong	fin	p	p										298	403	1373										1
115	Rose	avait	rapé	du	scotch.bmp	avec	une	fermetureeclair.bmp	de	sa	veste.	fillfin	fill	fill	q	q
116		Thérèse	étalait	le	beurre_o.bmp	avec	un	couteaubeurre_o.bmp	pendant	le	repas.	ong	ong	ong	p	p	565	304	438																1
117		Bernadette	cassait	des	noix_o.bmp	avec	un	cassenoix_o.bmp	sur	la	table.	ong	ong	ong	p	p	329	472	520																1
118		Jeannette	grattait	le	ticket_o.bmp	avec	une	pièce_f.bmp	sortie	du	porte-monnaie.	ong	ong	fin	p	p										301	333	324										1
119		Morgane	repassait	la	chemise_f.bmp	avec	un	fer_o.bmp	pour	son	mari.	ong	fin	ong	p	p							514	358	305												1
120	Odette	avait	épluché	une	pomme_o.bmp	avec	un	économe_f.bmp	dans	la	cuisine.	fin	ong	fin	p	p													292	217	394								1
121		Josée	coupait	des	tongs.bmp	avec	un	telephone.bmp	pour	sa	fille.	fillong	fill	fill	q	q
122	Léandre	avait	allumé	un	portefeuille.bmp	avec	une	table.bmp	de	la	cuisine.	fillfin	fill	fill	q	q
123	Blaise	avait	allumé	un	ventilateur.bmp	avec	un	clubdegolf.bmp	de	son	père.	fillfin	fill	fill	q	q
124		David	assemblait	une	chaise_o.bmp	avec	le	tournevis_f.bmp	de	son	père.	ong	ong	fin	p	p										289	364	267										1
125		Honoré	grattait	une	imprimante.bmp	avec	un	trombone.bmp	dans	son	bureau.	fillong	fill	fill	q	q
126		Renée	mangeait	les	escargots_o.bmp	avec	une	pinceescargots_o.bmp	comme	sa	mère.	ong	ong	ong	p	p	678	out+	316																1
127	Gaston	avait	percé	un	troubois_f.bmp	avec	une	perceuse_o.bmp	dans	la	menuiserie.	fin	fin	ong	p	p																487	286	401						1
128	Pascale	avait	rempli	une	piscine_o.bmp	avec	un	tuyau_f.bmp	dans	le	jardin.	fin	ong	fin	p	p													306	573	399								1
129	Luce	avait	terminé	un	puzzle.bmp	avec	un	radiateur.bmp	en	quelques	minutes.	fillfin	fill	fill	q	q
130	Yves	avait	construit	un	chateausable_f.bmp	avec	une	pelle2_f.bmp	sur	la	plage.	fin	fin	fin	p	p				871	315	1014														1
131		Andrée	retirait	le	couvercle_o.bmp	avec	une	manique_o.bmp	en	faisant	attention.	ong	ong	ong	p	p	353	404	481																1
132		Rémi	servait	le	ragout_f.bmp	avec	une	louche_o.bmp	pour	le	diner.	ong	fin	ong	p	p							421	327	387												1
133	Aude	avait	rempli	une	salière_f.bmp	avec	un	entonnoir_o.bmp	avant	de	manger.	fin	fin	ong	p	p																355	573	466						1
134	Didier	avait	nettoyé	le	sol_f.bmp	avec	une	serpillère_f.bmp	dans	la	cuisine.	fin	fin	fin	p	p				356	363	351														1
135		Maximilien	remplissait	un	sac.bmp	avec	des	feurouge.bmp	de	son	frère.	fillong	fill	fill	q	q
136	Benoît	avait	rempli	un	aquarium_o.bmp	avec	un	seau_f.bmp	dans	le	salon.	fin	ong	fin	p	p													231	305	576								1
137	Marc	avait	effacé	le	tableau_f.bmp	avec	une	éponge_f.bmp	avant	de	partir.	fin	fin	fin	p	p				268	225	521														1
138		Germain	allumait	la	cigarette_o.bmp	avec	le	briquet_f.bmp	offert	par	Sylvie.	ong	ong	fin	p	p										434	403	477										1
139		Ambroise	rapait	une	enveloppe.bmp	avec	un	poisson.bmp	peché	ce	matin.	fillong	fill	fill	q	q
140	Gisèle	avait	servi	une	bière_o.bmp	avec	une	tireuse_f.bmp	dans	un	bar.	fin	ong	fin	p	p													444	316	515								1
141	Rolande	avait	écrit	une	lettre_f.bmp	avec	un	stylo_o.bmp	de	son	père.	fin	fin	ong	p	p																277	453	614						1
142		Germaine	lisait	le	livre_f.bmp	avec	une	loupe_o.bmp	pour	mieux	voir.	ong	fin	ong	p	p							270	276	510												1
143		Aurélien	transportait	les	cartons_f.bmp	avec	un	diable_o.bmp	pour	le	déménagement.	ong	fin	ong	p	p							529	243	539												1
144	Serge	avait	retourné	une	crêpe_f.bmp	avec	une	spatule2_f.bmp	de	la	cuisine.	fin	fin	fin	p	p				226	338	370														1
145		Violette	coupait	le	pain_o.bmp	avec	un	couteau_f.bmp	de	la	cuisine.	ong	ong	fin	p	p										470	594	259										1
146	Damien	avait	rempli	un	verre2_o.bmp	avec	une	carafe_f.bmp	de	la	cantine.	fin	ong	fin	p	p													282	369	454								1
147	Mireille	avait	séché	ses	cheveux_o.bmp	avec	un	sechecheveux_f.bmp	de	sa	mère.	fin	ong	fin	p	p													530	578	377								1
148	Lucie	avait	nettoyé	la	vaisselle_o.bmp	dans	un	évier_f.bmp	de	la	cuisine.	fin	ong	fin	p	p													377	231	418								1
149	Barthélemy	avait	chaussé	un	sifflet.bmp	avec	une	montre.bmp	pour	le	match.	fillfin	fill	fill	q	q
150		Georgette	taillait	un	crayon_f.bmp	avec	un	couteausuisse_o.bmp	de	son	père.	ong	fin	ong	p	p							381	1277	303												1
151	Paule	avait	creusé	un	trousable_f.bmp	avec	une	pelle_o.bmp	dans	le	sable.	fin	fin	ong	p	p																593	379	301						1
152	Virginie	avait	peint	le	mur_f.bmp	avec	un	rouleau_f.bmp	et	un	pinceau.	fin	fin	fin	p	p				254	414	470														1
153		Hervé	allumait	le	cigare_o.bmp	avec	une	allumette_o.bmp	de	la	boîte.	ong	ong	ong	p	p	267	273	652																1
154	Emeline	avait	coupé	un	ruban_f.bmp	avec	les	ciseaux_o.bmp	de	son	frère.	fin	fin	ong	p	p																260	305	395						1
155	Angèle	avait	rempli	un	tubeessai_f.bmp	avec	un	comptegouttes_o.bmp	dans	le	laboratoire.	fin	fin	ong	p	p																211	263	980						1
156		Josiane	dessinait	un	dessin_o.bmp	avec	des	crayons_o.bmp	achetés	au	marché.	ong	ong	ong	p	p	772	404	721																1
157	Jeanne	avait	ramassé	les	feuilles_f.bmp	avec	un	rateau_f.bmp	dans	le	jardin.	fin	fin	fin	p	p				254	243	305														1
158	Marine	avait	rempli	une	café_o.bmp	avec	une	cafetière_f.bmp	pour	son	ami.	fin	ong	fin	p	p													225	206	330								1
159	Guillaume	avait	coupé	du	boiscoupé_f.bmp	avec	une	hache_f.bmp	dans	la	forêt.	fin	fin	fin	p	p				235	347	375														1
160		Marielle	servait	la	partpizza_o.bmp	avec	une	spatule_f.bmp	avant	de	manger.	ong	ong	fin	p	p										252	499	276										1
161	Georges	avait	rasé	sa	tête_f.bmp	avec	un	rasoir_f.bmp	acheté	la	veille.	fin	fin	fin	p	p				312	286	434														1
162		Firmin	mangeait	une	tapettemouches.bmp	avec	un	lampadaire.bmp	dans	le	jardin.	fillong	fill	fill	q	q
163		Léonie	frisait	ses	frisé_o.bmp	avec	un	ferfriser_f.bmp	avant	la	fête.	ong	ong	fin	p	p										286	243	730										1
164		Pierrick	tondait	la	pelouse_o.bmp	avec	une	tondeuse_f.bmp	qu'il	a	acheté.	ong	ong	fin	p	p										269	291	511										1
165	Jean	avait	gonflé	un	cadre.bmp	avec	une	fontaine.bmp	dans	le	jardin.	fillfin	fill	fill	q	q
166	Philippine	avait	coupé	une	telecommande.bmp	avec	des	baskets.bmp	devant	la	télévision.	fillfin	fill	fill	q	q
167	Marguerite	avait	rempli	une	salière_o.bmp	avec	un	entonnoir_f.bmp	avant	de	manger.	fin	ong	fin	p	p													214	361	432								1
168	Martine	avait	rempli	une	café_f.bmp	avec	une	cafetière_f.bmp	pour	son	ami.	fin	fin	fin	p	p				449	264	460														1
169		Rodrigue	construisait	un	sacpoubelle.bmp	avec	une	brossedents.bmp	pour	son	frère.	fillong	fill	fill	q	q
170		Ghislain	ouvrait	la	bouteillevin1_o.bmp	avec	un	tirebouchon_f.bmp	de	son	père.	ong	ong	fin	p	p										508	250	387										1
171		Ghislaine	servait	la	partpizza_f.bmp	avec	une	spatule_o.bmp	avant	de	manger.	ong	fin	ong	p	p							226	218	317												1
172		Gilles	lisait	le	livre_o.bmp	avec	une	loupe_o.bmp	pour	mieux	voir.	ong	ong	ong	p	p	238	442	337																1
173		Alphonse	étalait	le	beurre_o.bmp	avec	un	couteaubeurre_f.bmp	pendant	le	repas.	ong	ong	fin	p	p										302	226	406										1
174		Maxime	transportait	les	cartons_o.bmp	avec	un	diable_o.bmp	pour	le	déménagement.	ong	ong	ong	p	p	250	289	452																1
175		Régine	frisait	ses	frisé_f.bmp	avec	un	ferfriser_o.bmp	avant	la	fête.	ong	fin	ong	p	p							205	441	478												1
176	Frédéric	avait	rempli	une	piscine_f.bmp	avec	un	tuyau_f.bmp	dans	le	jardin.	fin	fin	fin	p	p				286	315	704														1
177	Françoise	avait	nettoyé	la	vaisselle_f.bmp	dans	un	évier_f.bmp	de	la	cuisine.	fin	fin	fin	p	p				267	206	477														1
178	Léontine	avait	allumé	une	bougie.bmp	avec	un	oeufauplat.bmp	lors	du	diner.	fillfin	fill	fill	q	q
179		Doriane	construisait	une	maison.bmp	avec	une	cuillere.bmp	et	un	tournevis.	fillong	fill	fill	q	q
180		Romain	taillait	un	crayon_o.bmp	avec	un	couteausuisse_o.bmp	de	son	père.	ong	ong	ong	p	p	239	222	381																1
181	Éliane	avait	coupé	des	fleurs_o.bmp	avec	un	sécateur_f.bmp	de	sa	mère.	fin	ong	fin	p	p													231	251	596								1
182		Leontine	dessinait	un	dessin_o.bmp	avec	des	crayons_f.bmp	achetés	au	marché.	ong	ong	fin	p	p										314	344	498										1
183	Eugénie	avait	retourné	une	crêpe_f.bmp	avec	une	spatule2_o.bmp	de	la	cuisine.	fin	fin	ong	p	p																464	205	658						1
184		Franck	séchait	le	chien_o.bmp	avec	une	serviette_o.bmp	dans	la	salle de bain.	ong	ong	ong	p	p	233	227	601																1
185		Angeline	remplissait	un	biberon.bmp	avec	un	violon.bmp	pour	son	bébé.	fillong	fill	fill	q	q
186	Loïc	avait	attrapé	le	poisson_o.bmp	avec	un	filet_f.bmp	de	son	oncle.	fin	ong	fin	p	p													198	290	387								1
187		Suzette	ouvrait	un	peigne.bmp	avec	une	douche.bmp	pour	se	coiffer.	fillong	fill	fill	q	q
188		Rémy	coupait	le	pain_f.bmp	avec	un	couteau_o.bmp	de	la	cuisine.	ong	fin	ong	p	p							258	225	340												1
189	Renaud	avait	rasé	sa	tête_f.bmp	avec	un	rasoir_o.bmp	acheté	la	veille.	fin	fin	ong	p	p																212	200	397						1
190		Henri	démontait	un	ordinateur_o.bmp	avec	un	tournevis_o.bmp	pour	le	réparer.	ong	ong	ong	p	p	242	156	474																1
191	Sylvie	avait	séché	ses	cheveux_f.bmp	avec	un	sechecheveux_f.bmp	de	sa	mère.	fin	fin	fin	p	p				226	460	347														1
192	Christophe	avait	rempli	un	verre2_f.bmp	avec	une	carafe_f.bmp	de	la	cantine.	fin	fin	fin	p	p				217	284	335														1
193	Clémentine	avait	découpé	une	tarte_f.bmp	avec	un	couteautarte_o.bmp	pour	son	anniversaire.	fin	fin	ong	p	p																383	218	606						1
194		Claudette	ouvrait	le	cadenas1_o.bmp	avec	une	clé_f.bmp	trouvée	par	terre.	ong	ong	fin	p	p										226	163	442										1
195	Armelle	avait	nettoyé	le	sol_f.bmp	avec	une	serpillère_o.bmp	dans	la	cuisine.	fin	fin	ong	p	p																189	236	396						1
196	Jacques	avait	rempli	un	aquarium_f.bmp	avec	un	seau_f.bmp	dans	le	salon.	fin	fin	fin	p	p				218	189	454														1
197		Mariette	versait	un	surf.bmp	avec	un	papillon.bmp	pour	sa	mère.	fillong	fill	fill	q	q
198		Faustine	remplissait	une	trottinette.bmp	avec	un	pont.bmp	pour	se	déplacer.	fillong	fill	fill	q	q
199		Anthony	assemblait	une	chaise_f.bmp	avec	le	tournevis_o.bmp	de	son	père.	ong	fin	ong	p	p							184	213	431												1
200		Simon	servait	un	verrelait_o.bmp	avec	une	bouteillelait_f.bmp	sortie	du	frigidaire.	ong	ong	fin	p	p										207	202	604										1
201	Gaétane	avait	écrit	un	savon.bmp	avec	un	sacamain.bmp	et	un	stylo.	fillfin	fill	fill	q	q
202	Fabienne	avait	rempli	un	tubeessai_o.bmp	avec	un	comptegouttes_f.bmp	dans	le	laboratoire.	fin	ong	fin	p	p													190	207	295								1
203	Brice	avait	coupé	du	boiscoupé_f.bmp	avec	une	hache_o.bmp	dans	la	forêt.	fin	fin	ong	p	p																202	157	621						1
204	Clarisse	avait	peint	le	mur_f.bmp	avec	un	rouleau_o.bmp	et	un	pinceau.	fin	fin	ong	p	p																240	194	670						1
205	Mathilde	avait	tourné	le	steack_o.bmp	avec	une	fourchette_f.bmp	dans	la	poêle.	fin	ong	fin	p	p													76	276	786								1
206		Cédric	assemblait	la	maisonpoup_o.bmp	avec	un	colle_o.bmp	pour	sa	fille.	ong	ong	ong	p	p	237	215	401																1
207		Flavie	mangeait	les	escargots_o.bmp	avec	une	pinceescargots_f.bmp	comme	sa	mère.	ong	ong	fin	p	p										241	266	378										1
208	Raymonde	avait	percé	un	troubois_o.bmp	avec	une	perceuse_f.bmp	dans	la	menuiserie.	fin	ong	fin	p	p													218	234	474								1
209	Charline	avait	ramassé	les	feuilles_f.bmp	avec	un	rateau_o.bmp	dans	le	jardin.	fin	fin	ong	p	p																274	150	303						1
210		Augustin	allumait	le	cigare_o.bmp	avec	une	allumette_f.bmp	de	la	boîte.	ong	ong	fin	p	p										173	222	370										1
211	Fabien	avait	écrit	une	lettre_o.bmp	avec	un	stylo_f.bmp	de	son	père.	fin	ong	fin	p	p													206	234	756								1
212		Timothee	cuisait	un	cake.bmp	avec	un	arbre.bmp	dans	le	four.	fillong	fill	fill	q	q
213	Gwenaelle	avait	construit	un	chateausable_f.bmp	avec	une	pelle2_o.bmp	sur	la	plage.	fin	fin	ong	p	p																253	214	285						1
214		Gautier	peignait	un	sandwich.bmp	avec	une	balance.bmp	pour	le	repas.	fillong	fill	fill	q	q
215		Élodie	maquillait	ses	ongles_o.bmp	avec	du	vernis_o.bmp	et	un	pinceau.	ong	ong	ong	p	p	237	207	665																1
216	Stéphane	avait	rempli	un	verrebière_f.bmp	avec	une	boutbière_f.bmp	dans	la	cuisine.	fin	fin	fin	p	p				208	172	338														1
217	Monique	avait	épluché	une	pomme_f.bmp	avec	un	économe_f.bmp	dans	la	cuisine.	fin	fin	fin	p	p				243	219	729														1
218	Séverine	avait	creusé	un	trousable_o.bmp	avec	une	pelle_f.bmp	dans	le	sable.	fin	ong	fin	p	p													221	248	301								1
219		Lydie	lissait	ses	lissé_f.bmp	avec	le	ferlisser_o.bmp	de	sa	soeur.	ong	fin	ong	p	p							173	242	717												1
220	Hugues	avait	coupé	la	pizza_f.bmp	avec	un	couteaupizza_o.bmp	de	la	pizzeria.	fin	fin	ong	p	p																226	213	389						1
221		Adrienne	cassait	des	noix_o.bmp	avec	un	cassenoix_f.bmp	sur	la	table.	ong	ong	fin	p	p										220	321	348										1
222		Sacha	mangeait	un	yaourt.bmp	avec	une	agrafeuse.bmp	dans	la	cuisine.	fillong	fill	fill	q	q
223	Victorine	avait	mangé	des	gateaux.bmp	avec	une	voiture.bmp	pour	le	gouter.	fillfin	fill	fill	q	q
224		Amaury	fabriquait	un	accordeon.bmp	avec	des	briques.bmp	de	son	voisin.	fillong	fill	fill	q	q
225	Armel	avait	attrapé	une	minuterie.bmp	avec	des	mouchoirs.bmp	en	papier	blanc.	fillfin	fill	fill	q	p
226		Jean-Luc	servait	le	ragout_o.bmp	avec	une	louche_o.bmp	pour	le	diner.	ong	ong	ong	p	p	373	303	660																1
227	Hortense	avait	servi	du	the.bmp	avec	une	cheminee.bmp	pour	sa	grand-mère.	fillfin	fill	fill	q	q
228	Margot	avait	effacé	le	tableau_f.bmp	avec	une	éponge_o.bmp	avant	de	partir.	fin	fin	ong	p	p																260	209	384						1
229		Baptiste	étalait	la	pâte_f.bmp	avec	le	rouleaupatisserie_o.bmp	de	sa	mère.	ong	fin	ong	p	p							273	296	392												1
230		Christelle	coloriait	un	image_o.bmp	avec	des	feutres_o.bmp	de	sa	sœur.	ong	ong	ong	p	p	392	274	1030																1
231		Heloise	retirait	le	couvercle_o.bmp	avec	une	manique_f.bmp	en	faisant	attention.	ong	ong	fin	p	p										270	211	387										1
232		Aimée	rapait	du	fromage_o.bmp	avec	une	rape_f.bmp	dans	la	cuisine.	ong	ong	fin	p	p										241	207	334										1
233	Carole	avait	rempli	un	verre_o.bmp	avec	le	robinet_f.bmp	de	la	cuisine.	fin	ong	fin	p	p													202	221	527								1
234	Sébastien	avait	rempli	un	verrevin_f.bmp	avec	une	bouteillevin_f.bmp	pour	son	amie.	fin	fin	fin	p	p				291	210	550														1
235	Marise	avait	tourné	une	cabane.bmp	avec	un	scarabee.bmp	et	un	papillon.	fillfin	fill	fill	q	q
236	Yvonne	avait	coupé	un	ruban_o.bmp	avec	les	ciseaux_f.bmp	de	son	frère.	fin	ong	fin	p	p													214	230	334								1
237		Aurore	grattait	le	ticket_f.bmp	avec	une	pièce_o.bmp	sortie	du	porte-monnaie.	ong	fin	ong	p	p							222	230	303												1
238		Luc	chaussait	ses	chaussure_f.bmp	avec	le	chaussepied_o.bmp	pendu	à	l'entrée.	ong	fin	ong	p	p							224	223	548												1
239		Régis	allumait	la	cigarette_f.bmp	avec	le	briquet_o.bmp	offert	par	Sylvie.	ong	fin	ong	p	p							218	221	571												1
240		Colette	repassait	la	chemise_o.bmp	avec	un	fer_o.bmp	pour	son	mari.	ong	ong	ong	p	p	256	243	300																1
241	Rosette	avait	séché	un	chapeau.bmp	avec	une	boucleoreille.bmp	de	sa	mère.	fillfin	fill	fill	q	q
242	Noella	avait	nettoyé	ses	chaussures.bmp	avec	un	char.bmp	après	les	vacances.	fillfin	fill	fill	q	q
243		Florent	tondait	la	pelouse_f.bmp	avec	une	tondeuse_o.bmp	qu'il	a	acheté.	ong	fin	ong	p	p							226	261	626												1
244	Laurent	avait	servi	une	bière_f.bmp	avec	une	tireuse_f.bmp	dans	un	bar.	fin	fin	fin	p	p				454	253	1097														1
																	437.517	392.483	531.379	374.815	417.862	554.321	409	435.897	513.828	399.536	374.786	507.25	393.897	390.586	527.929	381.862	387.207	496.69	1	1	1	1	1	1

## Sheet: A3.204
																	ongcong			fincong			ongobinc			ongininc			finobinc			finininc			Acc
Block	Word1	Word2	Word3	Word4	PicObject	Word6	Word7	PicInst	Word9	Word10	Word11	CondVerb	CondObject	CondInst	CorrResp	Response1.RESP	Image1.RT	Image2.RT	Response1.RT	Image1.RT	Image2.RT	Response1.RT	Image1.RT	Image2.RT	Response1.RT	Image1.RT	Image2.RT	Response1.RT	Image1.RT	Image2.RT	Response1.RT	Image1.RT	Image2.RT	Response1.RT	AccOngCong	AccFinCong	AccOngObInc	AccOngInInc	AccFinObInc	AccFinInInc
5	Aurélien	avait	transporté	les	cartons_o.bmp	avec	un	diable_f.bmp	pour	le	déménagement.	fin	ong	fin	q	p													out+	1054	575								1
6	Renée	avait	mangé	les	escargots_f.bmp	avec	une	pinceescargots_f.bmp	comme	sa	mère.	fin	fin	fin	q	p				out+	out+	475														1
7		Gaston	perçait	un	troubois_o.bmp	avec	une	perceuse_f.bmp	dans	la	menuiserie.	ong	ong	fin	q	p										1216	1145	552										1
8	Nadine	avait	rapé	du	fromage_f.bmp	avec	une	rape_f.bmp	dans	la	cuisine.	fin	fin	fin	q	p				557	824	493														1
9	Marielle	avait	servi	la	partpizza_f.bmp	avec	une	spatule_o.bmp	avant	de	manger.	fin	fin	ong	q	p																690	1118	352						1
10		Virginie	peignait	le	mur_o.bmp	avec	un	rouleau_o.bmp	et	un	pinceau.	ong	ong	ong	q	p	out+	841	640																1
11		Félicien	lançait	un	frigo.bmp	avec	un	micro.bmp	loin	devant	lui.	fillong	fill	fill	p	q
12		Maximilien	remplissait	un	sac.bmp	avec	des	feurouge.bmp	de	son	frère.	fillong	fill	fill	p	q
13		Manon	remplissait	un	verrebière_f.bmp	avec	une	boutbière_o.bmp	dans	la	cuisine.	ong	fin	ong	q	p							out+	762	365												1
14		Firmin	mangeait	une	tapettemouches.bmp	avec	un	lampadaire.bmp	dans	le	jardin.	fillong	fill	fill	p	q
15		Rolande	écrivait	une	lettre_o.bmp	avec	un	stylo_f.bmp	de	son	père.	ong	ong	fin	q	p										1013	out+	328										1
16		Georges	rasait	sa	tête_o.bmp	avec	un	rasoir_o.bmp	acheté	la	veille.	ong	ong	ong	q	p	761	653	322																1
17	Germaine	avait	lu	le	livre_o.bmp	avec	une	loupe_f.bmp	pour	mieux	voir.	fin	ong	fin	q	p													603	618	489								1
18		Armand	coupait	des	fleurs_o.bmp	avec	un	sécateur_f.bmp	de	sa	mère.	ong	ong	fin	q	p										701	1181	628										1
19	Hervé	avait	allumé	le	cigare_f.bmp	avec	une	allumette_f.bmp	de	la	boîte.	fin	fin	fin	q	p				627	931	438														1
20	Yannick	avait	démonté	un	ordinateur_o.bmp	avec	un	tournevis_f.bmp	pour	le	réparer.	fin	ong	fin	q	p													864	out+	280								1
21	Bernadette	avait	cassé	des	noix_f.bmp	avec	un	cassenoix_f.bmp	sur	la	table.	fin	fin	fin	q	p				697	625	322														1
22		Rosalie	repassait	une	robe.bmp	avec	un	canard.bmp	dans	le	salon.	fillong	fill	fill	p	q
23	Sylvain	avait	versé	un	verrelait_f.bmp	avec	une	bouteillelait_f.bmp	sortie	du	frigidaire.	fin	fin	fin	q	p				606	622	658														1
24	Honorine	avait	allumé	un	lecteurCD.bmp	avec	un	marteau.bmp	de	son	grand-père.	fillfin	fill	fill	p	q
25		Benoît	remplissait	un	aquarium_f.bmp	avec	un	seau_o.bmp	dans	le	salon.	ong	fin	ong	q	p							613	757	1050												1
26	Delphine	avait	ouvert	le	cadenas1_f.bmp	avec	une	clé_f.bmp	trouvée	par	terre.	fin	fin	fin	q	p				671	795	408														1
27		Angèle	remplissait	un	tubeessai_o.bmp	avec	un	comptegouttes_f.bmp	dans	le	laboratoire.	ong	ong	fin	q	p										779	1056	486										1
28		Aurélie	découpait	une	tarte_o.bmp	avec	un	couteautarte_o.bmp	pour	son	anniversaire.	ong	ong	ong	q	q																			0
29	Rose	avait	rapé	du	scotch.bmp	avec	une	fermetureeclair.bmp	de	sa	veste.	fillfin	fill	fill	p	q
30		Odette	épluchait	une	pomme_f.bmp	avec	un	économe_o.bmp	dans	la	cuisine.	ong	fin	ong	q	p							697	847	660												1
31	Léandre	avait	allumé	un	portefeuille.bmp	avec	une	table.bmp	de	la	cuisine.	fillfin	fill	fill	p	q
32	Léonie	avait	frisé	ses	frisé_f.bmp	avec	un	ferfriser_o.bmp	avant	la	fête.	fin	fin	ong	q	p																810	716	433						1
33		Emeline	coupait	un	ruban_o.bmp	avec	les	ciseaux_f.bmp	de	son	frère.	ong	ong	fin	q	p										531	849	436										1
34	Violette	avait	coupé	le	pain_f.bmp	avec	un	couteau_o.bmp	de	la	cuisine.	fin	fin	ong	q	p																out+	651	411						1
35		Pascale	remplissait	une	piscine_f.bmp	avec	un	tuyau_o.bmp	dans	le	jardin.	ong	fin	ong	q	p							730	690	363												1
36		Lucie	nettoyait	la	vaisselle_f.bmp	dans	un	évier_o.bmp	de	la	cuisine.	ong	fin	ong	q	p							out+	817	318												1
37		Aude	remplissait	une	salière_o.bmp	avec	un	entonnoir_f.bmp	avant	de	manger.	ong	ong	fin	q	p										916	836	out+										1
38		Lucille	peignait	une	chaise.bmp	avec	des	cartes.bmp	qu'elle	a	réçu.	fillong	fill	fill	p	q
39		Mireille	séchait	ses	cheveux_f.bmp	avec	un	sechecheveux_o.bmp	de	sa	mère.	ong	fin	ong	q	p							508	588	326												1
40	Thérèse	avait	étalé	le	beurre_f.bmp	avec	un	couteaubeurre_f.bmp	pendant	le	repas.	fin	fin	fin	q	p				523	571	823														1
41		Honoré	grattait	une	imprimante.bmp	avec	un	trombone.bmp	dans	son	bureau.	fillong	fill	fill	p	q
42		Marine	remplissait	une	café_f.bmp	avec	une	cafetière_o.bmp	pour	son	ami.	ong	fin	ong	q	p							688	526	349												1
43	Blaise	avait	allumé	un	ventilateur.bmp	avec	un	clubdegolf.bmp	de	son	père.	fillfin	fill	fill	p	q
44	Jeannette	avait	gratté	le	ticket_f.bmp	avec	une	pièce_o.bmp	sortie	du	porte-monnaie.	fin	fin	ong	q	p																815	548	468						1
45	Germain	avait	allumé	la	cigarette_f.bmp	avec	le	briquet_o.bmp	offert	par	Sylvie.	fin	fin	ong	q	p																715	562	292						1
46		Damien	remplissait	un	verre2_f.bmp	avec	une	carafe_o.bmp	de	la	cantine.	ong	fin	ong	q	p							445	501	577												1
47	Barthélemy	avait	chaussé	un	sifflet.bmp	avec	une	montre.bmp	pour	le	match.	fillfin	fill	fill	p	p
48		Jeanne	ramassait	les	feuilles_o.bmp	avec	un	rateau_o.bmp	dans	le	jardin.	ong	ong	ong	q	p	762	667	out+																1
49		Ambroise	rapait	une	enveloppe.bmp	avec	un	poisson.bmp	peché	ce	matin.	fillong	fill	fill	p	q
50	Célestin	avait	coupé	une	barque.bmp	avec	un	sacoche.bmp	de	son	voisin.	fillfin	fill	fill	p	p
51	Pierrick	avait	tondu	la	pelouse_f.bmp	avec	une	tondeuse_o.bmp	qu'il	a	acheté.	fin	fin	ong	q	p																468	643	477						1
52	Georgette	avait	taillé	un	crayon_o.bmp	avec	un	couteausuisse_f.bmp	de	son	père.	fin	ong	fin	q	p													493	754	271								1
53		Jérémie	attrapait	le	poisson_o.bmp	avec	un	filet_f.bmp	de	son	oncle.	ong	ong	fin	q	p										out+	621	382										1
54	Emmanuel	avait	assemblé	la	maisonpoup_o.bmp	avec	un	colle_f.bmp	pour	sa	fille.	fin	ong	fin	q	p													603	602	834								1
55	Emilien	avait	chaussé	ses	chaussure_f.bmp	avec	le	chaussepied_o.bmp	pendu	à	l'entrée.	fin	fin	ong	q	p																526	716	237						1
56	Arnaud	avait	ouvert	la	bouteillevin1_f.bmp	avec	un	tirebouchon_f.bmp	de	son	père.	fin	fin	fin	q	p				683	408	362														1
57		Gustave	gonflait	un	ballon.bmp	avec	une	laisse.bmp	avant	le	match.	fillong	fill	fill	p	q
58		Antoine	coupait	la	pizza_o.bmp	avec	un	couteaupizza_o.bmp	de	la	pizzeria.	ong	ong	ong	q	p	545	786	out+																1
59		Marcelle	remplissait	un	verrevin_f.bmp	avec	une	bouteillevin_o.bmp	pour	son	amie.	ong	fin	ong	q	p							471	464	268												1
60		Yves	construisait	un	chateausable_o.bmp	avec	une	pelle2_o.bmp	sur	la	plage.	ong	ong	ong	q	p	522	621	209																1
61	Yann	avait	séché	le	chien_o.bmp	avec	une	serviette_f.bmp	dans	la	salle de bain.	fin	ong	fin	q	p													391	563	272								1
62		Marc	effaçait	le	tableau_o.bmp	avec	une	éponge_o.bmp	avant	de	partir.	ong	ong	ong	q	p	416	760	377																1
63	Adele	avait	lissé	ses	lissé_f.bmp	avec	le	ferlisser_o.bmp	de	sa	soeur.	fin	fin	ong	q	p																428	612	268						1
64		Gisèle	servait	une	bière_f.bmp	avec	une	tireuse_o.bmp	dans	un	bar.	ong	fin	ong	q	p							420	787	230												1
65		Annette	tournait	le	steack_o.bmp	avec	une	fourchette_f.bmp	dans	la	poêle.	ong	ong	fin	q	p										652	733	274										1
66		Oriane	promenait	son	chat.bmp	avec	une	balayette.bmp	de	la	garage.	fillong	fill	fill	p	q
67	Andrée	avait	retiré	le	couvercle_f.bmp	avec	une	manique_f.bmp	en	faisant	attention.	fin	fin	fin	q	p				1002	648	575														1
68	Yannick	avait	mis	du	rougealevres.bmp	avec	un	extincteur.bmp	devant	le	miroir.	fillfin	fill	fill	p	q
69	Laure	avait	maquillé	ses	ongles_o.bmp	avec	du	vernis_f.bmp	et	un	pinceau.	fin	ong	fin	q	p													563	530	624								1
70		Serge	retournait	une	crêpe_o.bmp	avec	une	spatule2_o.bmp	de	la	cuisine.	ong	ong	ong	q	p	717	out+	347																1
71		Didier	nettoyait	le	sol_o.bmp	avec	une	serpillère_o.bmp	dans	la	cuisine.	ong	ong	ong	q	p	786	700	387																1
72	Luce	avait	terminé	un	puzzle.bmp	avec	un	radiateur.bmp	en	quelques	minutes.	fillfin	fill	fill	p	p
73	Gaspard	avait	plié	une	serviette.bmp	avec	un	mixeur.bmp	dans	la	cuisine.	fillfin	fill	fill	p	q
74	Josiane	avait	dessiné	un	dessin_f.bmp	avec	des	crayons_f.bmp	achetés	au	marché.	fin	fin	fin	q	p				598	599	232														1
75	David	avait	assemblé	une	chaise_f.bmp	avec	le	tournevis_o.bmp	de	son	père.	fin	fin	ong	q	p																523	643	374						1
76		Cyrille	remplissait	un	verre_o.bmp	avec	le	robinet_f.bmp	de	la	cuisine.	ong	ong	fin	q	p										476	777	577										1
77	Aimé	avait	étalé	la	pâte_f.bmp	avec	le	rouleaupatisserie_o.bmp	de	sa	mère.	fin	fin	ong	q	p																556	440	255						1
78	Edgard	avait	assemblé	des	baguettes.bmp	avec	des	poids.bmp	dans	sa	chambre.	fillfin	fill	fill	p	q
79		Guillaume	coupait	du	boiscoupé_o.bmp	avec	une	hache_o.bmp	dans	la	forêt.	ong	ong	ong	q	p	684	762	320																1
80	Solange	avait	colorié	un	image_o.bmp	avec	des	feutres_f.bmp	de	sa	sœur.	fin	ong	fin	q	p													579	506	802								1
81	Morgane	avait	repassé	la	chemise_o.bmp	avec	un	fer_f.bmp	pour	son	mari.	fin	ong	fin	q	p													859	448	251								1
82		Josée	coupait	des	tongs.bmp	avec	un	telephone.bmp	pour	sa	fille.	fillong	fill	fill	p	q
83		Paule	creusait	un	trousable_o.bmp	avec	une	pelle_f.bmp	dans	le	sable.	ong	ong	fin	q	p										323	439	313										1
84	Rémi	avait	servi	le	ragout_o.bmp	avec	une	louche_f.bmp	pour	le	diner.	fin	ong	fin	q	p													714	677	260								1
85		Raymonde	perçait	un	troubois_f.bmp	avec	une	perceuse_o.bmp	dans	la	menuiserie.	ong	fin	ong	q	p							550	479	out+												1
86	Leontine	avait	dessiné	un	dessin_f.bmp	avec	des	crayons_o.bmp	achetés	au	marché.	fin	fin	ong	q	p																505	577	624						1
87		Stéphane	remplissait	un	verrebière_o.bmp	avec	une	boutbière_o.bmp	dans	la	cuisine.	ong	ong	ong	q	p	594	466	276																1
88		Clémentine	découpait	une	tarte_o.bmp	avec	un	couteautarte_f.bmp	pour	son	anniversaire.	ong	ong	fin	q	p										446	569	822										1
89	Maxime	avait	transporté	les	cartons_f.bmp	avec	un	diable_f.bmp	pour	le	déménagement.	fin	fin	fin	q	p				422	581	904														1
90	Flavie	avait	mangé	les	escargots_f.bmp	avec	une	pinceescargots_o.bmp	comme	sa	mère.	fin	fin	ong	q	p																601	1067	out+						1
91	Lydie	avait	lissé	ses	lissé_o.bmp	avec	le	ferlisser_f.bmp	de	sa	soeur.	fin	ong	fin	q	p													374	464	407								1
92		Françoise	nettoyait	la	vaisselle_o.bmp	dans	un	évier_o.bmp	de	la	cuisine.	ong	ong	ong	q	p	933	1186	241																1
93	Régine	avait	frisé	ses	frisé_o.bmp	avec	un	ferfriser_f.bmp	avant	la	fête.	fin	ong	fin	q	p													543	out+	255								1
94	Aimée	avait	rapé	du	fromage_f.bmp	avec	une	rape_o.bmp	dans	la	cuisine.	fin	fin	ong	q	p																412	605	156						1
95	Baptiste	avait	étalé	la	pâte_o.bmp	avec	le	rouleaupatisserie_f.bmp	de	sa	mère.	fin	ong	fin	q	p													523	503	268								1
96	Marise	avait	tourné	une	cabane.bmp	avec	un	scarabee.bmp	et	un	papillon.	fillfin	fill	fill	p	q
97		Sacha	mangeait	un	yaourt.bmp	avec	une	agrafeuse.bmp	dans	la	cuisine.	fillong	fill	fill	p	q
98		Angeline	remplissait	un	biberon.bmp	avec	un	violon.bmp	pour	son	bébé.	fillong	fill	fill	p	q
99	Régis	avait	allumé	la	cigarette_o.bmp	avec	le	briquet_f.bmp	offert	par	Sylvie.	fin	ong	fin	q	p													389	582	230								1
100	Ghislain	avait	ouvert	la	bouteillevin1_f.bmp	avec	un	tirebouchon_o.bmp	de	son	père.	fin	fin	ong	q	p																513	642	274						1
101	Jean	avait	gonflé	un	cadre.bmp	avec	une	fontaine.bmp	dans	le	jardin.	fillfin	fill	fill	p	q
102		Timothee	cuisait	un	cake.bmp	avec	un	arbre.bmp	dans	le	four.	fillong	fill	fill	p	p
103		Eugénie	retournait	une	crêpe_o.bmp	avec	une	spatule2_f.bmp	de	la	cuisine.	ong	ong	fin	q	p										432	485	211										1
104	Anthony	avait	assemblé	une	chaise_o.bmp	avec	le	tournevis_f.bmp	de	son	père.	fin	ong	fin	q	p													707	608	258								1
105	Franck	avait	séché	le	chien_f.bmp	avec	une	serviette_f.bmp	dans	la	salle de bain.	fin	fin	fin	q	p				579	570	266														1
106	Gaétane	avait	écrit	un	savon.bmp	avec	un	sacamain.bmp	et	un	stylo.	fillfin	fill	fill	p	q
107	Adrienne	avait	cassé	des	noix_f.bmp	avec	un	cassenoix_o.bmp	sur	la	table.	fin	fin	ong	q	p																762	456	704						1
108		Doriane	construisait	une	maison.bmp	avec	une	cuillere.bmp	et	un	tournevis.	fillong	fill	fill	p	q
109	Alphonse	avait	étalé	le	beurre_f.bmp	avec	un	couteaubeurre_o.bmp	pendant	le	repas.	fin	fin	ong	q	p																477	420	212						1
110	Léontine	avait	allumé	une	bougie.bmp	avec	un	oeufauplat.bmp	lors	du	diner.	fillfin	fill	fill	p	q
111	Christelle	avait	colorié	un	image_f.bmp	avec	des	feutres_f.bmp	de	sa	sœur.	fin	fin	fin	q	p				282	397	349														1
112		Faustine	remplissait	une	trottinette.bmp	avec	un	pont.bmp	pour	se	déplacer.	fillong	fill	fill	p	q
113		Loïc	attrapait	le	poisson_f.bmp	avec	un	filet_o.bmp	de	son	oncle.	ong	fin	ong	q	p							248	530	206												1
114		Clarisse	peignait	le	mur_o.bmp	avec	un	rouleau_f.bmp	et	un	pinceau.	ong	ong	fin	q	p										542	627	829										1
115	Philippine	avait	coupé	une	telecommande.bmp	avec	des	baskets.bmp	devant	la	télévision.	fillfin	fill	fill	p	q
116	Rémy	avait	coupé	le	pain_o.bmp	avec	un	couteau_f.bmp	de	la	cuisine.	fin	ong	fin	q	p													298	350	231								1
117	Gilles	avait	lu	le	livre_f.bmp	avec	une	loupe_f.bmp	pour	mieux	voir.	fin	fin	fin	q	p				708	450	out+														1
118		Yvonne	coupait	un	ruban_f.bmp	avec	les	ciseaux_o.bmp	de	son	frère.	ong	fin	ong	q	p							382	423	229												1
119		Fabien	écrivait	une	lettre_f.bmp	avec	un	stylo_o.bmp	de	son	père.	ong	fin	ong	q	p							273	335	279												1
120	Aurore	avait	gratté	le	ticket_o.bmp	avec	une	pièce_f.bmp	sortie	du	porte-monnaie.	fin	ong	fin	q	p													365	471	565								1
121		Carole	remplissait	un	verre_f.bmp	avec	le	robinet_o.bmp	de	la	cuisine.	ong	fin	ong	q	p							353	338	210												1
122		Éliane	coupait	des	fleurs_f.bmp	avec	un	sécateur_o.bmp	de	sa	mère.	ong	fin	ong	q	p							288	465	278												1
123		Séverine	creusait	un	trousable_f.bmp	avec	une	pelle_o.bmp	dans	le	sable.	ong	fin	ong	q	p							291	358	261												1
124		Sylvie	séchait	ses	cheveux_o.bmp	avec	un	sechecheveux_o.bmp	de	sa	mère.	ong	ong	ong	q	p	317	408	387																1
125	Romain	avait	taillé	un	crayon_f.bmp	avec	un	couteausuisse_f.bmp	de	son	père.	fin	fin	fin	q	p				413	569	272														1
126		Martine	remplissait	une	café_o.bmp	avec	une	cafetière_o.bmp	pour	son	ami.	ong	ong	ong	q	p	391	540	375																1
127		Sébastien	remplissait	un	verrevin_o.bmp	avec	une	bouteillevin_o.bmp	pour	son	amie.	ong	ong	ong	q	p	394	360	437																1
128	Rosette	avait	séché	un	chapeau.bmp	avec	une	boucleoreille.bmp	de	sa	mère.	fillfin	fill	fill	p	q
129	Simon	avait	versé	un	verrelait_f.bmp	avec	une	bouteillelait_o.bmp	sortie	du	frigidaire.	fin	fin	ong	q	p																414	659	393						1
130		Monique	épluchait	une	pomme_o.bmp	avec	un	économe_o.bmp	dans	la	cuisine.	ong	ong	ong	q	p	483	494	206																1
131	Victorine	avait	mangé	des	gateaux.bmp	avec	une	voiture.bmp	pour	le	gouter.	fillfin	fill	fill	p	q
132	Henri	avait	démonté	un	ordinateur_f.bmp	avec	un	tournevis_f.bmp	pour	le	réparer.	fin	fin	fin	q	p				537	396	351														1
133	Luc	avait	chaussé	ses	chaussure_o.bmp	avec	le	chaussepied_f.bmp	pendu	à	l'entrée.	fin	ong	fin	q	p													504	255	336								1
134	Armel	avait	attrapé	une	minuterie.bmp	avec	des	mouchoirs.bmp	en	papier	blanc.	fillfin	fill	fill	p	q
135	Heloise	avait	retiré	le	couvercle_f.bmp	avec	une	manique_o.bmp	en	faisant	attention.	fin	fin	ong	q	p																531	183	402						1
136		Armelle	nettoyait	le	sol_o.bmp	avec	une	serpillère_f.bmp	dans	la	cuisine.	ong	ong	fin	q	p										320	357	198										1
137	Augustin	avait	allumé	le	cigare_f.bmp	avec	une	allumette_o.bmp	de	la	boîte.	fin	fin	ong	q	p																313	429	352						1
138		Rodrigue	construisait	un	sacpoubelle.bmp	avec	une	brossedents.bmp	pour	son	frère.	fillong	fill	fill	p	q
139	Florent	avait	tondu	la	pelouse_o.bmp	avec	une	tondeuse_f.bmp	qu'il	a	acheté.	fin	ong	fin	q	p													360	422	455								1
140	Hortense	avait	servi	du	the.bmp	avec	une	cheminee.bmp	pour	sa	grand-mère.	fillfin	fill	fill	p	q
141		Renaud	rasait	sa	tête_o.bmp	avec	un	rasoir_f.bmp	acheté	la	veille.	ong	ong	fin	q	p										252	390	199										1
142	Colette	avait	repassé	la	chemise_f.bmp	avec	un	fer_f.bmp	pour	son	mari.	fin	fin	fin	q	p				386	441	320														1
143		Amaury	fabriquait	un	accordeon.bmp	avec	des	briques.bmp	de	son	voisin.	fillong	fill	fill	p	q
144	Élodie	avait	maquillé	ses	ongles_f.bmp	avec	du	vernis_f.bmp	et	un	pinceau.	fin	fin	fin	q	p				247	336	880														1
145		Hugues	coupait	la	pizza_o.bmp	avec	un	couteaupizza_f.bmp	de	la	pizzeria.	ong	ong	fin	q	p										504	450	279										1
146		Gautier	peignait	un	sandwich.bmp	avec	une	balance.bmp	pour	le	repas.	fillong	fill	fill	p	q
147		Mariette	versait	un	surf.bmp	avec	un	papillon.bmp	pour	sa	mère.	fillong	fill	fill	p	q
148		Frédéric	remplissait	une	piscine_o.bmp	avec	un	tuyau_o.bmp	dans	le	jardin.	ong	ong	ong	q	p	317	410	345																1
149	Cédric	avait	assemblé	la	maisonpoup_f.bmp	avec	un	colle_f.bmp	pour	sa	fille.	fin	fin	fin	q	p				580	582	249														1
150	Ghislaine	avait	servi	la	partpizza_o.bmp	avec	une	spatule_f.bmp	avant	de	manger.	fin	ong	fin	q	p													443	508	511								1
151		Gwenaelle	construisait	un	chateausable_o.bmp	avec	une	pelle2_f.bmp	sur	la	plage.	ong	ong	fin	q	p										471	302	309										1
152		Christophe	remplissait	un	verre2_o.bmp	avec	une	carafe_o.bmp	de	la	cantine.	ong	ong	ong	q	p	391	325	251																1
153		Suzette	ouvrait	un	peigne.bmp	avec	une	douche.bmp	pour	se	coiffer.	fillong	fill	fill	p	q
154		Fabienne	remplissait	un	tubeessai_f.bmp	avec	un	comptegouttes_o.bmp	dans	le	laboratoire.	ong	fin	ong	q	p							296	385	286												1
155		Charline	ramassait	les	feuilles_o.bmp	avec	un	rateau_f.bmp	dans	le	jardin.	ong	ong	fin	q	p										386	610	332										1
156	Claudette	avait	ouvert	le	cadenas1_f.bmp	avec	une	clé_o.bmp	trouvée	par	terre.	fin	fin	ong	q	p																381	476	366						1
157		Mathilde	tournait	le	steack_f.bmp	avec	une	fourchette_o.bmp	dans	la	poêle.	ong	fin	ong	q	p							338	383	829												1
158		Brice	coupait	du	boiscoupé_o.bmp	avec	une	hache_f.bmp	dans	la	forêt.	ong	ong	fin	q	p										389	454	274										1
159		Laurent	servait	une	bière_o.bmp	avec	une	tireuse_o.bmp	dans	un	bar.	ong	ong	ong	q	p	358	640	245																1
160		Margot	effaçait	le	tableau_o.bmp	avec	une	éponge_f.bmp	avant	de	partir.	ong	ong	fin	q	p										301	447	870										1
161		Jacques	remplissait	un	aquarium_o.bmp	avec	un	seau_o.bmp	dans	le	salon.	ong	ong	ong	q	p	620	602	378																1
162	Noella	avait	nettoyé	ses	chaussures.bmp	avec	un	char.bmp	après	les	vacances.	fillfin	fill	fill	p	q
163		Marguerite	remplissait	une	salière_f.bmp	avec	un	entonnoir_o.bmp	avant	de	manger.	ong	fin	ong	q	p							330	284	947												1
164	Jean-Luc	avait	servi	le	ragout_f.bmp	avec	une	louche_f.bmp	pour	le	diner.	fin	fin	fin	q	p				534	520	227														1
165	Grégoire	avait	taillé	un	crayon_f.bmp	avec	un	couteausuisse_o.bmp	de	son	père.	fin	fin	ong	q	p																354	560	out+						1
166		Pascal	remplissait	un	tubeessai_o.bmp	avec	un	comptegouttes_o.bmp	dans	le	laboratoire.	ong	ong	ong	q	p	521	436	846																1
167	Ninon	avait	lissé	une	raquette.bmp	avec	un	vase.bmp	sur	le	toît	fillfin	fill	fill	p	q
168	Florentin	avait	préparé	des	popcorn.bmp	avec	une	lampetorche.bmp	dans	la	voiture.	fillfin	fill	fill	p	q
169	Sidonie	avait	creusé	une	calculatrice.bmp	avec	une	boitebijoux.bmp	chez	le	boulanger.	fillfin	fill	fill	p	q
170		Lucienne	coupait	la	pizza_f.bmp	avec	un	couteaupizza_o.bmp	de	la	pizzeria.	ong	fin	ong	q	p							386	547	355												1
171	Clothilde	avait	nettoyé	des	lunettes.bmp	avec	un	carnetnotes.bmp	chez	le	médecin.	fillfin	fill	fill	p	q
172		Adrien	effaçait	le	tableau_f.bmp	avec	une	éponge_o.bmp	avant	de	partir.	ong	fin	ong	q	p							860	539	335												1
173	Albert	avait	démonté	un	ordinateur_f.bmp	avec	un	tournevis_o.bmp	pour	le	réparer.	fin	fin	ong	q	p																678	395	249						1
174	Gaétan	avait	ouvert	la	bouteillevin1_o.bmp	avec	un	tirebouchon_f.bmp	de	son	père.	fin	ong	fin	q	p													463	331	out+								1
175	Basile	avait	arrosé	une	plante.bmp	avec	un	piano.bmp	de	sa	mère.	fillfin	fill	fill	p	q
176		Micheline	ramassait	les	feuilles_f.bmp	avec	un	rateau_o.bmp	dans	le	jardin.	ong	fin	ong	q	p							280	383	259												1
177		Bastien	remplissait	un	aquarium_o.bmp	avec	un	seau_f.bmp	dans	le	salon.	ong	ong	fin	q	p										375	329	240										1
178		Noé	nettoyait	un	velo.bmp	avec	une	canne.bmp	de	son	père.	fillong	fill	fill	p	q
179		Lionel	rasait	sa	tête_f.bmp	avec	un	rasoir_o.bmp	acheté	la	veille.	ong	fin	ong	q	p							302	418	214												1
180		Gilberte	remplissait	un	verre2_o.bmp	avec	une	carafe_f.bmp	de	la	cantine.	ong	ong	fin	q	p										506	315	270										1
181		Victoire	versait	du	coca.bmp	dans	un	appareilphoto.bmp	dans	la	piscine.	fillong	fill	fill	p	q
182	Paul	avait	tondu	la	pelouse_f.bmp	avec	une	tondeuse_f.bmp	qu'il	a	acheté.	fin	fin	fin	q	p				280	353	313														1
183		Édouard	remplissait	une	café_o.bmp	avec	une	cafetière_f.bmp	pour	son	ami.	ong	ong	fin	q	p										444	416	383										1
184	Raoul	avait	versé	un	verrelait_o.bmp	avec	une	bouteillelait_f.bmp	sortie	du	frigidaire.	fin	ong	fin	q	p													293	326	292								1
185		Julien	remplissait	un	verre_o.bmp	avec	le	robinet_o.bmp	de	la	cuisine.	ong	ong	ong	q	q																			0
186	Edmond	avait	assemblé	la	maisonpoup_f.bmp	avec	un	colle_o.bmp	pour	sa	fille.	fin	fin	ong	q	p																488	321	198						1
187		Camille	remplissait	un	verrevin_o.bmp	avec	une	bouteillevin_f.bmp	pour	son	amie.	ong	ong	fin	q	p										481	390	out+										1
188	Marceline	avait	mangé	des	chocolats.bmp	avec	un	microscope.bmp	dans	la	prairie.	fillfin	fill	fill	p	q
189		Thierry	remplissait	une	salière_o.bmp	avec	un	entonnoir_o.bmp	avant	de	manger.	ong	ong	ong	q	p	344	287	348																1
190	Émile	avait	allumé	le	cigare_o.bmp	avec	une	allumette_f.bmp	de	la	boîte.	fin	ong	fin	q	p													361	552	out+								1
191	Lisette	avait	percé	une	épinglenourisse.bmp	avec	un	panier2.bmp	de	sa	sœur.	fillfin	fill	fill	p	q
192	Auguste	avait	transporté	les	cartons_f.bmp	avec	un	diable_o.bmp	pour	le	déménagement.	fin	fin	ong	q	p																426	353	734						1
193		Vivien	envoyait	des	ballons.bmp	avec	un	grillepain.bmp	dans	le	ciel.	fillong	fill	fill	p	q
194	Perrine	avait	maquillé	ses	ongles_f.bmp	avec	du	vernis_o.bmp	et	un	pinceau.	fin	fin	ong	q	p																483	375	1052						1
195		Fernande	remplissait	une	piscine_o.bmp	avec	un	tuyau_f.bmp	dans	le	jardin.	ong	ong	fin	q	p										417	275	216										1
196	Geneviève	avait	frisé	ses	frisé_f.bmp	avec	un	ferfriser_f.bmp	avant	la	fête.	fin	fin	fin	q	p				384	531	243														1
197		Odile	découpait	une	tarte_f.bmp	avec	un	couteautarte_o.bmp	pour	son	anniversaire.	ong	fin	ong	q	p							311	424	378												1
198	Alphonsine	avait	frisé	un	globe.bmp	avec	un	carton.bmp	dans	le	four.	fillfin	fill	fill	p	q
199	Paulette	avait	gratté	le	ticket_f.bmp	avec	une	pièce_f.bmp	sortie	du	porte-monnaie.	fin	fin	fin	q	p				497	459	246														1
200		François	écrivait	une	lettre_o.bmp	avec	un	stylo_o.bmp	de	son	père.	ong	ong	ong	q	p	472	358	388																1
201	Rodolphe	avait	servi	le	ragout_f.bmp	avec	une	louche_o.bmp	pour	le	diner.	fin	fin	ong	q	p																out+	out+	563						1
202		Désiré	taillait	des	dominos.bmp	avec	un	ballonrugby.bmp	sur	la	lune.	fillong	fill	fill	p	q
203		Lucien	coupait	du	boiscoupé_f.bmp	avec	une	hache_o.bmp	dans	la	forêt.	ong	fin	ong	q	p							489	490	295												1
204	Mathieu	avait	allumé	la	cigarette_f.bmp	avec	le	briquet_f.bmp	offert	par	Sylvie.	fin	fin	fin	q	p				315	335	467														1
205		Albertine	fermait	les	volets.bmp	avec	des	chaussettes.bmp	dans	un	avion.	fillong	fill	fill	p	q
206		Dominique	perçait	un	troubois_o.bmp	avec	une	perceuse_o.bmp	dans	la	menuiserie.	ong	ong	ong	q	p	346	511	186																1
207	Noémie	avait	étalé	le	beurre_o.bmp	avec	un	couteaubeurre_f.bmp	pendant	le	repas.	fin	ong	fin	q	p													313	383	196								1
208	Frédérique	avait	cassé	des	noix_o.bmp	avec	un	cassenoix_f.bmp	sur	la	table.	fin	ong	fin	q	p													430	386	193								1
209		Fernand	nettoyait	la	vaisselle_o.bmp	dans	un	évier_f.bmp	de	la	cuisine.	ong	ong	fin	q	p										370	340	236										1
210		Céline	creusait	un	trousable_o.bmp	avec	une	pelle_o.bmp	dans	le	sable.	ong	ong	ong	q	p	603	619	365																1
211		Juliette	construisait	un	chateausable_f.bmp	avec	une	pelle2_o.bmp	sur	la	plage.	ong	fin	ong	q	p							422	out+	383												1
212		Joëlle	nettoyait	le	sol_f.bmp	avec	une	serpillère_o.bmp	dans	la	cuisine.	ong	fin	ong	q	p							419	424	181												1
213	Marie	avait	servi	une	glace.bmp	avec	un	cintre.bmp	sur	le	trottoir.	fillfin	fill	fill	p	q
214		Angélique	retournait	une	crêpe_f.bmp	avec	une	spatule2_o.bmp	de	la	cuisine.	ong	fin	ong	q	q																					0
215	Eloi	avait	étalé	un	volant.bmp	avec	une	boiteoutils.bmp	sur	la	plage.	fillfin	fill	fill	p	q
216		Antoinette	séchait	ses	cheveux_o.bmp	avec	un	sechecheveux_f.bmp	de	sa	mère.	ong	ong	fin	q	p										481	536	218										1
217	Yolande	avait	ouvert	le	cadenas1_o.bmp	avec	une	clé_f.bmp	trouvée	par	terre.	fin	ong	fin	q	p													394	427	383								1
218	Axelle	avait	repassé	la	chemise_f.bmp	avec	un	fer_o.bmp	pour	son	mari.	fin	fin	ong	q	p																434	466	253						1
219		René	attrapait	le	poisson_o.bmp	avec	un	filet_o.bmp	de	son	oncle.	ong	ong	ong	q	p	466	459	270																1
220		Sylvaine	lisait	son	agenda.bmp	avec	un	canape.bmp	du	père	noël.	fillong	fill	fill	p	q
221		Thibault	épluchait	une	pomme_o.bmp	avec	un	économe_f.bmp	dans	la	cuisine.	ong	ong	fin	q	p										345	375	199										1
222	Josette	avait	lissé	ses	lissé_f.bmp	avec	le	ferlisser_f.bmp	de	sa	soeur.	fin	fin	fin	q	p				337	393	203														1
223	Edwige	avait	séché	le	chien_f.bmp	avec	une	serviette_o.bmp	dans	la	salle de bain.	fin	fin	ong	q	p																441	331	228						1
224	Fabrice	avait	assemblé	une	chaise_f.bmp	avec	le	tournevis_f.bmp	de	son	père.	fin	fin	fin	q	p				407	484	259														1
225		Véronique	tournait	le	steack_o.bmp	avec	une	fourchette_o.bmp	dans	la	poêle.	ong	ong	ong	q	p	340	399	319																1
226		Apolline	allumait	un	egouttoir.bmp	avec	un	panier.bmp	dans	le	jardin.	fillong	fill	fill	p	q
227	Suzanne	avait	étalé	la	pâte_f.bmp	avec	le	rouleaupatisserie_f.bmp	de	sa	mère.	fin	fin	fin	q	p				649	362	247														1
228	Dorothée	avait	lu	le	livre_f.bmp	avec	une	loupe_o.bmp	pour	mieux	voir.	fin	fin	ong	q	p																412	417	309						1
229		Laurette	étalait	une	bague.bmp	avec	une	pelleteuse.bmp	dans	la	cuisine.	fillong	fill	fill	p	q
230	Étienne	avait	retiré	le	couvercle_o.bmp	avec	une	manique_f.bmp	en	faisant	attention.	fin	ong	fin	q	p													368	454	694								1
231		Sandrine	coupait	un	ruban_o.bmp	avec	les	ciseaux_o.bmp	de	son	frère.	ong	ong	ong	q	p	515	371	299																1
232		Olivier	coupait	des	fleurs_o.bmp	avec	un	sécateur_o.bmp	de	sa	mère.	ong	ong	ong	q	p	452	398	197																1
233	Corentin	avait	dessiné	un	dessin_o.bmp	avec	des	crayons_f.bmp	achetés	au	marché.	fin	ong	fin	q	p													397	418	250								1
234		Bénédicte	remplissait	un	verrebière_o.bmp	avec	une	boutbière_f.bmp	dans	la	cuisine.	ong	ong	fin	q	p										382	352	235										1
235	Claudine	avait	servi	la	partpizza_f.bmp	avec	une	spatule_f.bmp	avant	de	manger.	fin	fin	fin	q	p				389	357	239														1
236		Théophile	mangeait	un	berceau.bmp	avec	un	noeudpapillon.bmp	autour	du	pied.	fillong	fill	fill	p	q
237	Patrice	avait	chaussé	ses	chaussure_f.bmp	avec	le	chaussepied_f.bmp	pendu	à	l'entrée.	fin	fin	fin	q	p				493	316	293														1
238		Noël	servait	une	bière_o.bmp	avec	une	tireuse_f.bmp	dans	un	bar.	ong	ong	fin	q	p										380	484	252										1
239	Reine	avait	colorié	un	image_f.bmp	avec	des	feutres_o.bmp	de	sa	sœur.	fin	fin	ong	q	p																319	out+	210						1
240	Sylviane	avait	rapé	du	fromage_o.bmp	avec	une	rape_f.bmp	dans	la	cuisine.	fin	ong	fin	q	p													698	412	479								1
241		Rosine	versait	un	avion.bmp	avec	une	machineacafe.bmp	de	son	enfance.	fillong	fill	fill	p	q
242	Claire	avait	coupé	le	pain_f.bmp	avec	un	couteau_f.bmp	de	la	cuisine.	fin	fin	fin	q	p				358	400	out+														1
243	Clémence	avait	mangé	les	escargots_o.bmp	avec	une	pinceescargots_f.bmp	comme	sa	mère.	fin	ong	fin	q	p													453	403	301								1
244		Amélie	peignait	le	mur_f.bmp	avec	un	rouleau_o.bmp	et	un	pinceau.	ong	fin	ong	q	p							692	403	559												1
																	520.37	557.741	344.654	509	512.241	396.929	447.481	512.393	392.5	511.414	556.552	376.714	494.655	500.25	391.5	516.964	549.321	387.357	0.933333	1	0.966667	1	1	1

## Sheet: A2.3
																	ongcong			fincong			ongobinc			ongininc			finobinc			finininc			Acc
Block	Word1	Word2	Word3	Word4	PicObject	Word6	Word7	PicInst	Word9	Word10	Word11	CondVerb	CondObject	CondInst	CorrResp	Response1.RESP	Image1.RT	Image2.RT	Response1.RT	Image1.RT	Image2.RT	Response1.RT	Image1.RT	Image2.RT	Response1.RT	Image1.RT	Image2.RT	Response1.RT	Image1.RT	Image2.RT	Response1.RT	Image1.RT	Image2.RT	Response1.RT	AccOngCong	AccFinCong	AccOngObInc	AccOngInInc	AccFinObInc	AccFinInInc
5	Yolande	avait	ouvert	le	cadenas1_o.bmp	avec	une	clé_f.bmp	trouvée	par	terre.	fin	ong	fin	q	p													716	524	1121								1
6		Victoire	versait	du	coca.bmp	dans	un	appareilphoto.bmp	dans	la	piscine.	fillong	fill	fill	p	q
7	Josette	avait	lissé	ses	lissé_f.bmp	avec	le	ferlisser_f.bmp	de	sa	soeur.	fin	fin	fin	q	p				532	761	804														1
8		Noé	nettoyait	un	velo.bmp	avec	une	canne.bmp	de	son	père.	fillong	fill	fill	p	q
9	Paul	avait	tondu	la	pelouse_f.bmp	avec	une	tondeuse_f.bmp	qu'il	a	acheté.	fin	fin	fin	q	p				out+	435	1272														1
10		Céline	creusait	un	trousable_o.bmp	avec	une	pelle_o.bmp	dans	le	sable.	ong	ong	ong	q	p	out+	473	985																1
11		Sylvaine	lisait	son	agenda.bmp	avec	un	canape.bmp	du	père	noël.	fillong	fill	fill	p	q
12	Clémence	avait	mangé	les	escargots_o.bmp	avec	une	pinceescargots_f.bmp	comme	sa	mère.	fin	ong	fin	q	p													765	out+	336								1
13		Sandrine	coupait	un	ruban_o.bmp	avec	les	ciseaux_o.bmp	de	son	frère.	ong	ong	ong	q	p	527	392	660																1
14	Mathieu	avait	allumé	la	cigarette_f.bmp	avec	le	briquet_f.bmp	offert	par	Sylvie.	fin	fin	fin	q	p				578	out+	683														1
15		Gilberte	remplissait	un	verre2_o.bmp	avec	une	carafe_f.bmp	de	la	cantine.	ong	ong	fin	q	p										614	563	720										1
16		Camille	remplissait	un	verrevin_o.bmp	avec	une	bouteillevin_f.bmp	pour	son	amie.	ong	ong	fin	q	p										510	445	527										1
17	Lisette	avait	percé	une	épinglenourisse.bmp	avec	un	panier2.bmp	de	sa	sœur.	fillfin	fill	fill	p	q
18		Lionel	rasait	sa	tête_f.bmp	avec	un	rasoir_o.bmp	acheté	la	veille.	ong	fin	ong	q	p							533	511	577												1
19		Désiré	taillait	des	dominos.bmp	avec	un	ballonrugby.bmp	sur	la	lune.	fillong	fill	fill	p	q
20		Lucienne	coupait	la	pizza_f.bmp	avec	un	couteaupizza_o.bmp	de	la	pizzeria.	ong	fin	ong	q	p							out+	397	656												1
21		Véronique	tournait	le	steack_o.bmp	avec	une	fourchette_o.bmp	dans	la	poêle.	ong	ong	ong	q	p	547	486	748																1
22	Corentin	avait	dessiné	un	dessin_o.bmp	avec	des	crayons_f.bmp	achetés	au	marché.	fin	ong	fin	q	p													539	479	572								1
23	Noémie	avait	étalé	le	beurre_o.bmp	avec	un	couteaubeurre_f.bmp	pendant	le	repas.	fin	ong	fin	q	p													786	389	636								1
24	Fabrice	avait	assemblé	une	chaise_f.bmp	avec	le	tournevis_f.bmp	de	son	père.	fin	fin	fin	q	p				906	out+	1300														1
25		Joëlle	nettoyait	le	sol_f.bmp	avec	une	serpillère_o.bmp	dans	la	cuisine.	ong	fin	ong	q	p							588	445	666												1
26	Edwige	avait	séché	le	chien_f.bmp	avec	une	serviette_o.bmp	dans	la	salle de bain.	fin	fin	ong	q	p																568	430	634						1
27	Geneviève	avait	frisé	ses	frisé_f.bmp	avec	un	ferfriser_f.bmp	avant	la	fête.	fin	fin	fin	q	p				352	579	584														1
28		Fernande	remplissait	une	piscine_o.bmp	avec	un	tuyau_f.bmp	dans	le	jardin.	ong	ong	fin	q	p										456	495	out+										1
29	Grégoire	avait	taillé	un	crayon_f.bmp	avec	un	couteausuisse_o.bmp	de	son	père.	fin	fin	ong	q	p																510	577	1071						1
30		Julien	remplissait	un	verre_o.bmp	avec	le	robinet_o.bmp	de	la	cuisine.	ong	ong	ong	q	p	467	488	1113																1
31	Edmond	avait	assemblé	la	maisonpoup_f.bmp	avec	un	colle_o.bmp	pour	sa	fille.	fin	fin	ong	q	p																560	591	529						1
32		Pascal	remplissait	un	tubeessai_o.bmp	avec	un	comptegouttes_o.bmp	dans	le	laboratoire.	ong	ong	ong	q	p	565	484	372																1
33		Fernand	nettoyait	la	vaisselle_o.bmp	dans	un	évier_f.bmp	de	la	cuisine.	ong	ong	fin	q	p										457	out+	390										1
34		Thierry	remplissait	une	salière_o.bmp	avec	un	entonnoir_o.bmp	avant	de	manger.	ong	ong	ong	q	p	474	437	out+																1
35		Angélique	retournait	une	crêpe_f.bmp	avec	une	spatule2_o.bmp	de	la	cuisine.	ong	fin	ong	q	p							out+	513	613												1
36	Sylviane	avait	rapé	du	fromage_o.bmp	avec	une	rape_f.bmp	dans	la	cuisine.	fin	ong	fin	q	p													479	377	490								1
37	Étienne	avait	retiré	le	couvercle_o.bmp	avec	une	manique_f.bmp	en	faisant	attention.	fin	ong	fin	q	p													out+	460	600								1
38		François	écrivait	une	lettre_o.bmp	avec	un	stylo_o.bmp	de	son	père.	ong	ong	ong	q	p	398	430	1626																1
39	Florentin	avait	préparé	des	popcorn.bmp	avec	une	lampetorche.bmp	dans	la	voiture.	fillfin	fill	fill	p	q
40	Alphonsine	avait	frisé	un	globe.bmp	avec	un	carton.bmp	dans	le	four.	fillfin	fill	fill	p	q
41		Dominique	perçait	un	troubois_o.bmp	avec	une	perceuse_o.bmp	dans	la	menuiserie.	ong	ong	ong	q	p	441	360	541																1
42		Bastien	remplissait	un	aquarium_o.bmp	avec	un	seau_f.bmp	dans	le	salon.	ong	ong	fin	q	p										451	514	658										1
43	Suzanne	avait	étalé	la	pâte_f.bmp	avec	le	rouleaupatisserie_f.bmp	de	sa	mère.	fin	fin	fin	q	p				813	436	453														1
44		Théophile	mangeait	un	berceau.bmp	avec	un	noeudpapillon.bmp	autour	du	pied.	fillong	fill	fill	p	q
45	Reine	avait	colorié	un	image_f.bmp	avec	des	feutres_o.bmp	de	sa	sœur.	fin	fin	ong	q	p																515	441	597						1
46		Noël	servait	une	bière_o.bmp	avec	une	tireuse_f.bmp	dans	un	bar.	ong	ong	fin	q	p										367	out+	264										1
47		Micheline	ramassait	les	feuilles_f.bmp	avec	un	rateau_o.bmp	dans	le	jardin.	ong	fin	ong	q	p							486	out+	1405												1
48		Apolline	allumait	un	egouttoir.bmp	avec	un	panier.bmp	dans	le	jardin.	fillong	fill	fill	p	q
49		Édouard	remplissait	une	café_o.bmp	avec	une	cafetière_f.bmp	pour	son	ami.	ong	ong	fin	q	p										541	414	556										1
50	Marie	avait	servi	une	glace.bmp	avec	un	cintre.bmp	sur	le	trottoir.	fillfin	fill	fill	p	q
51	Raoul	avait	versé	un	verrelait_o.bmp	avec	une	bouteillelait_f.bmp	sortie	du	frigidaire.	fin	ong	fin	q	p													403	448	499								1
52	Albert	avait	démonté	un	ordinateur_f.bmp	avec	un	tournevis_o.bmp	pour	le	réparer.	fin	fin	ong	q	p																384	423	442						1
53	Clothilde	avait	nettoyé	des	lunettes.bmp	avec	un	carnetnotes.bmp	chez	le	médecin.	fillfin	fill	fill	p	q
54	Patrice	avait	chaussé	ses	chaussure_f.bmp	avec	le	chaussepied_f.bmp	pendu	à	l'entrée.	fin	fin	fin	q	p				446	451	1022														1
55		Adrien	effaçait	le	tableau_f.bmp	avec	une	éponge_o.bmp	avant	de	partir.	ong	fin	ong	q	q																					0
56		Amélie	peignait	le	mur_f.bmp	avec	un	rouleau_o.bmp	et	un	pinceau.	ong	fin	ong	q	p							out+	out+	782												1
57	Axelle	avait	repassé	la	chemise_f.bmp	avec	un	fer_o.bmp	pour	son	mari.	fin	fin	ong	q	p																501	454	686						1
58	Perrine	avait	maquillé	ses	ongles_f.bmp	avec	du	vernis_o.bmp	et	un	pinceau.	fin	fin	ong	q	p																570	467	out+						1
59	Dorothée	avait	lu	le	livre_f.bmp	avec	une	loupe_o.bmp	pour	mieux	voir.	fin	fin	ong	q	p																399	597	409						1
60		Rosine	versait	un	avion.bmp	avec	une	machineacafe.bmp	de	son	enfance.	fillong	fill	fill	p	q
61	Rodolphe	avait	servi	le	ragout_f.bmp	avec	une	louche_o.bmp	pour	le	diner.	fin	fin	ong	q	p																535	418	720						1
62	Auguste	avait	transporté	les	cartons_f.bmp	avec	un	diable_o.bmp	pour	le	déménagement.	fin	fin	ong	q	p																544	428	516						1
63	Claire	avait	coupé	le	pain_f.bmp	avec	un	couteau_f.bmp	de	la	cuisine.	fin	fin	fin	q	p				430	380	490														1
64		Bénédicte	remplissait	un	verrebière_o.bmp	avec	une	boutbière_f.bmp	dans	la	cuisine.	ong	ong	fin	q	p										307	361	442										1
65		Thibault	épluchait	une	pomme_o.bmp	avec	un	économe_f.bmp	dans	la	cuisine.	ong	ong	fin	q	p										372	292	459										1
66		Albertine	fermait	les	volets.bmp	avec	des	chaussettes.bmp	dans	un	avion.	fillong	fill	fill	p	q
67		Juliette	construisait	un	chateausable_f.bmp	avec	une	pelle2_o.bmp	sur	la	plage.	ong	fin	ong	q	p							519	398	970												1
68		Lucien	coupait	du	boiscoupé_f.bmp	avec	une	hache_o.bmp	dans	la	forêt.	ong	fin	ong	q	p							416	302	516												1
69		Odile	découpait	une	tarte_f.bmp	avec	un	couteautarte_o.bmp	pour	son	anniversaire.	ong	fin	ong	q	p							416	406	582												1
70	Frédérique	avait	cassé	des	noix_o.bmp	avec	un	cassenoix_f.bmp	sur	la	table.	fin	ong	fin	q	p													482	364	398								1
71		Laurette	étalait	une	bague.bmp	avec	une	pelleteuse.bmp	dans	la	cuisine.	fillong	fill	fill	p	q
72	Paulette	avait	gratté	le	ticket_f.bmp	avec	une	pièce_f.bmp	sortie	du	porte-monnaie.	fin	fin	fin	q	q																				0
73	Claudine	avait	servi	la	partpizza_f.bmp	avec	une	spatule_f.bmp	avant	de	manger.	fin	fin	fin	q	p				363	381	1327														1
74	Gaétan	avait	ouvert	la	bouteillevin1_o.bmp	avec	un	tirebouchon_f.bmp	de	son	père.	fin	ong	fin	q	p													446	395	835								1
75	Marceline	avait	mangé	des	chocolats.bmp	avec	un	microscope.bmp	dans	la	prairie.	fillfin	fill	fill	p	q
76	Basile	avait	arrosé	une	plante.bmp	avec	un	piano.bmp	de	sa	mère.	fillfin	fill	fill	p	q
77	Eloi	avait	étalé	un	volant.bmp	avec	une	boiteoutils.bmp	sur	la	plage.	fillfin	fill	fill	p	q
78		Olivier	coupait	des	fleurs_o.bmp	avec	un	sécateur_o.bmp	de	sa	mère.	ong	ong	ong	q	p	345	342	541																1
79	Sidonie	avait	creusé	une	calculatrice.bmp	avec	une	boitebijoux.bmp	chez	le	boulanger.	fillfin	fill	fill	p	q
80	Émile	avait	allumé	le	cigare_o.bmp	avec	une	allumette_f.bmp	de	la	boîte.	fin	ong	fin	q	p													436	275	791								1
81	Ninon	avait	lissé	une	raquette.bmp	avec	un	vase.bmp	sur	le	toît	fillfin	fill	fill	p	q
82		Vivien	envoyait	des	ballons.bmp	avec	un	grillepain.bmp	dans	le	ciel.	fillong	fill	fill	p	q
83		René	attrapait	le	poisson_o.bmp	avec	un	filet_o.bmp	de	son	oncle.	ong	ong	ong	q	p	512	515	1100																1
84		Antoinette	séchait	ses	cheveux_o.bmp	avec	un	sechecheveux_f.bmp	de	sa	mère.	ong	ong	fin	q	p										442	475	341										1
85	Yannick	avait	démonté	un	ordinateur_o.bmp	avec	un	tournevis_f.bmp	pour	le	réparer.	fin	ong	fin	q	p													887	out+	608								1
86		Rolande	écrivait	une	lettre_o.bmp	avec	un	stylo_f.bmp	de	son	père.	ong	ong	fin	q	p										out+	414	848										1
87		Gaston	perçait	un	troubois_o.bmp	avec	une	perceuse_f.bmp	dans	la	menuiserie.	ong	ong	fin	q	p										409	450	out+										1
88		Lucille	peignait	une	chaise.bmp	avec	des	cartes.bmp	qu'elle	a	réçu.	fillong	fill	fill	p	q
89		Yves	construisait	un	chateausable_o.bmp	avec	une	pelle2_o.bmp	sur	la	plage.	ong	ong	ong	q	p	426	340	618																1
90	Aurélien	avait	transporté	les	cartons_o.bmp	avec	un	diable_f.bmp	pour	le	déménagement.	fin	ong	fin	q	p													349	336	510								1
91		Maximilien	remplissait	un	sac.bmp	avec	des	feurouge.bmp	de	son	frère.	fillong	fill	fill	p	q
92		Jérémie	attrapait	le	poisson_o.bmp	avec	un	filet_f.bmp	de	son	oncle.	ong	ong	fin	q	p										501	485	1151										1
93	Nadine	avait	rapé	du	fromage_f.bmp	avec	une	rape_f.bmp	dans	la	cuisine.	fin	fin	fin	q	p				298	409	861														1
94		Gustave	gonflait	un	ballon.bmp	avec	une	laisse.bmp	avant	le	match.	fillong	fill	fill	p	q
95		Benoît	remplissait	un	aquarium_f.bmp	avec	un	seau_o.bmp	dans	le	salon.	ong	fin	ong	q	p							279	390	381												1
96	Andrée	avait	retiré	le	couvercle_f.bmp	avec	une	manique_f.bmp	en	faisant	attention.	fin	fin	fin	q	p				364	279	425														1
97		Ambroise	rapait	une	enveloppe.bmp	avec	un	poisson.bmp	peché	ce	matin.	fillong	fill	fill	p	q
98		Gisèle	servait	une	bière_f.bmp	avec	une	tireuse_o.bmp	dans	un	bar.	ong	fin	ong	q	p							291	436	418												1
99		Mireille	séchait	ses	cheveux_f.bmp	avec	un	sechecheveux_o.bmp	de	sa	mère.	ong	fin	ong	q	p							251	298	479												1
100	Aimé	avait	étalé	la	pâte_f.bmp	avec	le	rouleaupatisserie_o.bmp	de	sa	mère.	fin	fin	ong	q	p																423	426	482						1
101	Thérèse	avait	étalé	le	beurre_f.bmp	avec	un	couteaubeurre_f.bmp	pendant	le	repas.	fin	fin	fin	q	p				390	493	247														1
102		Josée	coupait	des	tongs.bmp	avec	un	telephone.bmp	pour	sa	fille.	fillong	fill	fill	p	q
103		Emeline	coupait	un	ruban_o.bmp	avec	les	ciseaux_f.bmp	de	son	frère.	ong	ong	fin	q	p										257	256	563										1
104	Georgette	avait	taillé	un	crayon_o.bmp	avec	un	couteausuisse_f.bmp	de	son	père.	fin	ong	fin	q	p													394	511	out+								1
105	Célestin	avait	coupé	une	barque.bmp	avec	un	sacoche.bmp	de	son	voisin.	fillfin	fill	fill	p	q
106	Adele	avait	lissé	ses	lissé_f.bmp	avec	le	ferlisser_o.bmp	de	sa	soeur.	fin	fin	ong	q	p																381	268	455						1
107	Edgard	avait	assemblé	des	baguettes.bmp	avec	des	poids.bmp	dans	sa	chambre.	fillfin	fill	fill	p	q
108		Antoine	coupait	la	pizza_o.bmp	avec	un	couteaupizza_o.bmp	de	la	pizzeria.	ong	ong	ong	q	p	379	319	426																1
109	Barthélemy	avait	chaussé	un	sifflet.bmp	avec	une	montre.bmp	pour	le	match.	fillfin	fill	fill	p	q
110		Manon	remplissait	un	verrebière_f.bmp	avec	une	boutbière_o.bmp	dans	la	cuisine.	ong	fin	ong	q	p							243	214	510												1
111	Violette	avait	coupé	le	pain_f.bmp	avec	un	couteau_o.bmp	de	la	cuisine.	fin	fin	ong	q	p																359	408	690						1
112	Honorine	avait	allumé	un	lecteurCD.bmp	avec	un	marteau.bmp	de	son	grand-père.	fillfin	fill	fill	p	q
113	Gaspard	avait	plié	une	serviette.bmp	avec	un	mixeur.bmp	dans	la	cuisine.	fillfin	fill	fill	p	q
114		Guillaume	coupait	du	boiscoupé_o.bmp	avec	une	hache_o.bmp	dans	la	forêt.	ong	ong	ong	q	p	251	325	353																1
115		Cyrille	remplissait	un	verre_o.bmp	avec	le	robinet_f.bmp	de	la	cuisine.	ong	ong	fin	q	p										275	262	823										1
116	Jeannette	avait	gratté	le	ticket_f.bmp	avec	une	pièce_o.bmp	sortie	du	porte-monnaie.	fin	fin	ong	q	p																out+	535	500						1
117	Germaine	avait	lu	le	livre_o.bmp	avec	une	loupe_f.bmp	pour	mieux	voir.	fin	ong	fin	q	p													414	289	394								1
118		Virginie	peignait	le	mur_o.bmp	avec	un	rouleau_o.bmp	et	un	pinceau.	ong	ong	ong	q	p	out+	292	814																1
119	Léonie	avait	frisé	ses	frisé_f.bmp	avec	un	ferfriser_o.bmp	avant	la	fête.	fin	fin	ong	q	p																368	433	561						1
120	Solange	avait	colorié	un	image_o.bmp	avec	des	feutres_f.bmp	de	sa	sœur.	fin	ong	fin	q	p													279	448	328								1
121		Angèle	remplissait	un	tubeessai_o.bmp	avec	un	comptegouttes_f.bmp	dans	le	laboratoire.	ong	ong	fin	q	p										227	277	388										1
122		Odette	épluchait	une	pomme_f.bmp	avec	un	économe_o.bmp	dans	la	cuisine.	ong	fin	ong	q	p							287	270	372												1
123	Delphine	avait	ouvert	le	cadenas1_f.bmp	avec	une	clé_f.bmp	trouvée	par	terre.	fin	fin	fin	q	p				245	264	530														1
124	Hervé	avait	allumé	le	cigare_f.bmp	avec	une	allumette_f.bmp	de	la	boîte.	fin	fin	fin	q	p				345	253	436														1
125	Yann	avait	séché	le	chien_o.bmp	avec	une	serviette_f.bmp	dans	la	salle de bain.	fin	ong	fin	q	p													246	394	592								1
126		Aude	remplissait	une	salière_o.bmp	avec	un	entonnoir_f.bmp	avant	de	manger.	ong	ong	fin	q	q																						0
127	Germain	avait	allumé	la	cigarette_f.bmp	avec	le	briquet_o.bmp	offert	par	Sylvie.	fin	fin	ong	q	p																254	438	1247						1
128		Serge	retournait	une	crêpe_o.bmp	avec	une	spatule2_o.bmp	de	la	cuisine.	ong	ong	ong	q	p	403	357	425																1
129		Aurélie	découpait	une	tarte_o.bmp	avec	un	couteautarte_o.bmp	pour	son	anniversaire.	ong	ong	ong	q	p	278	371	644																1
130		Paule	creusait	un	trousable_o.bmp	avec	une	pelle_f.bmp	dans	le	sable.	ong	ong	fin	q	p										259	356	422										1
131	Arnaud	avait	ouvert	la	bouteillevin1_f.bmp	avec	un	tirebouchon_f.bmp	de	son	père.	fin	fin	fin	q	p				352	359	390														1
132	Sylvain	avait	versé	un	verrelait_f.bmp	avec	une	bouteillelait_f.bmp	sortie	du	frigidaire.	fin	fin	fin	q	p				364	405	550														1
133	Bernadette	avait	cassé	des	noix_f.bmp	avec	un	cassenoix_f.bmp	sur	la	table.	fin	fin	fin	q	p				429	221	483														1
134		Marcelle	remplissait	un	verrevin_f.bmp	avec	une	bouteillevin_o.bmp	pour	son	amie.	ong	fin	ong	q	p							234	437	out+												1
135	Rémi	avait	servi	le	ragout_o.bmp	avec	une	louche_f.bmp	pour	le	diner.	fin	ong	fin	q	p													382	342	418								1
136		Honoré	grattait	une	imprimante.bmp	avec	un	trombone.bmp	dans	son	bureau.	fillong	fill	fill	p	q
137	Blaise	avait	allumé	un	ventilateur.bmp	avec	un	clubdegolf.bmp	de	son	père.	fillfin	fill	fill	p	q
138		Annette	tournait	le	steack_o.bmp	avec	une	fourchette_f.bmp	dans	la	poêle.	ong	ong	fin	q	p										422	404	839										1
139	Laure	avait	maquillé	ses	ongles_o.bmp	avec	du	vernis_f.bmp	et	un	pinceau.	fin	ong	fin	q	p													244	477	2754								1
140	Renée	avait	mangé	les	escargots_f.bmp	avec	une	pinceescargots_f.bmp	comme	sa	mère.	fin	fin	fin	q	p				374	242	881														1
141		Damien	remplissait	un	verre2_f.bmp	avec	une	carafe_o.bmp	de	la	cantine.	ong	fin	ong	q	p							289	284	912												1
142		Félicien	lançait	un	frigo.bmp	avec	un	micro.bmp	loin	devant	lui.	fillong	fill	fill	p	q
143		Armand	coupait	des	fleurs_o.bmp	avec	un	sécateur_f.bmp	de	sa	mère.	ong	ong	fin	q	p										333	269	658										1
144		Didier	nettoyait	le	sol_o.bmp	avec	une	serpillère_o.bmp	dans	la	cuisine.	ong	ong	ong	q	p	260	292	450																1
145	Morgane	avait	repassé	la	chemise_o.bmp	avec	un	fer_f.bmp	pour	son	mari.	fin	ong	fin	q	p													336	288	421								1
146		Firmin	mangeait	une	tapettemouches.bmp	avec	un	lampadaire.bmp	dans	le	jardin.	fillong	fill	fill	p	q
147	Rose	avait	rapé	du	scotch.bmp	avec	une	fermetureeclair.bmp	de	sa	veste.	fillfin	fill	fill	p	q
148	Josiane	avait	dessiné	un	dessin_f.bmp	avec	des	crayons_f.bmp	achetés	au	marché.	fin	fin	fin	q	p				244	337	609														1
149		Rosalie	repassait	une	robe.bmp	avec	un	canard.bmp	dans	le	salon.	fillong	fill	fill	p	q
150		Oriane	promenait	son	chat.bmp	avec	une	balayette.bmp	de	la	garage.	fillong	fill	fill	p	q
151		Lucie	nettoyait	la	vaisselle_f.bmp	dans	un	évier_o.bmp	de	la	cuisine.	ong	fin	ong	q	p							290	238	463												1
152		Pascale	remplissait	une	piscine_f.bmp	avec	un	tuyau_o.bmp	dans	le	jardin.	ong	fin	ong	q	p							255	292	565												1
153	Léandre	avait	allumé	un	portefeuille.bmp	avec	une	table.bmp	de	la	cuisine.	fillfin	fill	fill	p	q
154		Georges	rasait	sa	tête_o.bmp	avec	un	rasoir_o.bmp	acheté	la	veille.	ong	ong	ong	q	p	272	233	447																1
155	Emilien	avait	chaussé	ses	chaussure_f.bmp	avec	le	chaussepied_o.bmp	pendu	à	l'entrée.	fin	fin	ong	q	p																282	271	421						1
156		Marc	effaçait	le	tableau_o.bmp	avec	une	éponge_o.bmp	avant	de	partir.	ong	ong	ong	q	p	261	505	451																1
157	Marielle	avait	servi	la	partpizza_f.bmp	avec	une	spatule_o.bmp	avant	de	manger.	fin	fin	ong	q	p																342	269	606						1
158	Pierrick	avait	tondu	la	pelouse_f.bmp	avec	une	tondeuse_o.bmp	qu'il	a	acheté.	fin	fin	ong	q	p																270	270	541						1
159	Yannick	avait	mis	du	rougealevres.bmp	avec	un	extincteur.bmp	devant	le	miroir.	fillfin	fill	fill	p	q
160	Luce	avait	terminé	un	puzzle.bmp	avec	un	radiateur.bmp	en	quelques	minutes.	fillfin	fill	fill	p	q
161		Jeanne	ramassait	les	feuilles_o.bmp	avec	un	rateau_o.bmp	dans	le	jardin.	ong	ong	ong	q	p	245	292	386																1
162	David	avait	assemblé	une	chaise_f.bmp	avec	le	tournevis_o.bmp	de	son	père.	fin	fin	ong	q	p																359	272	1051						1
163		Marine	remplissait	une	café_f.bmp	avec	une	cafetière_o.bmp	pour	son	ami.	ong	fin	ong	q	p							266	247	1489												1
164	Emmanuel	avait	assemblé	la	maisonpoup_o.bmp	avec	un	colle_f.bmp	pour	sa	fille.	fin	ong	fin	q	p													272	282	387								1
165		Fabienne	remplissait	un	tubeessai_f.bmp	avec	un	comptegouttes_o.bmp	dans	le	laboratoire.	ong	fin	ong	q	p							330	334	469												1
166		Loïc	attrapait	le	poisson_f.bmp	avec	un	filet_o.bmp	de	son	oncle.	ong	fin	ong	q	p							274	404	out+												1
167		Margot	effaçait	le	tableau_o.bmp	avec	une	éponge_f.bmp	avant	de	partir.	ong	ong	fin	q	p										357	363	594										1
168	Claudette	avait	ouvert	le	cadenas1_f.bmp	avec	une	clé_o.bmp	trouvée	par	terre.	fin	fin	ong	q	p																329	281	691						1
169		Gwenaelle	construisait	un	chateausable_o.bmp	avec	une	pelle2_f.bmp	sur	la	plage.	ong	ong	fin	q	p										380	310	464										1
170	Romain	avait	taillé	un	crayon_f.bmp	avec	un	couteausuisse_f.bmp	de	son	père.	fin	fin	fin	q	p				339	262	out+														1
171	Augustin	avait	allumé	le	cigare_f.bmp	avec	une	allumette_o.bmp	de	la	boîte.	fin	fin	ong	q	p																814	361	1279						1
172	Maxime	avait	transporté	les	cartons_f.bmp	avec	un	diable_f.bmp	pour	le	déménagement.	fin	fin	fin	q	p				564	292	1068														1
173	Cédric	avait	assemblé	la	maisonpoup_f.bmp	avec	un	colle_f.bmp	pour	sa	fille.	fin	fin	fin	q	p				306	262	636														1
174	Léontine	avait	allumé	une	bougie.bmp	avec	un	oeufauplat.bmp	lors	du	diner.	fillfin	fill	fill	p	q
175		Faustine	remplissait	une	trottinette.bmp	avec	un	pont.bmp	pour	se	déplacer.	fillong	fill	fill	p	q
176		Armelle	nettoyait	le	sol_o.bmp	avec	une	serpillère_f.bmp	dans	la	cuisine.	ong	ong	fin	q	p										260	274	388										1
177		Mariette	versait	un	surf.bmp	avec	un	papillon.bmp	pour	sa	mère.	fillong	fill	fill	p	q
178		Amaury	fabriquait	un	accordeon.bmp	avec	des	briques.bmp	de	son	voisin.	fillong	fill	fill	p	q
179		Carole	remplissait	un	verre_f.bmp	avec	le	robinet_o.bmp	de	la	cuisine.	ong	fin	ong	q	p							503	233	545												1
180	Régis	avait	allumé	la	cigarette_o.bmp	avec	le	briquet_f.bmp	offert	par	Sylvie.	fin	ong	fin	q	p													249	236	482								1
181		Sébastien	remplissait	un	verrevin_o.bmp	avec	une	bouteillevin_o.bmp	pour	son	amie.	ong	ong	ong	q	p	253	291	466																1
182		Raymonde	perçait	un	troubois_f.bmp	avec	une	perceuse_o.bmp	dans	la	menuiserie.	ong	fin	ong	q	p							261	279	455												1
183	Luc	avait	chaussé	ses	chaussure_o.bmp	avec	le	chaussepied_f.bmp	pendu	à	l'entrée.	fin	ong	fin	q	p													283	279	594								1
184		Martine	remplissait	une	café_o.bmp	avec	une	cafetière_o.bmp	pour	son	ami.	ong	ong	ong	q	p	266	394	1654																1
185	Christelle	avait	colorié	un	image_f.bmp	avec	des	feutres_f.bmp	de	sa	sœur.	fin	fin	fin	q	p				289	238	565														1
186		Hugues	coupait	la	pizza_o.bmp	avec	un	couteaupizza_f.bmp	de	la	pizzeria.	ong	ong	fin	q	p										386	283	737										1
187		Clémentine	découpait	une	tarte_o.bmp	avec	un	couteautarte_f.bmp	pour	son	anniversaire.	ong	ong	fin	q	p										235	254	430										1
188	Philippine	avait	coupé	une	telecommande.bmp	avec	des	baskets.bmp	devant	la	télévision.	fillfin	fill	fill	p	q
189		Gautier	peignait	un	sandwich.bmp	avec	une	balance.bmp	pour	le	repas.	fillong	fill	fill	p	q
190	Adrienne	avait	cassé	des	noix_f.bmp	avec	un	cassenoix_o.bmp	sur	la	table.	fin	fin	ong	q	p																240	238	626						1
191		Séverine	creusait	un	trousable_f.bmp	avec	une	pelle_o.bmp	dans	le	sable.	ong	fin	ong	q	p							244	235	427												1
192	Rosette	avait	séché	un	chapeau.bmp	avec	une	boucleoreille.bmp	de	sa	mère.	fillfin	fill	fill	p	q
193	Marise	avait	tourné	une	cabane.bmp	avec	un	scarabee.bmp	et	un	papillon.	fillfin	fill	fill	p	q
194		Timothee	cuisait	un	cake.bmp	avec	un	arbre.bmp	dans	le	four.	fillong	fill	fill	p	q
195	Rémy	avait	coupé	le	pain_o.bmp	avec	un	couteau_f.bmp	de	la	cuisine.	fin	ong	fin	q	p													217	218	370								1
196		Yvonne	coupait	un	ruban_f.bmp	avec	les	ciseaux_o.bmp	de	son	frère.	ong	fin	ong	q	p							220	196	297												1
197		Mathilde	tournait	le	steack_f.bmp	avec	une	fourchette_o.bmp	dans	la	poêle.	ong	fin	ong	q	p							246	205	326												1
198	Anthony	avait	assemblé	une	chaise_o.bmp	avec	le	tournevis_f.bmp	de	son	père.	fin	ong	fin	q	p													229	213	357								1
199		Clarisse	peignait	le	mur_o.bmp	avec	un	rouleau_f.bmp	et	un	pinceau.	ong	ong	fin	q	p										210	223	599										1
200	Armel	avait	attrapé	une	minuterie.bmp	avec	des	mouchoirs.bmp	en	papier	blanc.	fillfin	fill	fill	p	q
201		Françoise	nettoyait	la	vaisselle_o.bmp	dans	un	évier_o.bmp	de	la	cuisine.	ong	ong	ong	q	p	231	205	463																1
202	Franck	avait	séché	le	chien_f.bmp	avec	une	serviette_f.bmp	dans	la	salle de bain.	fin	fin	fin	q	p				209	218	324														1
203		Angeline	remplissait	un	biberon.bmp	avec	un	violon.bmp	pour	son	bébé.	fillong	fill	fill	p	q
204	Ghislaine	avait	servi	la	partpizza_o.bmp	avec	une	spatule_f.bmp	avant	de	manger.	fin	ong	fin	q	p													260	241	506								1
205	Victorine	avait	mangé	des	gateaux.bmp	avec	une	voiture.bmp	pour	le	gouter.	fillfin	fill	fill	p	q
206	Henri	avait	démonté	un	ordinateur_f.bmp	avec	un	tournevis_f.bmp	pour	le	réparer.	fin	fin	fin	q	p				261	315	392														1
207	Noella	avait	nettoyé	ses	chaussures.bmp	avec	un	char.bmp	après	les	vacances.	fillfin	fill	fill	p	q
208	Aimée	avait	rapé	du	fromage_f.bmp	avec	une	rape_o.bmp	dans	la	cuisine.	fin	fin	ong	q	p																228	228	328						1
209		Charline	ramassait	les	feuilles_o.bmp	avec	un	rateau_f.bmp	dans	le	jardin.	ong	ong	fin	q	p										240	247	336										1
210	Aurore	avait	gratté	le	ticket_o.bmp	avec	une	pièce_f.bmp	sortie	du	porte-monnaie.	fin	ong	fin	q	p													203	207	483								1
211		Sacha	mangeait	un	yaourt.bmp	avec	une	agrafeuse.bmp	dans	la	cuisine.	fillong	fill	fill	p	q
212		Eugénie	retournait	une	crêpe_o.bmp	avec	une	spatule2_f.bmp	de	la	cuisine.	ong	ong	fin	q	p										214	222	436										1
213		Doriane	construisait	une	maison.bmp	avec	une	cuillere.bmp	et	un	tournevis.	fillong	fill	fill	p	q
214	Alphonse	avait	étalé	le	beurre_f.bmp	avec	un	couteaubeurre_o.bmp	pendant	le	repas.	fin	fin	ong	q	p																225	185	600						1
215	Florent	avait	tondu	la	pelouse_o.bmp	avec	une	tondeuse_f.bmp	qu'il	a	acheté.	fin	ong	fin	q	p													209	190	779								1
216		Fabien	écrivait	une	lettre_f.bmp	avec	un	stylo_o.bmp	de	son	père.	ong	fin	ong	q	p							233	278	280												1
217	Régine	avait	frisé	ses	frisé_o.bmp	avec	un	ferfriser_f.bmp	avant	la	fête.	fin	ong	fin	q	p													232	389	421								1
218	Gaétane	avait	écrit	un	savon.bmp	avec	un	sacamain.bmp	et	un	stylo.	fillfin	fill	fill	p	q
219		Jacques	remplissait	un	aquarium_o.bmp	avec	un	seau_o.bmp	dans	le	salon.	ong	ong	ong	q	p	249	287	656																1
220	Jean	avait	gonflé	un	cadre.bmp	avec	une	fontaine.bmp	dans	le	jardin.	fillfin	fill	fill	p	q
221		Renaud	rasait	sa	tête_o.bmp	avec	un	rasoir_f.bmp	acheté	la	veille.	ong	ong	fin	q	p										189	633	365										1
222	Ghislain	avait	ouvert	la	bouteillevin1_f.bmp	avec	un	tirebouchon_o.bmp	de	son	père.	fin	fin	ong	q	p																328	210	518						1
223		Brice	coupait	du	boiscoupé_o.bmp	avec	une	hache_f.bmp	dans	la	forêt.	ong	ong	fin	q	p										235	273	266										1
224	Jean-Luc	avait	servi	le	ragout_f.bmp	avec	une	louche_f.bmp	pour	le	diner.	fin	fin	fin	q	p				251	246	259														1
225	Baptiste	avait	étalé	la	pâte_o.bmp	avec	le	rouleaupatisserie_f.bmp	de	sa	mère.	fin	ong	fin	q	p													338	239	249								1
226	Lydie	avait	lissé	ses	lissé_o.bmp	avec	le	ferlisser_f.bmp	de	sa	soeur.	fin	ong	fin	q	p													249	249	255								1
227	Gilles	avait	lu	le	livre_f.bmp	avec	une	loupe_f.bmp	pour	mieux	voir.	fin	fin	fin	q	p				314	258	254														1
228		Rodrigue	construisait	un	sacpoubelle.bmp	avec	une	brossedents.bmp	pour	son	frère.	fillong	fill	fill	p	q
229	Heloise	avait	retiré	le	couvercle_f.bmp	avec	une	manique_o.bmp	en	faisant	attention.	fin	fin	ong	q	p																228	241	250						1
230	Élodie	avait	maquillé	ses	ongles_f.bmp	avec	du	vernis_f.bmp	et	un	pinceau.	fin	fin	fin	q	p				258	241	270														1
231		Éliane	coupait	des	fleurs_f.bmp	avec	un	sécateur_o.bmp	de	sa	mère.	ong	fin	ong	q	p							232	226	502												1
232	Hortense	avait	servi	du	the.bmp	avec	une	cheminee.bmp	pour	sa	grand-mère.	fillfin	fill	fill	p	q
233	Colette	avait	repassé	la	chemise_f.bmp	avec	un	fer_f.bmp	pour	son	mari.	fin	fin	fin	q	p				219	273	265														1
234	Simon	avait	versé	un	verrelait_f.bmp	avec	une	bouteillelait_o.bmp	sortie	du	frigidaire.	fin	fin	ong	q	p																263	235	542						1
235		Frédéric	remplissait	une	piscine_o.bmp	avec	un	tuyau_o.bmp	dans	le	jardin.	ong	ong	ong	q	p	299	264	276																1
236		Christophe	remplissait	un	verre2_o.bmp	avec	une	carafe_o.bmp	de	la	cantine.	ong	ong	ong	q	p	225	233	903																1
237	Flavie	avait	mangé	les	escargots_f.bmp	avec	une	pinceescargots_o.bmp	comme	sa	mère.	fin	fin	ong	q	p																330	245	332						1
238		Suzette	ouvrait	un	peigne.bmp	avec	une	douche.bmp	pour	se	coiffer.	fillong	fill	fill	p	q
239		Marguerite	remplissait	une	salière_f.bmp	avec	un	entonnoir_o.bmp	avant	de	manger.	ong	fin	ong	q	q																					0
240		Laurent	servait	une	bière_o.bmp	avec	une	tireuse_o.bmp	dans	un	bar.	ong	ong	ong	q	p	239	360	255																1
241		Monique	épluchait	une	pomme_o.bmp	avec	un	économe_o.bmp	dans	la	cuisine.	ong	ong	ong	q	p	276	330	811																1
242	Leontine	avait	dessiné	un	dessin_f.bmp	avec	des	crayons_o.bmp	achetés	au	marché.	fin	fin	ong	q	p																373	358	308						1
243		Sylvie	séchait	ses	cheveux_o.bmp	avec	un	sechecheveux_o.bmp	de	sa	mère.	ong	ong	ong	q	p	286	290	696																1
244		Stéphane	remplissait	un	verrebière_o.bmp	avec	une	boutbière_o.bmp	dans	la	cuisine.	ong	ong	ong	q	p	396	331	246																1
																	348.964	357.267	659.517	386.964	344.074	620.714	327.44	325.692	602.192	353.786	363.481	543.111	390.483	340.679	592.621	395.931	366.6	608	1	0.966667	0.933333	0.966667	1	1

## Sheet: A1.2
																	ongcong			fincong			ongobinc			ongininc			finobinc			finininc			Acc
Block	Word1	Word2	Word3	Word4	PicObject	Word6	Word7	PicInst	Word9	Word10	Word11	CondVerb	CondObject	CondInst	CorrResp	Response1.RESP	Image1.RT	Image2.RT	Response1.RT	Image1.RT	Image2.RT	Response1.RT	Image1.RT	Image2.RT	Response1.RT	Image1.RT	Image2.RT	Response1.RT	Image1.RT	Image2.RT	Response1.RT	Image1.RT	Image2.RT	Response1.RT	AccOngCong	AccFinCong	AccOngObInc	AccOngInInc	AccFinObInc	AccFinInInc
5		Brice	coupait	du	boiscoupé_o.bmp	avec	une	hache_f.bmp	dans	la	forêt.	ong	ong	fin	q	p										883	521	683										1
6	Rémy	avait	coupé	le	pain_o.bmp	avec	un	couteau_f.bmp	de	la	cuisine.	fin	ong	fin	q	p													664	593	out+								1
7	Augustin	avait	allumé	le	cigare_f.bmp	avec	une	allumette_o.bmp	de	la	boîte.	fin	fin	ong	q	p																out+	636	857						1
8	Régine	avait	frisé	ses	frisé_o.bmp	avec	un	ferfriser_f.bmp	avant	la	fête.	fin	ong	fin	q	p													697	out+	433								1
9	Florent	avait	tondu	la	pelouse_o.bmp	avec	une	tondeuse_f.bmp	qu'il	a	acheté.	fin	ong	fin	q	q																							0
10	Hortense	avait	servi	du	the.bmp	avec	une	cheminee.bmp	pour	sa	grand-mère.	fillfin	fill	fill	p	q
11		Carole	remplissait	un	verre_f.bmp	avec	le	robinet_o.bmp	de	la	cuisine.	ong	fin	ong	q	p							537	637	577												1
12		Martine	remplissait	une	café_o.bmp	avec	une	cafetière_o.bmp	pour	son	ami.	ong	ong	ong	q	p	out+	780	759																1
13		Fabienne	remplissait	un	tubeessai_f.bmp	avec	un	comptegouttes_o.bmp	dans	le	laboratoire.	ong	fin	ong	q	p							981	out+	455												1
14	Anthony	avait	assemblé	une	chaise_o.bmp	avec	le	tournevis_f.bmp	de	son	père.	fin	ong	fin	q	p													893	660	458								1
15		Jacques	remplissait	un	aquarium_o.bmp	avec	un	seau_o.bmp	dans	le	salon.	ong	ong	ong	q	p	880	559	833																1
16		Sébastien	remplissait	un	verrevin_o.bmp	avec	une	bouteillevin_o.bmp	pour	son	amie.	ong	ong	ong	q	p	610	602	455																1
17	Romain	avait	taillé	un	crayon_f.bmp	avec	un	couteausuisse_f.bmp	de	son	père.	fin	fin	fin	q	p				571	831	806														1
18	Henri	avait	démonté	un	ordinateur_f.bmp	avec	un	tournevis_f.bmp	pour	le	réparer.	fin	fin	fin	q	p				out+	488	590														1
19		Stéphane	remplissait	un	verrebière_o.bmp	avec	une	boutbière_o.bmp	dans	la	cuisine.	ong	ong	ong	q	p	703	561	403																1
20	Noella	avait	nettoyé	ses	chaussures.bmp	avec	un	char.bmp	après	les	vacances.	fillfin	fill	fill	p	q
21		Sacha	mangeait	un	yaourt.bmp	avec	une	agrafeuse.bmp	dans	la	cuisine.	fillong	fill	fill	p	q
22	Cédric	avait	assemblé	la	maisonpoup_f.bmp	avec	un	colle_f.bmp	pour	sa	fille.	fin	fin	fin	q	p				495	out+	407														1
23		Raymonde	perçait	un	troubois_f.bmp	avec	une	perceuse_o.bmp	dans	la	menuiserie.	ong	fin	ong	q	p							768	616	517												1
24	Aimée	avait	rapé	du	fromage_f.bmp	avec	une	rape_o.bmp	dans	la	cuisine.	fin	fin	ong	q	p																723	507	579						1
25	Ghislaine	avait	servi	la	partpizza_o.bmp	avec	une	spatule_f.bmp	avant	de	manger.	fin	ong	fin	q	p													603	573	530								1
26	Simon	avait	versé	un	verrelait_f.bmp	avec	une	bouteillelait_o.bmp	sortie	du	frigidaire.	fin	fin	ong	q	p																589	666	541						1
27	Jean-Luc	avait	servi	le	ragout_f.bmp	avec	une	louche_f.bmp	pour	le	diner.	fin	fin	fin	q	q																				0
28		Mariette	versait	un	surf.bmp	avec	un	papillon.bmp	pour	sa	mère.	fillong	fill	fill	p	q
29	Adrienne	avait	cassé	des	noix_f.bmp	avec	un	cassenoix_o.bmp	sur	la	table.	fin	fin	ong	q	p																802	479	out+						1
30		Rodrigue	construisait	un	sacpoubelle.bmp	avec	une	brossedents.bmp	pour	son	frère.	fillong	fill	fill	p	q
31		Clémentine	découpait	une	tarte_o.bmp	avec	un	couteautarte_f.bmp	pour	son	anniversaire.	ong	ong	fin	q	p										1519	714	out+										1
32		Monique	épluchait	une	pomme_o.bmp	avec	un	économe_o.bmp	dans	la	cuisine.	ong	ong	ong	q	p	513	636	365																1
33		Angeline	remplissait	un	biberon.bmp	avec	un	violon.bmp	pour	son	bébé.	fillong	fill	fill	p	q
34	Gilles	avait	lu	le	livre_f.bmp	avec	une	loupe_f.bmp	pour	mieux	voir.	fin	fin	fin	q	p				894	582	420														1
35		Marguerite	remplissait	une	salière_f.bmp	avec	un	entonnoir_o.bmp	avant	de	manger.	ong	fin	ong	q	p							816	581	528												1
36	Franck	avait	séché	le	chien_f.bmp	avec	une	serviette_f.bmp	dans	la	salle de bain.	fin	fin	fin	q	p				734	548	450														1
37		Fabien	écrivait	une	lettre_f.bmp	avec	un	stylo_o.bmp	de	son	père.	ong	fin	ong	q	p							1003	536	472												1
38		Charline	ramassait	les	feuilles_o.bmp	avec	un	rateau_f.bmp	dans	le	jardin.	ong	ong	fin	q	p										883	601	465										1
39	Armel	avait	attrapé	une	minuterie.bmp	avec	des	mouchoirs.bmp	en	papier	blanc.	fillfin	fill	fill	p	q
40	Flavie	avait	mangé	les	escargots_f.bmp	avec	une	pinceescargots_o.bmp	comme	sa	mère.	fin	fin	ong	q	p																847	out+	417						1
41		Eugénie	retournait	une	crêpe_o.bmp	avec	une	spatule2_f.bmp	de	la	cuisine.	ong	ong	fin	q	p										out+	435	362										1
42	Heloise	avait	retiré	le	couvercle_f.bmp	avec	une	manique_o.bmp	en	faisant	attention.	fin	fin	ong	q	p																679	539	456						1
43	Luc	avait	chaussé	ses	chaussure_o.bmp	avec	le	chaussepied_f.bmp	pendu	à	l'entrée.	fin	ong	fin	q	p													509	838	507								1
44	Victorine	avait	mangé	des	gateaux.bmp	avec	une	voiture.bmp	pour	le	gouter.	fillfin	fill	fill	p	q
45		Doriane	construisait	une	maison.bmp	avec	une	cuillere.bmp	et	un	tournevis.	fillong	fill	fill	p	q
46		Armelle	nettoyait	le	sol_o.bmp	avec	une	serpillère_f.bmp	dans	la	cuisine.	ong	ong	fin	q	p										1093	out+	566										1
47	Philippine	avait	coupé	une	telecommande.bmp	avec	des	baskets.bmp	devant	la	télévision.	fillfin	fill	fill	p	q
48		Margot	effaçait	le	tableau_o.bmp	avec	une	éponge_f.bmp	avant	de	partir.	ong	ong	fin	q	p										980	583	475										1
49		Faustine	remplissait	une	trottinette.bmp	avec	un	pont.bmp	pour	se	déplacer.	fillong	fill	fill	p	q
50	Christelle	avait	colorié	un	image_f.bmp	avec	des	feutres_f.bmp	de	sa	sœur.	fin	fin	fin	q	p				out+	542	452														1
51	Léontine	avait	allumé	une	bougie.bmp	avec	un	oeufauplat.bmp	lors	du	diner.	fillfin	fill	fill	p	q
52	Claudette	avait	ouvert	le	cadenas1_f.bmp	avec	une	clé_o.bmp	trouvée	par	terre.	fin	fin	ong	q	p																669	680	out+						1
53	Gaétane	avait	écrit	un	savon.bmp	avec	un	sacamain.bmp	et	un	stylo.	fillfin	fill	fill	p	q
54	Ghislain	avait	ouvert	la	bouteillevin1_f.bmp	avec	un	tirebouchon_o.bmp	de	son	père.	fin	fin	ong	q	p																599	932	532						1
55		Mathilde	tournait	le	steack_f.bmp	avec	une	fourchette_o.bmp	dans	la	poêle.	ong	fin	ong	q	q																					0
56	Leontine	avait	dessiné	un	dessin_f.bmp	avec	des	crayons_o.bmp	achetés	au	marché.	fin	fin	ong	q	p																out+	538	357						1
57		Hugues	coupait	la	pizza_o.bmp	avec	un	couteaupizza_f.bmp	de	la	pizzeria.	ong	ong	fin	q	p										645	out+	540										1
58		Éliane	coupait	des	fleurs_f.bmp	avec	un	sécateur_o.bmp	de	sa	mère.	ong	fin	ong	q	p							606	725	365												1
59	Lydie	avait	lissé	ses	lissé_o.bmp	avec	le	ferlisser_f.bmp	de	sa	soeur.	fin	ong	fin	q	p													465	540	362								1
60		Séverine	creusait	un	trousable_f.bmp	avec	une	pelle_o.bmp	dans	le	sable.	ong	fin	ong	q	p							575	500	370												1
61		Yvonne	coupait	un	ruban_f.bmp	avec	les	ciseaux_o.bmp	de	son	frère.	ong	fin	ong	q	p							874	644	515												1
62	Aurore	avait	gratté	le	ticket_o.bmp	avec	une	pièce_f.bmp	sortie	du	porte-monnaie.	fin	ong	fin	q	p													689	537	393								1
63	Jean	avait	gonflé	un	cadre.bmp	avec	une	fontaine.bmp	dans	le	jardin.	fillfin	fill	fill	p	q
64		Amaury	fabriquait	un	accordeon.bmp	avec	des	briques.bmp	de	son	voisin.	fillong	fill	fill	p	q
65		Christophe	remplissait	un	verre2_o.bmp	avec	une	carafe_o.bmp	de	la	cantine.	ong	ong	ong	q	p	420	429	629																1
66	Baptiste	avait	étalé	la	pâte_o.bmp	avec	le	rouleaupatisserie_f.bmp	de	sa	mère.	fin	ong	fin	q	p													670	564	334								1
67	Maxime	avait	transporté	les	cartons_f.bmp	avec	un	diable_f.bmp	pour	le	déménagement.	fin	fin	fin	q	p				361	705	399														1
68	Marise	avait	tourné	une	cabane.bmp	avec	un	scarabee.bmp	et	un	papillon.	fillfin	fill	fill	p	q
69		Sylvie	séchait	ses	cheveux_o.bmp	avec	un	sechecheveux_o.bmp	de	sa	mère.	ong	ong	ong	q	p	595	552	485																1
70		Françoise	nettoyait	la	vaisselle_o.bmp	dans	un	évier_o.bmp	de	la	cuisine.	ong	ong	ong	q	p	out+	641	352																1
71	Rosette	avait	séché	un	chapeau.bmp	avec	une	boucleoreille.bmp	de	sa	mère.	fillfin	fill	fill	p	q
72		Timothee	cuisait	un	cake.bmp	avec	un	arbre.bmp	dans	le	four.	fillong	fill	fill	p	q
73	Régis	avait	allumé	la	cigarette_o.bmp	avec	le	briquet_f.bmp	offert	par	Sylvie.	fin	ong	fin	q	p													747	455	361								1
74		Clarisse	peignait	le	mur_o.bmp	avec	un	rouleau_f.bmp	et	un	pinceau.	ong	ong	fin	q	p										out+	545	517										1
75		Gwenaelle	construisait	un	chateausable_o.bmp	avec	une	pelle2_f.bmp	sur	la	plage.	ong	ong	fin	q	p										566	437	376										1
76	Élodie	avait	maquillé	ses	ongles_f.bmp	avec	du	vernis_f.bmp	et	un	pinceau.	fin	fin	fin	q	p				642	530	out+														1
77		Suzette	ouvrait	un	peigne.bmp	avec	une	douche.bmp	pour	se	coiffer.	fillong	fill	fill	p	q
78	Colette	avait	repassé	la	chemise_f.bmp	avec	un	fer_f.bmp	pour	son	mari.	fin	fin	fin	q	p				697	575	888														1
79		Laurent	servait	une	bière_o.bmp	avec	une	tireuse_o.bmp	dans	un	bar.	ong	ong	ong	q	p	615	out+	955																1
80	Alphonse	avait	étalé	le	beurre_f.bmp	avec	un	couteaubeurre_o.bmp	pendant	le	repas.	fin	fin	ong	q	p																779	763	366						1
81		Frédéric	remplissait	une	piscine_o.bmp	avec	un	tuyau_o.bmp	dans	le	jardin.	ong	ong	ong	q	p	745	607	421																1
82		Gautier	peignait	un	sandwich.bmp	avec	une	balance.bmp	pour	le	repas.	fillong	fill	fill	p	q
83		Loïc	attrapait	le	poisson_f.bmp	avec	un	filet_o.bmp	de	son	oncle.	ong	fin	ong	q	p							647	535	514												1
84		Renaud	rasait	sa	tête_o.bmp	avec	un	rasoir_f.bmp	acheté	la	veille.	ong	ong	fin	q	p										599	429	412										1
85	Fabrice	avait	assemblé	une	chaise_f.bmp	avec	le	tournevis_f.bmp	de	son	père.	fin	fin	fin	q	p				516	451	375														1
86	Geneviève	avait	frisé	ses	frisé_f.bmp	avec	un	ferfriser_f.bmp	avant	la	fête.	fin	fin	fin	q	p				314	550	436														1
87	Sidonie	avait	creusé	une	calculatrice.bmp	avec	une	boitebijoux.bmp	chez	le	boulanger.	fillfin	fill	fill	p	q
88	Claire	avait	coupé	le	pain_f.bmp	avec	un	couteau_f.bmp	de	la	cuisine.	fin	fin	fin	q	p				489	411	348														1
89		Thibault	épluchait	une	pomme_o.bmp	avec	un	économe_f.bmp	dans	la	cuisine.	ong	ong	fin	q	p										511	476	350										1
90	Dorothée	avait	lu	le	livre_f.bmp	avec	une	loupe_o.bmp	pour	mieux	voir.	fin	fin	ong	q	p																505	474	367						1
91		Bastien	remplissait	un	aquarium_o.bmp	avec	un	seau_f.bmp	dans	le	salon.	ong	ong	fin	q	q																						0
92		Antoinette	séchait	ses	cheveux_o.bmp	avec	un	sechecheveux_f.bmp	de	sa	mère.	ong	ong	fin	q	p										425	out+	645										1
93		Sylvaine	lisait	son	agenda.bmp	avec	un	canape.bmp	du	père	noël.	fillong	fill	fill	p	q
94	Mathieu	avait	allumé	la	cigarette_f.bmp	avec	le	briquet_f.bmp	offert	par	Sylvie.	fin	fin	fin	q	p				520	387	350														1
95	Albert	avait	démonté	un	ordinateur_f.bmp	avec	un	tournevis_o.bmp	pour	le	réparer.	fin	fin	ong	q	p																794	464	367						1
96	Josette	avait	lissé	ses	lissé_f.bmp	avec	le	ferlisser_f.bmp	de	sa	soeur.	fin	fin	fin	q	p				624	455	911														1
97	Edmond	avait	assemblé	la	maisonpoup_f.bmp	avec	un	colle_o.bmp	pour	sa	fille.	fin	fin	ong	q	p																464	out+	374						1
98		François	écrivait	une	lettre_o.bmp	avec	un	stylo_o.bmp	de	son	père.	ong	ong	ong	q	p	746	408	430																1
99	Gaétan	avait	ouvert	la	bouteillevin1_o.bmp	avec	un	tirebouchon_f.bmp	de	son	père.	fin	ong	fin	q	p													651	378	331								1
100	Lisette	avait	percé	une	épinglenourisse.bmp	avec	un	panier2.bmp	de	sa	sœur.	fillfin	fill	fill	p	q
101		Bénédicte	remplissait	un	verrebière_o.bmp	avec	une	boutbière_f.bmp	dans	la	cuisine.	ong	ong	fin	q	p										509	374	333										1
102	Sylviane	avait	rapé	du	fromage_o.bmp	avec	une	rape_f.bmp	dans	la	cuisine.	fin	ong	fin	q	p													out+	389	387								1
103	Rodolphe	avait	servi	le	ragout_f.bmp	avec	une	louche_o.bmp	pour	le	diner.	fin	fin	ong	q	p																611	517	559						1
104	Étienne	avait	retiré	le	couvercle_o.bmp	avec	une	manique_f.bmp	en	faisant	attention.	fin	ong	fin	q	p													645	502	347								1
105		Fernande	remplissait	une	piscine_o.bmp	avec	un	tuyau_f.bmp	dans	le	jardin.	ong	ong	fin	q	p										482	367	423										1
106		Lucien	coupait	du	boiscoupé_f.bmp	avec	une	hache_o.bmp	dans	la	forêt.	ong	fin	ong	q	p							572	342	439												1
107		Dominique	perçait	un	troubois_o.bmp	avec	une	perceuse_o.bmp	dans	la	menuiserie.	ong	ong	ong	q	p	627	369	500																1
108		Albertine	fermait	les	volets.bmp	avec	des	chaussettes.bmp	dans	un	avion.	fillong	fill	fill	p	q
109	Eloi	avait	étalé	un	volant.bmp	avec	une	boiteoutils.bmp	sur	la	plage.	fillfin	fill	fill	p	q
110		Lionel	rasait	sa	tête_f.bmp	avec	un	rasoir_o.bmp	acheté	la	veille.	ong	fin	ong	q	p							483	536	362												1
111		Camille	remplissait	un	verrevin_o.bmp	avec	une	bouteillevin_f.bmp	pour	son	amie.	ong	ong	fin	q	p										463	458	out+										1
112		Olivier	coupait	des	fleurs_o.bmp	avec	un	sécateur_o.bmp	de	sa	mère.	ong	ong	ong	q	p	501	411	420																1
113		Thierry	remplissait	une	salière_o.bmp	avec	un	entonnoir_o.bmp	avant	de	manger.	ong	ong	ong	q	p	out+	626	out+																1
114		Lucienne	coupait	la	pizza_f.bmp	avec	un	couteaupizza_o.bmp	de	la	pizzeria.	ong	fin	ong	q	p							498	571	361												1
115	Perrine	avait	maquillé	ses	ongles_f.bmp	avec	du	vernis_o.bmp	et	un	pinceau.	fin	fin	ong	q	p																503	442	316						1
116	Axelle	avait	repassé	la	chemise_f.bmp	avec	un	fer_o.bmp	pour	son	mari.	fin	fin	ong	q	p																597	428	361						1
117		Noé	nettoyait	un	velo.bmp	avec	une	canne.bmp	de	son	père.	fillong	fill	fill	p	q
118		Adrien	effaçait	le	tableau_f.bmp	avec	une	éponge_o.bmp	avant	de	partir.	ong	fin	ong	q	p							596	465	431												1
119	Clémence	avait	mangé	les	escargots_o.bmp	avec	une	pinceescargots_f.bmp	comme	sa	mère.	fin	ong	fin	q	p													543	510	339								1
120		Vivien	envoyait	des	ballons.bmp	avec	un	grillepain.bmp	dans	le	ciel.	fillong	fill	fill	p	q
121	Noémie	avait	étalé	le	beurre_o.bmp	avec	un	couteaubeurre_f.bmp	pendant	le	repas.	fin	ong	fin	q	p													661	489	351								1
122	Reine	avait	colorié	un	image_f.bmp	avec	des	feutres_o.bmp	de	sa	sœur.	fin	fin	ong	q	p																819	502	339						1
123		Sandrine	coupait	un	ruban_o.bmp	avec	les	ciseaux_o.bmp	de	son	frère.	ong	ong	ong	q	p	687	497	547																1
124	Alphonsine	avait	frisé	un	globe.bmp	avec	un	carton.bmp	dans	le	four.	fillfin	fill	fill	p	q
125		Pascal	remplissait	un	tubeessai_o.bmp	avec	un	comptegouttes_o.bmp	dans	le	laboratoire.	ong	ong	ong	q	p	605	437	398																1
126		Odile	découpait	une	tarte_f.bmp	avec	un	couteautarte_o.bmp	pour	son	anniversaire.	ong	fin	ong	q	p							641	429	359												1
127		Véronique	tournait	le	steack_o.bmp	avec	une	fourchette_o.bmp	dans	la	poêle.	ong	ong	ong	q	p	621	467	368																1
128	Florentin	avait	préparé	des	popcorn.bmp	avec	une	lampetorche.bmp	dans	la	voiture.	fillfin	fill	fill	p	q
129	Raoul	avait	versé	un	verrelait_o.bmp	avec	une	bouteillelait_f.bmp	sortie	du	frigidaire.	fin	ong	fin	q	p													694	488	317								1
130	Paul	avait	tondu	la	pelouse_f.bmp	avec	une	tondeuse_f.bmp	qu'il	a	acheté.	fin	fin	fin	q	p				605	562	555														1
131		Apolline	allumait	un	egouttoir.bmp	avec	un	panier.bmp	dans	le	jardin.	fillong	fill	fill	p	q
132		Joëlle	nettoyait	le	sol_f.bmp	avec	une	serpillère_o.bmp	dans	la	cuisine.	ong	fin	ong	q	p							687	out+	407												1
133	Paulette	avait	gratté	le	ticket_f.bmp	avec	une	pièce_f.bmp	sortie	du	porte-monnaie.	fin	fin	fin	q	p				615	344	331														1
134		Micheline	ramassait	les	feuilles_f.bmp	avec	un	rateau_o.bmp	dans	le	jardin.	ong	fin	ong	q	p							566	365	391												1
135	Edwige	avait	séché	le	chien_f.bmp	avec	une	serviette_o.bmp	dans	la	salle de bain.	fin	fin	ong	q	p																538	382	390						1
136	Marie	avait	servi	une	glace.bmp	avec	un	cintre.bmp	sur	le	trottoir.	fillfin	fill	fill	p	q
137	Grégoire	avait	taillé	un	crayon_f.bmp	avec	un	couteausuisse_o.bmp	de	son	père.	fin	fin	ong	q	p																535	420	369						1
138	Basile	avait	arrosé	une	plante.bmp	avec	un	piano.bmp	de	sa	mère.	fillfin	fill	fill	p	q
139	Corentin	avait	dessiné	un	dessin_o.bmp	avec	des	crayons_f.bmp	achetés	au	marché.	fin	ong	fin	q	p													710	469	375								1
140		Fernand	nettoyait	la	vaisselle_o.bmp	dans	un	évier_f.bmp	de	la	cuisine.	ong	ong	fin	q	p										698	837	376										1
141		Édouard	remplissait	une	café_o.bmp	avec	une	cafetière_f.bmp	pour	son	ami.	ong	ong	fin	q	p										618	464	741										1
142	Frédérique	avait	cassé	des	noix_o.bmp	avec	un	cassenoix_f.bmp	sur	la	table.	fin	ong	fin	q	p													443	364	943								1
143		Gilberte	remplissait	un	verre2_o.bmp	avec	une	carafe_f.bmp	de	la	cantine.	ong	ong	fin	q	p										586	406	470										1
144		Céline	creusait	un	trousable_o.bmp	avec	une	pelle_o.bmp	dans	le	sable.	ong	ong	ong	q	p	760	561	504																1
145	Patrice	avait	chaussé	ses	chaussure_f.bmp	avec	le	chaussepied_f.bmp	pendu	à	l'entrée.	fin	fin	fin	q	p				595	596	357														1
146		Amélie	peignait	le	mur_f.bmp	avec	un	rouleau_o.bmp	et	un	pinceau.	ong	fin	ong	q	p							710	530	387												1
147	Yolande	avait	ouvert	le	cadenas1_o.bmp	avec	une	clé_f.bmp	trouvée	par	terre.	fin	ong	fin	q	p													586	637	337								1
148		René	attrapait	le	poisson_o.bmp	avec	un	filet_o.bmp	de	son	oncle.	ong	ong	ong	q	p	804	521	346																1
149		Julien	remplissait	un	verre_o.bmp	avec	le	robinet_o.bmp	de	la	cuisine.	ong	ong	ong	q	p	482	686	out+																1
150		Théophile	mangeait	un	berceau.bmp	avec	un	noeudpapillon.bmp	autour	du	pied.	fillong	fill	fill	p	q
151	Suzanne	avait	étalé	la	pâte_f.bmp	avec	le	rouleaupatisserie_f.bmp	de	sa	mère.	fin	fin	fin	q	p				697	381	380														1
152	Auguste	avait	transporté	les	cartons_f.bmp	avec	un	diable_o.bmp	pour	le	déménagement.	fin	fin	ong	q	p																546	581	330						1
153		Noël	servait	une	bière_o.bmp	avec	une	tireuse_f.bmp	dans	un	bar.	ong	ong	fin	q	p										496	299	431										1
154		Victoire	versait	du	coca.bmp	dans	un	appareilphoto.bmp	dans	la	piscine.	fillong	fill	fill	p	q
155		Désiré	taillait	des	dominos.bmp	avec	un	ballonrugby.bmp	sur	la	lune.	fillong	fill	fill	p	q
156		Rosine	versait	un	avion.bmp	avec	une	machineacafe.bmp	de	son	enfance.	fillong	fill	fill	p	q
157		Juliette	construisait	un	chateausable_f.bmp	avec	une	pelle2_o.bmp	sur	la	plage.	ong	fin	ong	q	p							587	421	348												1
158	Clothilde	avait	nettoyé	des	lunettes.bmp	avec	un	carnetnotes.bmp	chez	le	médecin.	fillfin	fill	fill	p	q
159		Laurette	étalait	une	bague.bmp	avec	une	pelleteuse.bmp	dans	la	cuisine.	fillong	fill	fill	p	q
160	Claudine	avait	servi	la	partpizza_f.bmp	avec	une	spatule_f.bmp	avant	de	manger.	fin	fin	fin	q	p				446	508	409														1
161		Angélique	retournait	une	crêpe_f.bmp	avec	une	spatule2_o.bmp	de	la	cuisine.	ong	fin	ong	q	p							799	683	468												1
162	Ninon	avait	lissé	une	raquette.bmp	avec	un	vase.bmp	sur	le	toît	fillfin	fill	fill	p	q
163	Marceline	avait	mangé	des	chocolats.bmp	avec	un	microscope.bmp	dans	la	prairie.	fillfin	fill	fill	p	q
164	Émile	avait	allumé	le	cigare_o.bmp	avec	une	allumette_f.bmp	de	la	boîte.	fin	ong	fin	q	p													643	572	395								1
165		Rolande	écrivait	une	lettre_o.bmp	avec	un	stylo_f.bmp	de	son	père.	ong	ong	fin	q	p										668	437	290										1
166	Laure	avait	maquillé	ses	ongles_o.bmp	avec	du	vernis_f.bmp	et	un	pinceau.	fin	ong	fin	q	p													548	420	387								1
167	Gaspard	avait	plié	une	serviette.bmp	avec	un	mixeur.bmp	dans	la	cuisine.	fillfin	fill	fill	p	q
168		Josée	coupait	des	tongs.bmp	avec	un	telephone.bmp	pour	sa	fille.	fillong	fill	fill	p	q
169	Morgane	avait	repassé	la	chemise_o.bmp	avec	un	fer_f.bmp	pour	son	mari.	fin	ong	fin	q	p													out+	426	395								1
170	David	avait	assemblé	une	chaise_f.bmp	avec	le	tournevis_o.bmp	de	son	père.	fin	fin	ong	q	p																640	507	359						1
171	Andrée	avait	retiré	le	couvercle_f.bmp	avec	une	manique_f.bmp	en	faisant	attention.	fin	fin	fin	q	p				586	449	498														1
172		Lucie	nettoyait	la	vaisselle_f.bmp	dans	un	évier_o.bmp	de	la	cuisine.	ong	fin	ong	q	p							out+	540	325												1
173		Damien	remplissait	un	verre2_f.bmp	avec	une	carafe_o.bmp	de	la	cantine.	ong	fin	ong	q	p							671	452	375												1
174	Léonie	avait	frisé	ses	frisé_f.bmp	avec	un	ferfriser_o.bmp	avant	la	fête.	fin	fin	ong	q	p																390	420	out+						1
175	Delphine	avait	ouvert	le	cadenas1_f.bmp	avec	une	clé_f.bmp	trouvée	par	terre.	fin	fin	fin	q	p				579	375	344														1
176		Félicien	lançait	un	frigo.bmp	avec	un	micro.bmp	loin	devant	lui.	fillong	fill	fill	p	q
177		Honoré	grattait	une	imprimante.bmp	avec	un	trombone.bmp	dans	son	bureau.	fillong	fill	fill	p	p
178		Yves	construisait	un	chateausable_o.bmp	avec	une	pelle2_o.bmp	sur	la	plage.	ong	ong	ong	q	p	432	364	377																1
179	Nadine	avait	rapé	du	fromage_f.bmp	avec	une	rape_f.bmp	dans	la	cuisine.	fin	fin	fin	q	p				578	431	409														1
180		Jérémie	attrapait	le	poisson_o.bmp	avec	un	filet_f.bmp	de	son	oncle.	ong	ong	fin	q	p										589	570	416										1
181		Marc	effaçait	le	tableau_o.bmp	avec	une	éponge_o.bmp	avant	de	partir.	ong	ong	ong	q	p	496	383	477																1
182	Barthélemy	avait	chaussé	un	sifflet.bmp	avec	une	montre.bmp	pour	le	match.	fillfin	fill	fill	p	q
183	Blaise	avait	allumé	un	ventilateur.bmp	avec	un	clubdegolf.bmp	de	son	père.	fillfin	fill	fill	p	q
184		Guillaume	coupait	du	boiscoupé_o.bmp	avec	une	hache_o.bmp	dans	la	forêt.	ong	ong	ong	q	p	483	378	412																1
185	Edgard	avait	assemblé	des	baguettes.bmp	avec	des	poids.bmp	dans	sa	chambre.	fillfin	fill	fill	p	q
186		Gisèle	servait	une	bière_f.bmp	avec	une	tireuse_o.bmp	dans	un	bar.	ong	fin	ong	q	p							461	451	545												1
187	Aurélien	avait	transporté	les	cartons_o.bmp	avec	un	diable_f.bmp	pour	le	déménagement.	fin	ong	fin	q	p													703	587	464								1
188	Yannick	avait	démonté	un	ordinateur_o.bmp	avec	un	tournevis_f.bmp	pour	le	réparer.	fin	ong	fin	q	p													621	458	726								1
189	Adele	avait	lissé	ses	lissé_f.bmp	avec	le	ferlisser_o.bmp	de	sa	soeur.	fin	fin	ong	q	p																511	487	347						1
190		Marine	remplissait	une	café_f.bmp	avec	une	cafetière_o.bmp	pour	son	ami.	ong	fin	ong	q	p							725	417	out+												1
191	Germaine	avait	lu	le	livre_o.bmp	avec	une	loupe_f.bmp	pour	mieux	voir.	fin	ong	fin	q	p													out+	428	365								1
192		Jeanne	ramassait	les	feuilles_o.bmp	avec	un	rateau_o.bmp	dans	le	jardin.	ong	ong	ong	q	p	557	400	281																1
193	Yannick	avait	mis	du	rougealevres.bmp	avec	un	extincteur.bmp	devant	le	miroir.	fillfin	fill	fill	p	q
194	Léandre	avait	allumé	un	portefeuille.bmp	avec	une	table.bmp	de	la	cuisine.	fillfin	fill	fill	p	q
195	Bernadette	avait	cassé	des	noix_f.bmp	avec	un	cassenoix_f.bmp	sur	la	table.	fin	fin	fin	q	p				545	482	368														1
196	Yann	avait	séché	le	chien_o.bmp	avec	une	serviette_f.bmp	dans	la	salle de bain.	fin	ong	fin	q	p													429	363	624								1
197		Gustave	gonflait	un	ballon.bmp	avec	une	laisse.bmp	avant	le	match.	fillong	fill	fill	p	q
198		Aude	remplissait	une	salière_o.bmp	avec	un	entonnoir_f.bmp	avant	de	manger.	ong	ong	fin	q	p										532	518	354										1
199	Germain	avait	allumé	la	cigarette_f.bmp	avec	le	briquet_o.bmp	offert	par	Sylvie.	fin	fin	ong	q	p																577	693	417						1
200		Cyrille	remplissait	un	verre_o.bmp	avec	le	robinet_f.bmp	de	la	cuisine.	ong	ong	fin	q	p										454	519	392										1
201	Rémi	avait	servi	le	ragout_o.bmp	avec	une	louche_f.bmp	pour	le	diner.	fin	ong	fin	q	p													731	501	499								1
202	Josiane	avait	dessiné	un	dessin_f.bmp	avec	des	crayons_f.bmp	achetés	au	marché.	fin	fin	fin	q	p				581	645	500														1
203		Benoît	remplissait	un	aquarium_f.bmp	avec	un	seau_o.bmp	dans	le	salon.	ong	fin	ong	q	p							594	512	401												1
204	Thérèse	avait	étalé	le	beurre_f.bmp	avec	un	couteaubeurre_f.bmp	pendant	le	repas.	fin	fin	fin	q	p				619	599	782														1
205	Pierrick	avait	tondu	la	pelouse_f.bmp	avec	une	tondeuse_o.bmp	qu'il	a	acheté.	fin	fin	ong	q	p																416	368	385						1
206		Marcelle	remplissait	un	verrevin_f.bmp	avec	une	bouteillevin_o.bmp	pour	son	amie.	ong	fin	ong	q	p							941	436	368												1
207		Emeline	coupait	un	ruban_o.bmp	avec	les	ciseaux_f.bmp	de	son	frère.	ong	ong	fin	q	p										504	347	396										1
208		Manon	remplissait	un	verrebière_f.bmp	avec	une	boutbière_o.bmp	dans	la	cuisine.	ong	fin	ong	q	p							396	372	out+												1
209		Ambroise	rapait	une	enveloppe.bmp	avec	un	poisson.bmp	peché	ce	matin.	fillong	fill	fill	p	q
210		Georges	rasait	sa	tête_o.bmp	avec	un	rasoir_o.bmp	acheté	la	veille.	ong	ong	ong	q	p	540	410	367																1
211	Hervé	avait	allumé	le	cigare_f.bmp	avec	une	allumette_f.bmp	de	la	boîte.	fin	fin	fin	q	p				558	527	411														1
212		Lucille	peignait	une	chaise.bmp	avec	des	cartes.bmp	qu'elle	a	réçu.	fillong	fill	fill	p	q
213		Antoine	coupait	la	pizza_o.bmp	avec	un	couteaupizza_o.bmp	de	la	pizzeria.	ong	ong	ong	q	p	646	579	366																1
214		Annette	tournait	le	steack_o.bmp	avec	une	fourchette_f.bmp	dans	la	poêle.	ong	ong	fin	q	p										1365	380	354										1
215	Emilien	avait	chaussé	ses	chaussure_f.bmp	avec	le	chaussepied_o.bmp	pendu	à	l'entrée.	fin	fin	ong	q	p																545	710	391						1
216		Didier	nettoyait	le	sol_o.bmp	avec	une	serpillère_o.bmp	dans	la	cuisine.	ong	ong	ong	q	p	653	443	300																1
217		Pascale	remplissait	une	piscine_f.bmp	avec	un	tuyau_o.bmp	dans	le	jardin.	ong	fin	ong	q	p							567	498	425												1
218	Célestin	avait	coupé	une	barque.bmp	avec	un	sacoche.bmp	de	son	voisin.	fillfin	fill	fill	p	q
219		Angèle	remplissait	un	tubeessai_o.bmp	avec	un	comptegouttes_f.bmp	dans	le	laboratoire.	ong	ong	fin	q	p										571	607	out+										1
220		Rosalie	repassait	une	robe.bmp	avec	un	canard.bmp	dans	le	salon.	fillong	fill	fill	p	q
221	Luce	avait	terminé	un	puzzle.bmp	avec	un	radiateur.bmp	en	quelques	minutes.	fillfin	fill	fill	p	q
222		Paule	creusait	un	trousable_o.bmp	avec	une	pelle_f.bmp	dans	le	sable.	ong	ong	fin	q	p										679	432	336										1
223		Gaston	perçait	un	troubois_o.bmp	avec	une	perceuse_f.bmp	dans	la	menuiserie.	ong	ong	fin	q	p										686	335	416										1
224	Jeannette	avait	gratté	le	ticket_f.bmp	avec	une	pièce_o.bmp	sortie	du	porte-monnaie.	fin	fin	ong	q	p																458	321	480						1
225		Aurélie	découpait	une	tarte_o.bmp	avec	un	couteautarte_o.bmp	pour	son	anniversaire.	ong	ong	ong	q	p	751	631	924																1
226	Emmanuel	avait	assemblé	la	maisonpoup_o.bmp	avec	un	colle_f.bmp	pour	sa	fille.	fin	ong	fin	q	p													620	527	out+								1
227	Sylvain	avait	versé	un	verrelait_f.bmp	avec	une	bouteillelait_f.bmp	sortie	du	frigidaire.	fin	fin	fin	q	p				548	452	358														1
228	Aimé	avait	étalé	la	pâte_f.bmp	avec	le	rouleaupatisserie_o.bmp	de	sa	mère.	fin	fin	ong	q	p																598	752	537						1
229		Oriane	promenait	son	chat.bmp	avec	une	balayette.bmp	de	la	garage.	fillong	fill	fill	p	q
230		Serge	retournait	une	crêpe_o.bmp	avec	une	spatule2_o.bmp	de	la	cuisine.	ong	ong	ong	q	p	759	696	577																1
231		Mireille	séchait	ses	cheveux_f.bmp	avec	un	sechecheveux_o.bmp	de	sa	mère.	ong	fin	ong	q	p							404	399	285												1
232	Marielle	avait	servi	la	partpizza_f.bmp	avec	une	spatule_o.bmp	avant	de	manger.	fin	fin	ong	q	p																673	510	617						1
233	Georgette	avait	taillé	un	crayon_o.bmp	avec	un	couteausuisse_f.bmp	de	son	père.	fin	ong	fin	q	p													718	420	379								1
234		Armand	coupait	des	fleurs_o.bmp	avec	un	sécateur_f.bmp	de	sa	mère.	ong	ong	fin	q	p										584	388	576										1
235		Virginie	peignait	le	mur_o.bmp	avec	un	rouleau_o.bmp	et	un	pinceau.	ong	ong	ong	q	p	643	619	454																1
236	Arnaud	avait	ouvert	la	bouteillevin1_f.bmp	avec	un	tirebouchon_f.bmp	de	son	père.	fin	fin	fin	q	p				541	out+	826														1
237	Renée	avait	mangé	les	escargots_f.bmp	avec	une	pinceescargots_f.bmp	comme	sa	mère.	fin	fin	fin	q	p				566	548	319														1
238		Maximilien	remplissait	un	sac.bmp	avec	des	feurouge.bmp	de	son	frère.	fillong	fill	fill	p	q
239	Rose	avait	rapé	du	scotch.bmp	avec	une	fermetureeclair.bmp	de	sa	veste.	fillfin	fill	fill	p	q
240		Firmin	mangeait	une	tapettemouches.bmp	avec	un	lampadaire.bmp	dans	le	jardin.	fillong	fill	fill	p	q
241	Solange	avait	colorié	un	image_o.bmp	avec	des	feutres_f.bmp	de	sa	sœur.	fin	ong	fin	q	p													578	384	408								1
242	Violette	avait	coupé	le	pain_f.bmp	avec	un	couteau_o.bmp	de	la	cuisine.	fin	fin	ong	q	p																472	494	373						1
243		Odette	épluchait	une	pomme_f.bmp	avec	un	économe_o.bmp	dans	la	cuisine.	ong	fin	ong	q	p							531	480	367												1
244	Honorine	avait	allumé	un	lecteurCD.bmp	avec	un	marteau.bmp	de	son	grand-père.	fillfin	fill	fill	p	q
																	624.963	525.966	489.464	574.667	516.815	488.536	651.286	506.407	420.63	688.444	479.962	449.808	633.115	502.571	435.074	602.821	543.286	436.407	1	0.966667	0.966667	0.966667	0.966667	1

## Sheet: A1.5
																	ongcong			fincong			ongobinc			ongininc			finobinc			finininc			Acc
Block	Word1	Word2	Word3	Word4	PicObject	Word6	Word7	PicInst	Word9	Word10	Word11	CondVerb	CondObject	CondInst	CorrResp	Response1.RESP	Image1.RT	Image2.RT	Response1.RT	Image1.RT	Image2.RT	Response1.RT	Image1.RT	Image2.RT	Response1.RT	Image1.RT	Image2.RT	Response1.RT	Image1.RT	Image2.RT	Response1.RT	Image1.RT	Image2.RT	Response1.RT	AccOngCong	AccFinCong	AccOngObInc	AccOngInInc	AccFinObInc	AccFinInInc
5	Cédric	avait	assemblé	la	maisonpoup_f.bmp	avec	un	colle_f.bmp	pour	sa	fille.	fin	fin	fin	q	q				538	659	650														1
6		Sylvie	séchait	ses	cheveux_o.bmp	avec	un	sechecheveux_o.bmp	de	sa	mère.	ong	ong	ong	q	q	611	out+	904																1
7	Henri	avait	démonté	un	ordinateur_f.bmp	avec	un	tournevis_f.bmp	pour	le	réparer.	fin	fin	fin	q	q				out+	out+	779														1
8	Colette	avait	repassé	la	chemise_f.bmp	avec	un	fer_f.bmp	pour	son	mari.	fin	fin	fin	q	q				out+	724	708														1
9	Gaétane	avait	écrit	un	savon.bmp	avec	un	sacamain.bmp	et	un	stylo.	fillfin	fill	fill	p	p
10		Rodrigue	construisait	un	sacpoubelle.bmp	avec	une	brossedents.bmp	pour	son	frère.	fillong	fill	fill	p	p
11		Armelle	nettoyait	le	sol_o.bmp	avec	une	serpillère_f.bmp	dans	la	cuisine.	ong	ong	fin	q	q										805	591	832										1
12		Jacques	remplissait	un	aquarium_o.bmp	avec	un	seau_o.bmp	dans	le	salon.	ong	ong	ong	q	q	944	677	310																1
13	Marise	avait	tourné	une	cabane.bmp	avec	un	scarabee.bmp	et	un	papillon.	fillfin	fill	fill	p	p
14	Franck	avait	séché	le	chien_f.bmp	avec	une	serviette_f.bmp	dans	la	salle de bain.	fin	fin	fin	q	q				632	446	200														1
15		Clémentine	découpait	une	tarte_o.bmp	avec	un	couteautarte_f.bmp	pour	son	anniversaire.	ong	ong	fin	q	q										1109	666	181										1
16	Claudette	avait	ouvert	le	cadenas1_f.bmp	avec	une	clé_o.bmp	trouvée	par	terre.	fin	fin	ong	q	q																out+	495	299						1
17	Léontine	avait	allumé	une	bougie.bmp	avec	un	oeufauplat.bmp	lors	du	diner.	fillfin	fill	fill	p	p
18		Gautier	peignait	un	sandwich.bmp	avec	une	balance.bmp	pour	le	repas.	fillong	fill	fill	p	p
19		Séverine	creusait	un	trousable_f.bmp	avec	une	pelle_o.bmp	dans	le	sable.	ong	fin	ong	q	q							629	511	291												1
20		Renaud	rasait	sa	tête_o.bmp	avec	un	rasoir_f.bmp	acheté	la	veille.	ong	ong	fin	q	q										589	443	581										1
21		Gwenaelle	construisait	un	chateausable_o.bmp	avec	une	pelle2_f.bmp	sur	la	plage.	ong	ong	fin	q	q										700	out+	234										1
22		Françoise	nettoyait	la	vaisselle_o.bmp	dans	un	évier_o.bmp	de	la	cuisine.	ong	ong	ong	q	q	681	725	532																1
23	Jean	avait	gonflé	un	cadre.bmp	avec	une	fontaine.bmp	dans	le	jardin.	fillfin	fill	fill	p	p
24	Romain	avait	taillé	un	crayon_f.bmp	avec	un	couteausuisse_f.bmp	de	son	père.	fin	fin	fin	q	q				655	707	243														1
25	Ghislain	avait	ouvert	la	bouteillevin1_f.bmp	avec	un	tirebouchon_o.bmp	de	son	père.	fin	fin	ong	q	q																906	409	631						1
26	Aurore	avait	gratté	le	ticket_o.bmp	avec	une	pièce_f.bmp	sortie	du	porte-monnaie.	fin	ong	fin	q	q													614	out+	303								1
27		Mathilde	tournait	le	steack_f.bmp	avec	une	fourchette_o.bmp	dans	la	poêle.	ong	fin	ong	q	q							890	out+	561												1
28		Hugues	coupait	la	pizza_o.bmp	avec	un	couteaupizza_f.bmp	de	la	pizzeria.	ong	ong	fin	q	q										792	641	678										1
29	Flavie	avait	mangé	les	escargots_f.bmp	avec	une	pinceescargots_o.bmp	comme	sa	mère.	fin	fin	ong	q	q																512	out+	519						1
30		Faustine	remplissait	une	trottinette.bmp	avec	un	pont.bmp	pour	se	déplacer.	fillong	fill	fill	p	p
31		Stéphane	remplissait	un	verrebière_o.bmp	avec	une	boutbière_o.bmp	dans	la	cuisine.	ong	ong	ong	q	q	573	461	304																1
32		Mariette	versait	un	surf.bmp	avec	un	papillon.bmp	pour	sa	mère.	fillong	fill	fill	p	p
33		Charline	ramassait	les	feuilles_o.bmp	avec	un	rateau_f.bmp	dans	le	jardin.	ong	ong	fin	q	q										702	384	622										1
34		Amaury	fabriquait	un	accordeon.bmp	avec	des	briques.bmp	de	son	voisin.	fillong	fill	fill	p	p
35	Armel	avait	attrapé	une	minuterie.bmp	avec	des	mouchoirs.bmp	en	papier	blanc.	fillfin	fill	fill	p	p
36		Fabienne	remplissait	un	tubeessai_f.bmp	avec	un	comptegouttes_o.bmp	dans	le	laboratoire.	ong	fin	ong	q	q							650	682	285												1
37	Leontine	avait	dessiné	un	dessin_f.bmp	avec	des	crayons_o.bmp	achetés	au	marché.	fin	fin	ong	q	q																724	320	365						1
38		Laurent	servait	une	bière_o.bmp	avec	une	tireuse_o.bmp	dans	un	bar.	ong	ong	ong	q	q	502	773	257																1
39		Brice	coupait	du	boiscoupé_o.bmp	avec	une	hache_f.bmp	dans	la	forêt.	ong	ong	fin	q	q										out+	394	537										1
40		Éliane	coupait	des	fleurs_f.bmp	avec	un	sécateur_o.bmp	de	sa	mère.	ong	fin	ong	q	q							860	444	241												1
41	Florent	avait	tondu	la	pelouse_o.bmp	avec	une	tondeuse_f.bmp	qu'il	a	acheté.	fin	ong	fin	q	q													574	355	out+								1
42	Rémy	avait	coupé	le	pain_o.bmp	avec	un	couteau_f.bmp	de	la	cuisine.	fin	ong	fin	q	q													517	394	279								1
43	Alphonse	avait	étalé	le	beurre_f.bmp	avec	un	couteaubeurre_o.bmp	pendant	le	repas.	fin	fin	ong	q	q																894	384	383						1
44	Luc	avait	chaussé	ses	chaussure_o.bmp	avec	le	chaussepied_f.bmp	pendu	à	l'entrée.	fin	ong	fin	q	q													out+	611	out+								1
45	Augustin	avait	allumé	le	cigare_f.bmp	avec	une	allumette_o.bmp	de	la	boîte.	fin	fin	ong	q	q																506	507	545						1
46		Timothee	cuisait	un	cake.bmp	avec	un	arbre.bmp	dans	le	four.	fillong	fill	fill	p	p
47		Christophe	remplissait	un	verre2_o.bmp	avec	une	carafe_o.bmp	de	la	cantine.	ong	ong	ong	q	q	517	549	544																1
48	Régis	avait	allumé	la	cigarette_o.bmp	avec	le	briquet_f.bmp	offert	par	Sylvie.	fin	ong	fin	q	q													464	433	521								1
49		Angeline	remplissait	un	biberon.bmp	avec	un	violon.bmp	pour	son	bébé.	fillong	fill	fill	p	p
50	Maxime	avait	transporté	les	cartons_f.bmp	avec	un	diable_f.bmp	pour	le	déménagement.	fin	fin	fin	q	q				434	355	605														1
51		Marguerite	remplissait	une	salière_f.bmp	avec	un	entonnoir_o.bmp	avant	de	manger.	ong	fin	ong	q	q							301	339	358												1
52		Clarisse	peignait	le	mur_o.bmp	avec	un	rouleau_f.bmp	et	un	pinceau.	ong	ong	fin	q	q										743	536	out+										1
53		Sébastien	remplissait	un	verrevin_o.bmp	avec	une	bouteillevin_o.bmp	pour	son	amie.	ong	ong	ong	q	q	out+	475	286																1
54	Élodie	avait	maquillé	ses	ongles_f.bmp	avec	du	vernis_f.bmp	et	un	pinceau.	fin	fin	fin	q	q				577	439	out+														1
55		Suzette	ouvrait	un	peigne.bmp	avec	une	douche.bmp	pour	se	coiffer.	fillong	fill	fill	p	p
56	Rosette	avait	séché	un	chapeau.bmp	avec	une	boucleoreille.bmp	de	sa	mère.	fillfin	fill	fill	p	p
57	Anthony	avait	assemblé	une	chaise_o.bmp	avec	le	tournevis_f.bmp	de	son	père.	fin	ong	fin	q	q													680	395	229								1
58		Loïc	attrapait	le	poisson_f.bmp	avec	un	filet_o.bmp	de	son	oncle.	ong	fin	ong	q	q							496	out+	out+												1
59		Carole	remplissait	un	verre_f.bmp	avec	le	robinet_o.bmp	de	la	cuisine.	ong	fin	ong	q	q							645	419	207												1
60	Simon	avait	versé	un	verrelait_f.bmp	avec	une	bouteillelait_o.bmp	sortie	du	frigidaire.	fin	fin	ong	q	q																566	431	484						1
61		Eugénie	retournait	une	crêpe_o.bmp	avec	une	spatule2_f.bmp	de	la	cuisine.	ong	ong	fin	q	q										501	348	225										1
62		Yvonne	coupait	un	ruban_f.bmp	avec	les	ciseaux_o.bmp	de	son	frère.	ong	fin	ong	q	q							765	361	346												1
63	Christelle	avait	colorié	un	image_f.bmp	avec	des	feutres_f.bmp	de	sa	sœur.	fin	fin	fin	q	q				473	356	196														1
64		Fabien	écrivait	une	lettre_f.bmp	avec	un	stylo_o.bmp	de	son	père.	ong	fin	ong	q	q							654	389	195												1
65	Baptiste	avait	étalé	la	pâte_o.bmp	avec	le	rouleaupatisserie_f.bmp	de	sa	mère.	fin	ong	fin	q	q													591	531	288								1
66	Régine	avait	frisé	ses	frisé_o.bmp	avec	un	ferfriser_f.bmp	avant	la	fête.	fin	ong	fin	q	q													298	404	226								1
67		Monique	épluchait	une	pomme_o.bmp	avec	un	économe_o.bmp	dans	la	cuisine.	ong	ong	ong	q	q	438	365	263																1
68		Raymonde	perçait	un	troubois_f.bmp	avec	une	perceuse_o.bmp	dans	la	menuiserie.	ong	fin	ong	q	q							524	444	186												1
69		Doriane	construisait	une	maison.bmp	avec	une	cuillere.bmp	et	un	tournevis.	fillong	fill	fill	p	p
70		Frédéric	remplissait	une	piscine_o.bmp	avec	un	tuyau_o.bmp	dans	le	jardin.	ong	ong	ong	q	q	500	472	478																1
71		Margot	effaçait	le	tableau_o.bmp	avec	une	éponge_f.bmp	avant	de	partir.	ong	ong	fin	q	q										994	494	534										1
72	Gilles	avait	lu	le	livre_f.bmp	avec	une	loupe_f.bmp	pour	mieux	voir.	fin	fin	fin	q	q				out+	629	664														1
73		Martine	remplissait	une	café_o.bmp	avec	une	cafetière_o.bmp	pour	son	ami.	ong	ong	ong	q	q	725	450	358																1
74	Lydie	avait	lissé	ses	lissé_o.bmp	avec	le	ferlisser_f.bmp	de	sa	soeur.	fin	ong	fin	q	q													279	out+	324								1
75		Sacha	mangeait	un	yaourt.bmp	avec	une	agrafeuse.bmp	dans	la	cuisine.	fillong	fill	fill	p	p
76	Aimée	avait	rapé	du	fromage_f.bmp	avec	une	rape_o.bmp	dans	la	cuisine.	fin	fin	ong	q	q																262	563	224						1
77	Ghislaine	avait	servi	la	partpizza_o.bmp	avec	une	spatule_f.bmp	avant	de	manger.	fin	ong	fin	q	q													563	605	368								1
78	Victorine	avait	mangé	des	gateaux.bmp	avec	une	voiture.bmp	pour	le	gouter.	fillfin	fill	fill	p	p
79	Jean-Luc	avait	servi	le	ragout_f.bmp	avec	une	louche_f.bmp	pour	le	diner.	fin	fin	fin	q	q				448	447	503														1
80	Heloise	avait	retiré	le	couvercle_f.bmp	avec	une	manique_o.bmp	en	faisant	attention.	fin	fin	ong	q	q																431	301	412						1
81	Philippine	avait	coupé	une	telecommande.bmp	avec	des	baskets.bmp	devant	la	télévision.	fillfin	fill	fill	p	p
82	Adrienne	avait	cassé	des	noix_f.bmp	avec	un	cassenoix_o.bmp	sur	la	table.	fin	fin	ong	q	q																904	237	274						1
83	Noella	avait	nettoyé	ses	chaussures.bmp	avec	un	char.bmp	après	les	vacances.	fillfin	fill	fill	p	p
84	Hortense	avait	servi	du	the.bmp	avec	une	cheminee.bmp	pour	sa	grand-mère.	fillfin	fill	fill	p	p
85	Corentin	avait	dessiné	un	dessin_o.bmp	avec	des	crayons_f.bmp	achetés	au	marché.	fin	ong	fin	q	q													482	307	245								1
86	Paulette	avait	gratté	le	ticket_f.bmp	avec	une	pièce_f.bmp	sortie	du	porte-monnaie.	fin	fin	fin	q	q				398	319	546														1
87		Dominique	perçait	un	troubois_o.bmp	avec	une	perceuse_o.bmp	dans	la	menuiserie.	ong	ong	ong	q	q	443	465	out+																1
88	Basile	avait	arrosé	une	plante.bmp	avec	un	piano.bmp	de	sa	mère.	fillfin	fill	fill	p	p
89	Rodolphe	avait	servi	le	ragout_f.bmp	avec	une	louche_o.bmp	pour	le	diner.	fin	fin	ong	q	q																690	632	303						1
90	Marceline	avait	mangé	des	chocolats.bmp	avec	un	microscope.bmp	dans	la	prairie.	fillfin	fill	fill	p	p
91		Lionel	rasait	sa	tête_f.bmp	avec	un	rasoir_o.bmp	acheté	la	veille.	ong	fin	ong	q	q							433	407	336												1
92	Geneviève	avait	frisé	ses	frisé_f.bmp	avec	un	ferfriser_f.bmp	avant	la	fête.	fin	fin	fin	q	q				511	609	755														1
93	Étienne	avait	retiré	le	couvercle_o.bmp	avec	une	manique_f.bmp	en	faisant	attention.	fin	ong	fin	q	q													631	338	494								1
94		Vivien	envoyait	des	ballons.bmp	avec	un	grillepain.bmp	dans	le	ciel.	fillong	fill	fill	p	p
95		Rosine	versait	un	avion.bmp	avec	une	machineacafe.bmp	de	son	enfance.	fillong	fill	fill	p	p
96		Joëlle	nettoyait	le	sol_f.bmp	avec	une	serpillère_o.bmp	dans	la	cuisine.	ong	fin	ong	q	q							502	421	358												1
97		Véronique	tournait	le	steack_o.bmp	avec	une	fourchette_o.bmp	dans	la	poêle.	ong	ong	ong	q	q	411	335	304																1
98		Sylvaine	lisait	son	agenda.bmp	avec	un	canape.bmp	du	père	noël.	fillong	fill	fill	p	p
99	Sylviane	avait	rapé	du	fromage_o.bmp	avec	une	rape_f.bmp	dans	la	cuisine.	fin	ong	fin	q	q													669	369	218								1
100		Apolline	allumait	un	egouttoir.bmp	avec	un	panier.bmp	dans	le	jardin.	fillong	fill	fill	p	p
101	Dorothée	avait	lu	le	livre_f.bmp	avec	une	loupe_o.bmp	pour	mieux	voir.	fin	fin	ong	q	q																656	468	124						1
102	Patrice	avait	chaussé	ses	chaussure_f.bmp	avec	le	chaussepied_f.bmp	pendu	à	l'entrée.	fin	fin	fin	q	q				487	286	423														1
103		Sandrine	coupait	un	ruban_o.bmp	avec	les	ciseaux_o.bmp	de	son	frère.	ong	ong	ong	q	q	446	296	179																1
104		Théophile	mangeait	un	berceau.bmp	avec	un	noeudpapillon.bmp	autour	du	pied.	fillong	fill	fill	p	p
105		Bastien	remplissait	un	aquarium_o.bmp	avec	un	seau_f.bmp	dans	le	salon.	ong	ong	fin	q	q										695	271	197										1
106	Lisette	avait	percé	une	épinglenourisse.bmp	avec	un	panier2.bmp	de	sa	sœur.	fillfin	fill	fill	p	p
107		Bénédicte	remplissait	un	verrebière_o.bmp	avec	une	boutbière_f.bmp	dans	la	cuisine.	ong	ong	fin	q	q										368	321	219										1
108	Perrine	avait	maquillé	ses	ongles_f.bmp	avec	du	vernis_o.bmp	et	un	pinceau.	fin	fin	ong	q	q																443	384	562						1
109		René	attrapait	le	poisson_o.bmp	avec	un	filet_o.bmp	de	son	oncle.	ong	ong	ong	q	q	684	417	157																1
110		Micheline	ramassait	les	feuilles_f.bmp	avec	un	rateau_o.bmp	dans	le	jardin.	ong	fin	ong	q	q							498	519	129												1
111	Grégoire	avait	taillé	un	crayon_f.bmp	avec	un	couteausuisse_o.bmp	de	son	père.	fin	fin	ong	q	q																444	423	158						1
112		François	écrivait	une	lettre_o.bmp	avec	un	stylo_o.bmp	de	son	père.	ong	ong	ong	q	q	435	316	254																1
113	Edwige	avait	séché	le	chien_f.bmp	avec	une	serviette_o.bmp	dans	la	salle de bain.	fin	fin	ong	q	q																401	288	180						1
114	Paul	avait	tondu	la	pelouse_f.bmp	avec	une	tondeuse_f.bmp	qu'il	a	acheté.	fin	fin	fin	q	q				271	344	544														1
115		Lucien	coupait	du	boiscoupé_f.bmp	avec	une	hache_o.bmp	dans	la	forêt.	ong	fin	ong	q	q							238	333	175												1
116		Odile	découpait	une	tarte_f.bmp	avec	un	couteautarte_o.bmp	pour	son	anniversaire.	ong	fin	ong	q	q							546	408	out+												1
117		Céline	creusait	un	trousable_o.bmp	avec	une	pelle_o.bmp	dans	le	sable.	ong	ong	ong	q	q	895	412	170																1
118	Ninon	avait	lissé	une	raquette.bmp	avec	un	vase.bmp	sur	le	toît	fillfin	fill	fill	p	p
119	Clothilde	avait	nettoyé	des	lunettes.bmp	avec	un	carnetnotes.bmp	chez	le	médecin.	fillfin	fill	fill	p	p
120	Marie	avait	servi	une	glace.bmp	avec	un	cintre.bmp	sur	le	trottoir.	fillfin	fill	fill	p	p
121		Amélie	peignait	le	mur_f.bmp	avec	un	rouleau_o.bmp	et	un	pinceau.	ong	fin	ong	q	q							604	out+	367												1
122		Antoinette	séchait	ses	cheveux_o.bmp	avec	un	sechecheveux_f.bmp	de	sa	mère.	ong	ong	fin	q	q										468	372	147										1
123		Camille	remplissait	un	verrevin_o.bmp	avec	une	bouteillevin_f.bmp	pour	son	amie.	ong	ong	fin	q	q										438	334	179										1
124		Juliette	construisait	un	chateausable_f.bmp	avec	une	pelle2_o.bmp	sur	la	plage.	ong	fin	ong	q	q							418	376	168												1
125		Angélique	retournait	une	crêpe_f.bmp	avec	une	spatule2_o.bmp	de	la	cuisine.	ong	fin	ong	q	q							322	360	195												1
126		Gilberte	remplissait	un	verre2_o.bmp	avec	une	carafe_f.bmp	de	la	cantine.	ong	ong	fin	q	q										476	357	205										1
127		Fernande	remplissait	une	piscine_o.bmp	avec	un	tuyau_f.bmp	dans	le	jardin.	ong	ong	fin	q	q										599	457	175										1
128		Thibault	épluchait	une	pomme_o.bmp	avec	un	économe_f.bmp	dans	la	cuisine.	ong	ong	fin	q	q										360	341	297										1
129	Josette	avait	lissé	ses	lissé_f.bmp	avec	le	ferlisser_f.bmp	de	sa	soeur.	fin	fin	fin	q	q				236	432	217														1
130	Axelle	avait	repassé	la	chemise_f.bmp	avec	un	fer_o.bmp	pour	son	mari.	fin	fin	ong	q	q																281	317	174						1
131		Julien	remplissait	un	verre_o.bmp	avec	le	robinet_o.bmp	de	la	cuisine.	ong	ong	ong	q	q	445	553	579																1
132	Fabrice	avait	assemblé	une	chaise_f.bmp	avec	le	tournevis_f.bmp	de	son	père.	fin	fin	fin	q	q				390	367	205														1
133	Émile	avait	allumé	le	cigare_o.bmp	avec	une	allumette_f.bmp	de	la	boîte.	fin	ong	fin	q	q													292	297	193								1
134	Yolande	avait	ouvert	le	cadenas1_o.bmp	avec	une	clé_f.bmp	trouvée	par	terre.	fin	ong	fin	q	q													267	438	194								1
135	Albert	avait	démonté	un	ordinateur_f.bmp	avec	un	tournevis_o.bmp	pour	le	réparer.	fin	fin	ong	q	q																293	452	399						1
136	Claudine	avait	servi	la	partpizza_f.bmp	avec	une	spatule_f.bmp	avant	de	manger.	fin	fin	fin	q	q				286	331	109														1
137		Albertine	fermait	les	volets.bmp	avec	des	chaussettes.bmp	dans	un	avion.	fillong	fill	fill	p	p
138		Noël	servait	une	bière_o.bmp	avec	une	tireuse_f.bmp	dans	un	bar.	ong	ong	fin	q	q										351	399	248										1
139		Adrien	effaçait	le	tableau_f.bmp	avec	une	éponge_o.bmp	avant	de	partir.	ong	fin	ong	q	q							254	270	161												1
140	Edmond	avait	assemblé	la	maisonpoup_f.bmp	avec	un	colle_o.bmp	pour	sa	fille.	fin	fin	ong	q	q																408	246	173						1
141		Édouard	remplissait	une	café_o.bmp	avec	une	cafetière_f.bmp	pour	son	ami.	ong	ong	fin	q	q										364	317	162										1
142		Désiré	taillait	des	dominos.bmp	avec	un	ballonrugby.bmp	sur	la	lune.	fillong	fill	fill	p	p
143	Claire	avait	coupé	le	pain_f.bmp	avec	un	couteau_f.bmp	de	la	cuisine.	fin	fin	fin	q	q				239	344	147														1
144	Frédérique	avait	cassé	des	noix_o.bmp	avec	un	cassenoix_f.bmp	sur	la	table.	fin	ong	fin	q	q													173	412	162								1
145	Suzanne	avait	étalé	la	pâte_f.bmp	avec	le	rouleaupatisserie_f.bmp	de	sa	mère.	fin	fin	fin	q	q				306	483	176														1
146		Pascal	remplissait	un	tubeessai_o.bmp	avec	un	comptegouttes_o.bmp	dans	le	laboratoire.	ong	ong	ong	q	q	389	325	545																1
147	Clémence	avait	mangé	les	escargots_o.bmp	avec	une	pinceescargots_f.bmp	comme	sa	mère.	fin	ong	fin	q	q													195	547	192								1
148		Thierry	remplissait	une	salière_o.bmp	avec	un	entonnoir_o.bmp	avant	de	manger.	ong	ong	ong	q	q	360	303	574																1
149	Alphonsine	avait	frisé	un	globe.bmp	avec	un	carton.bmp	dans	le	four.	fillfin	fill	fill	p	p
150		Laurette	étalait	une	bague.bmp	avec	une	pelleteuse.bmp	dans	la	cuisine.	fillong	fill	fill	p	p
151		Victoire	versait	du	coca.bmp	dans	un	appareilphoto.bmp	dans	la	piscine.	fillong	fill	fill	p	p
152		Noé	nettoyait	un	velo.bmp	avec	une	canne.bmp	de	son	père.	fillong	fill	fill	p	p
153		Lucienne	coupait	la	pizza_f.bmp	avec	un	couteaupizza_o.bmp	de	la	pizzeria.	ong	fin	ong	q	q							250	368	170												1
154	Raoul	avait	versé	un	verrelait_o.bmp	avec	une	bouteillelait_f.bmp	sortie	du	frigidaire.	fin	ong	fin	q	q													227	218	195								1
155	Sidonie	avait	creusé	une	calculatrice.bmp	avec	une	boitebijoux.bmp	chez	le	boulanger.	fillfin	fill	fill	p	p
156	Florentin	avait	préparé	des	popcorn.bmp	avec	une	lampetorche.bmp	dans	la	voiture.	fillfin	fill	fill	p	p
157	Mathieu	avait	allumé	la	cigarette_f.bmp	avec	le	briquet_f.bmp	offert	par	Sylvie.	fin	fin	fin	q	q				202	303	207														1
158		Fernand	nettoyait	la	vaisselle_o.bmp	dans	un	évier_f.bmp	de	la	cuisine.	ong	ong	fin	q	q										315	256	195										1
159	Noémie	avait	étalé	le	beurre_o.bmp	avec	un	couteaubeurre_f.bmp	pendant	le	repas.	fin	ong	fin	q	q													207	355	209								1
160	Reine	avait	colorié	un	image_f.bmp	avec	des	feutres_o.bmp	de	sa	sœur.	fin	fin	ong	q	q																266	236	344						1
161		Olivier	coupait	des	fleurs_o.bmp	avec	un	sécateur_o.bmp	de	sa	mère.	ong	ong	ong	q	q	358	324	156																1
162	Gaétan	avait	ouvert	la	bouteillevin1_o.bmp	avec	un	tirebouchon_f.bmp	de	son	père.	fin	ong	fin	q	q													210	206	190								1
163	Auguste	avait	transporté	les	cartons_f.bmp	avec	un	diable_o.bmp	pour	le	déménagement.	fin	fin	ong	q	q																262	296	506						1
164	Eloi	avait	étalé	un	volant.bmp	avec	une	boiteoutils.bmp	sur	la	plage.	fillfin	fill	fill	p	p
165	Gaspard	avait	plié	une	serviette.bmp	avec	un	mixeur.bmp	dans	la	cuisine.	fillfin	fill	fill	p	p
166		Pascale	remplissait	une	piscine_f.bmp	avec	un	tuyau_o.bmp	dans	le	jardin.	ong	fin	ong	q	q							404	348	229												1
167	Léandre	avait	allumé	un	portefeuille.bmp	avec	une	table.bmp	de	la	cuisine.	fillfin	fill	fill	p	p
168		Marcelle	remplissait	un	verrevin_f.bmp	avec	une	bouteillevin_o.bmp	pour	son	amie.	ong	fin	ong	q	q							259	175	199												1
169		Antoine	coupait	la	pizza_o.bmp	avec	un	couteaupizza_o.bmp	de	la	pizzeria.	ong	ong	ong	q	q	300	193	159																1
170	Emmanuel	avait	assemblé	la	maisonpoup_o.bmp	avec	un	colle_f.bmp	pour	sa	fille.	fin	ong	fin	q	q													209	281	125								1
171	Andrée	avait	retiré	le	couvercle_f.bmp	avec	une	manique_f.bmp	en	faisant	attention.	fin	fin	fin	q	q				378	132	285														1
172		Virginie	peignait	le	mur_o.bmp	avec	un	rouleau_o.bmp	et	un	pinceau.	ong	ong	ong	q	q	451	736	117																1
173	Josiane	avait	dessiné	un	dessin_f.bmp	avec	des	crayons_f.bmp	achetés	au	marché.	fin	fin	fin	q	q				321	615	503														1
174		Honoré	grattait	une	imprimante.bmp	avec	un	trombone.bmp	dans	son	bureau.	fillong	fill	fill	p	p
175		Paule	creusait	un	trousable_o.bmp	avec	une	pelle_f.bmp	dans	le	sable.	ong	ong	fin	q	q										280	178	143										1
176		Benoît	remplissait	un	aquarium_f.bmp	avec	un	seau_o.bmp	dans	le	salon.	ong	fin	ong	q	q							488	425	268												1
177		Jeanne	ramassait	les	feuilles_o.bmp	avec	un	rateau_o.bmp	dans	le	jardin.	ong	ong	ong	q	q	415	292	363																1
178	Germain	avait	allumé	la	cigarette_f.bmp	avec	le	briquet_o.bmp	offert	par	Sylvie.	fin	fin	ong	q	q																172	317	219						1
179	Georgette	avait	taillé	un	crayon_o.bmp	avec	un	couteausuisse_f.bmp	de	son	père.	fin	ong	fin	q	q													346	182	305								1
180	Yannick	avait	démonté	un	ordinateur_o.bmp	avec	un	tournevis_f.bmp	pour	le	réparer.	fin	ong	fin	q	q													195	301	215								1
181	Arnaud	avait	ouvert	la	bouteillevin1_f.bmp	avec	un	tirebouchon_f.bmp	de	son	père.	fin	fin	fin	q	q				359	233	215														1
182		Didier	nettoyait	le	sol_o.bmp	avec	une	serpillère_o.bmp	dans	la	cuisine.	ong	ong	ong	q	q	511	226	181																1
183		Cyrille	remplissait	un	verre_o.bmp	avec	le	robinet_f.bmp	de	la	cuisine.	ong	ong	fin	q	q										297	180	337										1
184		Gustave	gonflait	un	ballon.bmp	avec	une	laisse.bmp	avant	le	match.	fillong	fill	fill	p	p
185		Manon	remplissait	un	verrebière_f.bmp	avec	une	boutbière_o.bmp	dans	la	cuisine.	ong	fin	ong	q	q							out+	394	135												1
186		Marc	effaçait	le	tableau_o.bmp	avec	une	éponge_o.bmp	avant	de	partir.	ong	ong	ong	q	q	227	297	391																1
187	Luce	avait	terminé	un	puzzle.bmp	avec	un	radiateur.bmp	en	quelques	minutes.	fillfin	fill	fill	p	p
188	Thérèse	avait	étalé	le	beurre_f.bmp	avec	un	couteaubeurre_f.bmp	pendant	le	repas.	fin	fin	fin	q	q				251	240	824														1
189	Morgane	avait	repassé	la	chemise_o.bmp	avec	un	fer_f.bmp	pour	son	mari.	fin	ong	fin	q	q													330	276	208								1
190	Aimé	avait	étalé	la	pâte_f.bmp	avec	le	rouleaupatisserie_o.bmp	de	sa	mère.	fin	fin	ong	q	q																304	508	342						1
191	Marielle	avait	servi	la	partpizza_f.bmp	avec	une	spatule_o.bmp	avant	de	manger.	fin	fin	ong	q	q																229	143	174						1
192	Pierrick	avait	tondu	la	pelouse_f.bmp	avec	une	tondeuse_o.bmp	qu'il	a	acheté.	fin	fin	ong	q	q																251	163	452						1
193		Gaston	perçait	un	troubois_o.bmp	avec	une	perceuse_f.bmp	dans	la	menuiserie.	ong	ong	fin	q	q										311	170	167										1
194	Hervé	avait	allumé	le	cigare_f.bmp	avec	une	allumette_f.bmp	de	la	boîte.	fin	fin	fin	q	q				234	214	152														1
195	Laure	avait	maquillé	ses	ongles_o.bmp	avec	du	vernis_f.bmp	et	un	pinceau.	fin	ong	fin	q	q													186	217	288								1
196	Nadine	avait	rapé	du	fromage_f.bmp	avec	une	rape_f.bmp	dans	la	cuisine.	fin	fin	fin	q	q				245	208	166														1
197		Maximilien	remplissait	un	sac.bmp	avec	des	feurouge.bmp	de	son	frère.	fillong	fill	fill	p	p
198		Serge	retournait	une	crêpe_o.bmp	avec	une	spatule2_o.bmp	de	la	cuisine.	ong	ong	ong	q	q	280	268	169																1
199		Angèle	remplissait	un	tubeessai_o.bmp	avec	un	comptegouttes_f.bmp	dans	le	laboratoire.	ong	ong	fin	q	q										238	209	186										1
200		Oriane	promenait	son	chat.bmp	avec	une	balayette.bmp	de	la	garage.	fillong	fill	fill	p	p
201		Félicien	lançait	un	frigo.bmp	avec	un	micro.bmp	loin	devant	lui.	fillong	fill	fill	p	p
202	Yannick	avait	mis	du	rougealevres.bmp	avec	un	extincteur.bmp	devant	le	miroir.	fillfin	fill	fill	p	p
203		Rolande	écrivait	une	lettre_o.bmp	avec	un	stylo_f.bmp	de	son	père.	ong	ong	fin	q	q										270	136	409										1
204	Sylvain	avait	versé	un	verrelait_f.bmp	avec	une	bouteillelait_f.bmp	sortie	du	frigidaire.	fin	fin	fin	q	q				260	290	440														1
205	Rémi	avait	servi	le	ragout_o.bmp	avec	une	louche_f.bmp	pour	le	diner.	fin	ong	fin	q	q													226	211	354								1
206	Delphine	avait	ouvert	le	cadenas1_f.bmp	avec	une	clé_f.bmp	trouvée	par	terre.	fin	fin	fin	q	q				217	214	232														1
207		Annette	tournait	le	steack_o.bmp	avec	une	fourchette_f.bmp	dans	la	poêle.	ong	ong	fin	q	q										235	186	306										1
208	Barthélemy	avait	chaussé	un	sifflet.bmp	avec	une	montre.bmp	pour	le	match.	fillfin	fill	fill	p	p
209		Yves	construisait	un	chateausable_o.bmp	avec	une	pelle2_o.bmp	sur	la	plage.	ong	ong	ong	q	q	338	212	246																1
210		Guillaume	coupait	du	boiscoupé_o.bmp	avec	une	hache_o.bmp	dans	la	forêt.	ong	ong	ong	q	q	366	272	192																1
211	Blaise	avait	allumé	un	ventilateur.bmp	avec	un	clubdegolf.bmp	de	son	père.	fillfin	fill	fill	p	p
212		Georges	rasait	sa	tête_o.bmp	avec	un	rasoir_o.bmp	acheté	la	veille.	ong	ong	ong	q	q	445	299	357																1
213	Emilien	avait	chaussé	ses	chaussure_f.bmp	avec	le	chaussepied_o.bmp	pendu	à	l'entrée.	fin	fin	ong	q	q																342	185	164						1
214	Renée	avait	mangé	les	escargots_f.bmp	avec	une	pinceescargots_f.bmp	comme	sa	mère.	fin	fin	fin	q	q				214	218	214														1
215		Odette	épluchait	une	pomme_f.bmp	avec	un	économe_o.bmp	dans	la	cuisine.	ong	fin	ong	q	q							301	228	558												1
216	Jeannette	avait	gratté	le	ticket_f.bmp	avec	une	pièce_o.bmp	sortie	du	porte-monnaie.	fin	fin	ong	q	q																199	174	304						1
217		Lucille	peignait	une	chaise.bmp	avec	des	cartes.bmp	qu'elle	a	réçu.	fillong	fill	fill	p	p
218		Rosalie	repassait	une	robe.bmp	avec	un	canard.bmp	dans	le	salon.	fillong	fill	fill	p	p
219	Solange	avait	colorié	un	image_o.bmp	avec	des	feutres_f.bmp	de	sa	sœur.	fin	ong	fin	q	q													164	228	187								1
220	Germaine	avait	lu	le	livre_o.bmp	avec	une	loupe_f.bmp	pour	mieux	voir.	fin	ong	fin	q	q													156	189	162								1
221		Emeline	coupait	un	ruban_o.bmp	avec	les	ciseaux_f.bmp	de	son	frère.	ong	ong	fin	q	q										344	144	238										1
222		Ambroise	rapait	une	enveloppe.bmp	avec	un	poisson.bmp	peché	ce	matin.	fillong	fill	fill	p	p
223		Lucie	nettoyait	la	vaisselle_f.bmp	dans	un	évier_o.bmp	de	la	cuisine.	ong	fin	ong	q	q							190	349	279												1
224		Josée	coupait	des	tongs.bmp	avec	un	telephone.bmp	pour	sa	fille.	fillong	fill	fill	p	p
225	Célestin	avait	coupé	une	barque.bmp	avec	un	sacoche.bmp	de	son	voisin.	fillfin	fill	fill	p	p
226	Aurélien	avait	transporté	les	cartons_o.bmp	avec	un	diable_f.bmp	pour	le	déménagement.	fin	ong	fin	q	q													211	210	397								1
227		Gisèle	servait	une	bière_f.bmp	avec	une	tireuse_o.bmp	dans	un	bar.	ong	fin	ong	q	q							262	213	402												1
228	Honorine	avait	allumé	un	lecteurCD.bmp	avec	un	marteau.bmp	de	son	grand-père.	fillfin	fill	fill	p	p
229	Bernadette	avait	cassé	des	noix_f.bmp	avec	un	cassenoix_f.bmp	sur	la	table.	fin	fin	fin	q	q				237	198	214														1
230		Aurélie	découpait	une	tarte_o.bmp	avec	un	couteautarte_o.bmp	pour	son	anniversaire.	ong	ong	ong	q	q	197	207	118																1
231		Firmin	mangeait	une	tapettemouches.bmp	avec	un	lampadaire.bmp	dans	le	jardin.	fillong	fill	fill	p	p
232	Léonie	avait	frisé	ses	frisé_f.bmp	avec	un	ferfriser_o.bmp	avant	la	fête.	fin	fin	ong	q	q																218	204	206						1
233		Jérémie	attrapait	le	poisson_o.bmp	avec	un	filet_f.bmp	de	son	oncle.	ong	ong	fin	q	q										453	236	161										1
234		Mireille	séchait	ses	cheveux_f.bmp	avec	un	sechecheveux_o.bmp	de	sa	mère.	ong	fin	ong	q	q							185	368	236												1
235		Marine	remplissait	une	café_f.bmp	avec	une	cafetière_o.bmp	pour	son	ami.	ong	fin	ong	q	q							174	181	167												1
236		Aude	remplissait	une	salière_o.bmp	avec	un	entonnoir_f.bmp	avant	de	manger.	ong	ong	fin	q	q										219	172	out+										1
237	Violette	avait	coupé	le	pain_f.bmp	avec	un	couteau_o.bmp	de	la	cuisine.	fin	fin	ong	q	q																197	165	out+						1
238	Yann	avait	séché	le	chien_o.bmp	avec	une	serviette_f.bmp	dans	la	salle de bain.	fin	ong	fin	q	q													157	189	213								1
239	David	avait	assemblé	une	chaise_f.bmp	avec	le	tournevis_o.bmp	de	son	père.	fin	fin	ong	q	q																208	196	186						1
240		Damien	remplissait	un	verre2_f.bmp	avec	une	carafe_o.bmp	de	la	cantine.	ong	fin	ong	q	q							169	373	105												1
241	Rose	avait	rapé	du	scotch.bmp	avec	une	fermetureeclair.bmp	de	sa	veste.	fillfin	fill	fill	p	p
242		Armand	coupait	des	fleurs_o.bmp	avec	un	sécateur_f.bmp	de	sa	mère.	ong	ong	fin	q	q										239	148	233										1
243	Adele	avait	lissé	ses	lissé_f.bmp	avec	le	ferlisser_o.bmp	de	sa	soeur.	fin	fin	ong	q	q																242	157	241						1
244	Edgard	avait	assemblé	des	baguettes.bmp	avec	des	poids.bmp	dans	sa	chambre.	fillfin	fill	fill	p	p
																	478.862	403.276	325.759	362.926	384.207	383.517	445.207	374.259	260.964	491.552	333.828	308.143	348.724	339.25	260.143	421.069	331.069	322.31	1	1	1	1	1	1

## Sheet: A2.6
																	ongcong			fincong			ongobinc			ongininc			finobinc			finininc			Acc
Block	Word1	Word2	Word3	Word4	PicObject	Word6	Word7	PicInst	Word9	Word10	Word11	CondVerb	CondObject	CondInst	CorrResp	Response1.RESP	Image1.RT	Image2.RT	Response1.RT	Image1.RT	Image2.RT	Response1.RT	Image1.RT	Image2.RT	Response1.RT	Image1.RT	Image2.RT	Response1.RT	Image1.RT	Image2.RT	Response1.RT	Image1.RT	Image2.RT	Response1.RT	AccOngCong	AccFinCong	AccOngObInc	AccOngInInc	AccFinObInc	AccFinInInc
5		Victoire	versait	du	coca.bmp	dans	un	appareilphoto.bmp	dans	la	piscine.	fillong	fill	fill	p	q
6	Perrine	avait	maquillé	ses	ongles_f.bmp	avec	du	vernis_o.bmp	et	un	pinceau.	fin	fin	ong	q	p																709	599	565						1
7		Antoinette	séchait	ses	cheveux_o.bmp	avec	un	sechecheveux_f.bmp	de	sa	mère.	ong	ong	fin	q	p										931	707	1384										1
8	Rodolphe	avait	servi	le	ragout_f.bmp	avec	une	louche_o.bmp	pour	le	diner.	fin	fin	ong	q	p																767	832	840						1
9		Lucien	coupait	du	boiscoupé_f.bmp	avec	une	hache_o.bmp	dans	la	forêt.	ong	fin	ong	q	p							731	665	750												1
10		Camille	remplissait	un	verrevin_o.bmp	avec	une	bouteillevin_f.bmp	pour	son	amie.	ong	ong	fin	q	p										612	1214	out+										1
11	Marceline	avait	mangé	des	chocolats.bmp	avec	un	microscope.bmp	dans	la	prairie.	fillfin	fill	fill	p	q
12		Sandrine	coupait	un	ruban_o.bmp	avec	les	ciseaux_o.bmp	de	son	frère.	ong	ong	ong	q	p	681	665	729																1
13	Corentin	avait	dessiné	un	dessin_o.bmp	avec	des	crayons_f.bmp	achetés	au	marché.	fin	ong	fin	q	p													515	503	out+								1
14	Dorothée	avait	lu	le	livre_f.bmp	avec	une	loupe_o.bmp	pour	mieux	voir.	fin	fin	ong	q	p																438	486	516						1
15		Théophile	mangeait	un	berceau.bmp	avec	un	noeudpapillon.bmp	autour	du	pied.	fillong	fill	fill	p	q
16		Rosine	versait	un	avion.bmp	avec	une	machineacafe.bmp	de	son	enfance.	fillong	fill	fill	p	q
17	Basile	avait	arrosé	une	plante.bmp	avec	un	piano.bmp	de	sa	mère.	fillfin	fill	fill	p	q
18	Marie	avait	servi	une	glace.bmp	avec	un	cintre.bmp	sur	le	trottoir.	fillfin	fill	fill	p	q
19		Lionel	rasait	sa	tête_f.bmp	avec	un	rasoir_o.bmp	acheté	la	veille.	ong	fin	ong	q	p							927	1016	859												1
20		Adrien	effaçait	le	tableau_f.bmp	avec	une	éponge_o.bmp	avant	de	partir.	ong	fin	ong	q	p							out+	763	625												1
21		Dominique	perçait	un	troubois_o.bmp	avec	une	perceuse_o.bmp	dans	la	menuiserie.	ong	ong	ong	q	p	out+	out+	508																1
22	Claudine	avait	servi	la	partpizza_f.bmp	avec	une	spatule_f.bmp	avant	de	manger.	fin	fin	fin	q	p				out+	956	693														1
23	Grégoire	avait	taillé	un	crayon_f.bmp	avec	un	couteausuisse_o.bmp	de	son	père.	fin	fin	ong	q	p																435	1184	457						1
24		Thibault	épluchait	une	pomme_o.bmp	avec	un	économe_f.bmp	dans	la	cuisine.	ong	ong	fin	q	p										456	951	382										1
25		Joëlle	nettoyait	le	sol_f.bmp	avec	une	serpillère_o.bmp	dans	la	cuisine.	ong	fin	ong	q	p							716	714	872												1
26	Geneviève	avait	frisé	ses	frisé_f.bmp	avec	un	ferfriser_f.bmp	avant	la	fête.	fin	fin	fin	q	p				434	761	585														1
27		Albertine	fermait	les	volets.bmp	avec	des	chaussettes.bmp	dans	un	avion.	fillong	fill	fill	p	q
28	Clothilde	avait	nettoyé	des	lunettes.bmp	avec	un	carnetnotes.bmp	chez	le	médecin.	fillfin	fill	fill	p	q
29	Mathieu	avait	allumé	la	cigarette_f.bmp	avec	le	briquet_f.bmp	offert	par	Sylvie.	fin	fin	fin	q	p				463	463	566														1
30		Désiré	taillait	des	dominos.bmp	avec	un	ballonrugby.bmp	sur	la	lune.	fillong	fill	fill	p	q
31	Frédérique	avait	cassé	des	noix_o.bmp	avec	un	cassenoix_f.bmp	sur	la	table.	fin	ong	fin	q	p													936	693	404								1
32		Vivien	envoyait	des	ballons.bmp	avec	un	grillepain.bmp	dans	le	ciel.	fillong	fill	fill	p	q
33		Céline	creusait	un	trousable_o.bmp	avec	une	pelle_o.bmp	dans	le	sable.	ong	ong	ong	q	p	885	41	309																1
34		Bénédicte	remplissait	un	verrebière_o.bmp	avec	une	boutbière_f.bmp	dans	la	cuisine.	ong	ong	fin	q	p										646	751	336										1
35	Edwige	avait	séché	le	chien_f.bmp	avec	une	serviette_o.bmp	dans	la	salle de bain.	fin	fin	ong	q	p																480	692	507						1
36	Axelle	avait	repassé	la	chemise_f.bmp	avec	un	fer_o.bmp	pour	son	mari.	fin	fin	ong	q	p																1220	877	out+						1
37		Fernand	nettoyait	la	vaisselle_o.bmp	dans	un	évier_f.bmp	de	la	cuisine.	ong	ong	fin	q	p										924	566	571										1
38		René	attrapait	le	poisson_o.bmp	avec	un	filet_o.bmp	de	son	oncle.	ong	ong	ong	q	p	667	541	466																1
39	Suzanne	avait	étalé	la	pâte_f.bmp	avec	le	rouleaupatisserie_f.bmp	de	sa	mère.	fin	fin	fin	q	p				710	471	458														1
40	Clémence	avait	mangé	les	escargots_o.bmp	avec	une	pinceescargots_f.bmp	comme	sa	mère.	fin	ong	fin	q	p													617	920	486								1
41		Julien	remplissait	un	verre_o.bmp	avec	le	robinet_o.bmp	de	la	cuisine.	ong	ong	ong	q	p	466	420	503																1
42	Florentin	avait	préparé	des	popcorn.bmp	avec	une	lampetorche.bmp	dans	la	voiture.	fillfin	fill	fill	p	q
43		Olivier	coupait	des	fleurs_o.bmp	avec	un	sécateur_o.bmp	de	sa	mère.	ong	ong	ong	q	p	460	481	426																1
44	Sidonie	avait	creusé	une	calculatrice.bmp	avec	une	boitebijoux.bmp	chez	le	boulanger.	fillfin	fill	fill	p	q
45	Étienne	avait	retiré	le	couvercle_o.bmp	avec	une	manique_f.bmp	en	faisant	attention.	fin	ong	fin	q	p													868	480	658								1
46	Lisette	avait	percé	une	épinglenourisse.bmp	avec	un	panier2.bmp	de	sa	sœur.	fillfin	fill	fill	p	q
47	Eloi	avait	étalé	un	volant.bmp	avec	une	boiteoutils.bmp	sur	la	plage.	fillfin	fill	fill	p	q
48	Fabrice	avait	assemblé	une	chaise_f.bmp	avec	le	tournevis_f.bmp	de	son	père.	fin	fin	fin	q	p				599	459	331														1
49	Josette	avait	lissé	ses	lissé_f.bmp	avec	le	ferlisser_f.bmp	de	sa	soeur.	fin	fin	fin	q	p				511	597	685														1
50	Paul	avait	tondu	la	pelouse_f.bmp	avec	une	tondeuse_f.bmp	qu'il	a	acheté.	fin	fin	fin	q	p				677	762	711														1
51		Amélie	peignait	le	mur_f.bmp	avec	un	rouleau_o.bmp	et	un	pinceau.	ong	fin	ong	q	p							833	596	out+												1
52	Patrice	avait	chaussé	ses	chaussure_f.bmp	avec	le	chaussepied_f.bmp	pendu	à	l'entrée.	fin	fin	fin	q	p				620	626	449														1
53	Paulette	avait	gratté	le	ticket_f.bmp	avec	une	pièce_f.bmp	sortie	du	porte-monnaie.	fin	fin	fin	q	p				1188	436	566														1
54	Noémie	avait	étalé	le	beurre_o.bmp	avec	un	couteaubeurre_f.bmp	pendant	le	repas.	fin	ong	fin	q	p													853	745	511								1
55		Sylvaine	lisait	son	agenda.bmp	avec	un	canape.bmp	du	père	noël.	fillong	fill	fill	p	q
56		Apolline	allumait	un	egouttoir.bmp	avec	un	panier.bmp	dans	le	jardin.	fillong	fill	fill	p	q
57		Véronique	tournait	le	steack_o.bmp	avec	une	fourchette_o.bmp	dans	la	poêle.	ong	ong	ong	q	p	938	665	480																1
58	Émile	avait	allumé	le	cigare_o.bmp	avec	une	allumette_f.bmp	de	la	boîte.	fin	ong	fin	q	p													862	788	738								1
59		François	écrivait	une	lettre_o.bmp	avec	un	stylo_o.bmp	de	son	père.	ong	ong	ong	q	p	821	181	325																1
60		Édouard	remplissait	une	café_o.bmp	avec	une	cafetière_f.bmp	pour	son	ami.	ong	ong	fin	q	p										out+	426	484										1
61	Reine	avait	colorié	un	image_f.bmp	avec	des	feutres_o.bmp	de	sa	sœur.	fin	fin	ong	q	p																587	496	323						1
62		Noé	nettoyait	un	velo.bmp	avec	une	canne.bmp	de	son	père.	fillong	fill	fill	p	q
63	Ninon	avait	lissé	une	raquette.bmp	avec	un	vase.bmp	sur	le	toît	fillfin	fill	fill	p	q
64	Claire	avait	coupé	le	pain_f.bmp	avec	un	couteau_f.bmp	de	la	cuisine.	fin	fin	fin	q	p				448	209	551														1
65		Lucienne	coupait	la	pizza_f.bmp	avec	un	couteaupizza_o.bmp	de	la	pizzeria.	ong	fin	ong	q	p							700	out+	518												1
66		Angélique	retournait	une	crêpe_f.bmp	avec	une	spatule2_o.bmp	de	la	cuisine.	ong	fin	ong	q	p							747	out+	out+												1
67		Laurette	étalait	une	bague.bmp	avec	une	pelleteuse.bmp	dans	la	cuisine.	fillong	fill	fill	p	q
68		Odile	découpait	une	tarte_f.bmp	avec	un	couteautarte_o.bmp	pour	son	anniversaire.	ong	fin	ong	q	p							643	1137	1118												1
69		Noël	servait	une	bière_o.bmp	avec	une	tireuse_f.bmp	dans	un	bar.	ong	ong	fin	q	p										459	1488	667										1
70		Fernande	remplissait	une	piscine_o.bmp	avec	un	tuyau_f.bmp	dans	le	jardin.	ong	ong	fin	q	p										580	1152	348										1
71		Pascal	remplissait	un	tubeessai_o.bmp	avec	un	comptegouttes_o.bmp	dans	le	laboratoire.	ong	ong	ong	q	p	543	698	502																1
72	Albert	avait	démonté	un	ordinateur_f.bmp	avec	un	tournevis_o.bmp	pour	le	réparer.	fin	fin	ong	q	p																out+	510	510						1
73		Gilberte	remplissait	un	verre2_o.bmp	avec	une	carafe_f.bmp	de	la	cantine.	ong	ong	fin	q	p										471	209	532										1
74	Alphonsine	avait	frisé	un	globe.bmp	avec	un	carton.bmp	dans	le	four.	fillfin	fill	fill	p	q
75		Bastien	remplissait	un	aquarium_o.bmp	avec	un	seau_f.bmp	dans	le	salon.	ong	ong	fin	q	p										660	467	499										1
76	Raoul	avait	versé	un	verrelait_o.bmp	avec	une	bouteillelait_f.bmp	sortie	du	frigidaire.	fin	ong	fin	q	p													576	455	381								1
77	Sylviane	avait	rapé	du	fromage_o.bmp	avec	une	rape_f.bmp	dans	la	cuisine.	fin	ong	fin	q	p													524	1049	965								1
78		Juliette	construisait	un	chateausable_f.bmp	avec	une	pelle2_o.bmp	sur	la	plage.	ong	fin	ong	q	p							686	679	620												1
79		Thierry	remplissait	une	salière_o.bmp	avec	un	entonnoir_o.bmp	avant	de	manger.	ong	ong	ong	q	p	572	917	out+																1
80	Yolande	avait	ouvert	le	cadenas1_o.bmp	avec	une	clé_f.bmp	trouvée	par	terre.	fin	ong	fin	q	p													1532	535	out+								1
81	Gaétan	avait	ouvert	la	bouteillevin1_o.bmp	avec	un	tirebouchon_f.bmp	de	son	père.	fin	ong	fin	q	p													1202	807	516								1
82		Micheline	ramassait	les	feuilles_f.bmp	avec	un	rateau_o.bmp	dans	le	jardin.	ong	fin	ong	q	p							1249	out+	579												1
83	Auguste	avait	transporté	les	cartons_f.bmp	avec	un	diable_o.bmp	pour	le	déménagement.	fin	fin	ong	q	p																571	612	538						1
84	Edmond	avait	assemblé	la	maisonpoup_f.bmp	avec	un	colle_o.bmp	pour	sa	fille.	fin	fin	ong	q	p																663	out+	551						1
85		Gisèle	servait	une	bière_f.bmp	avec	une	tireuse_o.bmp	dans	un	bar.	ong	fin	ong	q	p							1023	982	out+												1
86	Solange	avait	colorié	un	image_o.bmp	avec	des	feutres_f.bmp	de	sa	sœur.	fin	ong	fin	q	p													707	out+	704								1
87		Marcelle	remplissait	un	verrevin_f.bmp	avec	une	bouteillevin_o.bmp	pour	son	amie.	ong	fin	ong	q	p							404	529	374												1
88	Germaine	avait	lu	le	livre_o.bmp	avec	une	loupe_f.bmp	pour	mieux	voir.	fin	ong	fin	q	p													448	543	588								1
89		Jérémie	attrapait	le	poisson_o.bmp	avec	un	filet_f.bmp	de	son	oncle.	ong	ong	fin	q	p										654	668	467										1
90	Blaise	avait	allumé	un	ventilateur.bmp	avec	un	clubdegolf.bmp	de	son	père.	fillfin	fill	fill	p	q
91		Maximilien	remplissait	un	sac.bmp	avec	des	feurouge.bmp	de	son	frère.	fillong	fill	fill	p	q
92	Morgane	avait	repassé	la	chemise_o.bmp	avec	un	fer_f.bmp	pour	son	mari.	fin	ong	fin	q	p													718	448	516								1
93		Virginie	peignait	le	mur_o.bmp	avec	un	rouleau_o.bmp	et	un	pinceau.	ong	ong	ong	q	p	758	557	469																1
94		Cyrille	remplissait	un	verre_o.bmp	avec	le	robinet_f.bmp	de	la	cuisine.	ong	ong	fin	q	p										574	452	457										1
95	Emmanuel	avait	assemblé	la	maisonpoup_o.bmp	avec	un	colle_f.bmp	pour	sa	fille.	fin	ong	fin	q	p													out+	660	335								1
96	Edgard	avait	assemblé	des	baguettes.bmp	avec	des	poids.bmp	dans	sa	chambre.	fillfin	fill	fill	p	q
97	Aurélien	avait	transporté	les	cartons_o.bmp	avec	un	diable_f.bmp	pour	le	déménagement.	fin	ong	fin	q	p													578	353	747								1
98	Luce	avait	terminé	un	puzzle.bmp	avec	un	radiateur.bmp	en	quelques	minutes.	fillfin	fill	fill	p	q
99		Rosalie	repassait	une	robe.bmp	avec	un	canard.bmp	dans	le	salon.	fillong	fill	fill	p	q
100	Yann	avait	séché	le	chien_o.bmp	avec	une	serviette_f.bmp	dans	la	salle de bain.	fin	ong	fin	q	p													470	194	585								1
101		Lucie	nettoyait	la	vaisselle_f.bmp	dans	un	évier_o.bmp	de	la	cuisine.	ong	fin	ong	q	p							985	534	390												1
102		Georges	rasait	sa	tête_o.bmp	avec	un	rasoir_o.bmp	acheté	la	veille.	ong	ong	ong	q	p	476	426	454																1
103	Pierrick	avait	tondu	la	pelouse_f.bmp	avec	une	tondeuse_o.bmp	qu'il	a	acheté.	fin	fin	ong	q	p																294	333	639						1
104		Odette	épluchait	une	pomme_f.bmp	avec	un	économe_o.bmp	dans	la	cuisine.	ong	fin	ong	q	p							184	75	940												1
105	Germain	avait	allumé	la	cigarette_f.bmp	avec	le	briquet_o.bmp	offert	par	Sylvie.	fin	fin	ong	q	p																687	494	462						1
106		Rolande	écrivait	une	lettre_o.bmp	avec	un	stylo_f.bmp	de	son	père.	ong	ong	fin	q	p										501	1876	429										1
107		Manon	remplissait	un	verrebière_f.bmp	avec	une	boutbière_o.bmp	dans	la	cuisine.	ong	fin	ong	q	p							432	486	244												1
108		Pascale	remplissait	une	piscine_f.bmp	avec	un	tuyau_o.bmp	dans	le	jardin.	ong	fin	ong	q	p							478	534	534												1
109	Andrée	avait	retiré	le	couvercle_f.bmp	avec	une	manique_f.bmp	en	faisant	attention.	fin	fin	fin	q	p				751	237	621														1
110	Delphine	avait	ouvert	le	cadenas1_f.bmp	avec	une	clé_f.bmp	trouvée	par	terre.	fin	fin	fin	q	p				451	404	671														1
111		Oriane	promenait	son	chat.bmp	avec	une	balayette.bmp	de	la	garage.	fillong	fill	fill	p	q
112		Guillaume	coupait	du	boiscoupé_o.bmp	avec	une	hache_o.bmp	dans	la	forêt.	ong	ong	ong	q	p	545	498	470																1
113		Josée	coupait	des	tongs.bmp	avec	un	telephone.bmp	pour	sa	fille.	fillong	fill	fill	p	q
114	Léandre	avait	allumé	un	portefeuille.bmp	avec	une	table.bmp	de	la	cuisine.	fillfin	fill	fill	p	q
115	Yannick	avait	mis	du	rougealevres.bmp	avec	un	extincteur.bmp	devant	le	miroir.	fillfin	fill	fill	p	q
116	Josiane	avait	dessiné	un	dessin_f.bmp	avec	des	crayons_f.bmp	achetés	au	marché.	fin	fin	fin	q	p				603	416	551														1
117		Benoît	remplissait	un	aquarium_f.bmp	avec	un	seau_o.bmp	dans	le	salon.	ong	fin	ong	q	p							591	223	481												1
118		Mireille	séchait	ses	cheveux_f.bmp	avec	un	sechecheveux_o.bmp	de	sa	mère.	ong	fin	ong	q	p							501	366	665												1
119	Célestin	avait	coupé	une	barque.bmp	avec	un	sacoche.bmp	de	son	voisin.	fillfin	fill	fill	p	q
120	Gaspard	avait	plié	une	serviette.bmp	avec	un	mixeur.bmp	dans	la	cuisine.	fillfin	fill	fill	p	q
121		Antoine	coupait	la	pizza_o.bmp	avec	un	couteaupizza_o.bmp	de	la	pizzeria.	ong	ong	ong	q	p	557	666	534																1
122	Emilien	avait	chaussé	ses	chaussure_f.bmp	avec	le	chaussepied_o.bmp	pendu	à	l'entrée.	fin	fin	ong	q	p																564	166	590						1
123		Didier	nettoyait	le	sol_o.bmp	avec	une	serpillère_o.bmp	dans	la	cuisine.	ong	ong	ong	q	p	745	460	622																1
124		Armand	coupait	des	fleurs_o.bmp	avec	un	sécateur_f.bmp	de	sa	mère.	ong	ong	fin	q	p										641	488	657										1
125	Adele	avait	lissé	ses	lissé_f.bmp	avec	le	ferlisser_o.bmp	de	sa	soeur.	fin	fin	ong	q	p																508	238	434						1
126		Jeanne	ramassait	les	feuilles_o.bmp	avec	un	rateau_o.bmp	dans	le	jardin.	ong	ong	ong	q	p	458	381	860																1
127	Yannick	avait	démonté	un	ordinateur_o.bmp	avec	un	tournevis_f.bmp	pour	le	réparer.	fin	ong	fin	q	p													out+	314	580								1
128	David	avait	assemblé	une	chaise_f.bmp	avec	le	tournevis_o.bmp	de	son	père.	fin	fin	ong	q	p																422	199	1329						1
129		Gaston	perçait	un	troubois_o.bmp	avec	une	perceuse_f.bmp	dans	la	menuiserie.	ong	ong	fin	q	p										out+	332	689										1
130		Marine	remplissait	une	café_f.bmp	avec	une	cafetière_o.bmp	pour	son	ami.	ong	fin	ong	q	p							501	414	1072												1
131	Léonie	avait	frisé	ses	frisé_f.bmp	avec	un	ferfriser_o.bmp	avant	la	fête.	fin	fin	ong	q	p																356	145	467						1
132	Arnaud	avait	ouvert	la	bouteillevin1_f.bmp	avec	un	tirebouchon_f.bmp	de	son	père.	fin	fin	fin	q	p				507	881	410														1
133		Yves	construisait	un	chateausable_o.bmp	avec	une	pelle2_o.bmp	sur	la	plage.	ong	ong	ong	q	p	504	703	426																1
134	Marielle	avait	servi	la	partpizza_f.bmp	avec	une	spatule_o.bmp	avant	de	manger.	fin	fin	ong	q	p																481	473	450						1
135		Angèle	remplissait	un	tubeessai_o.bmp	avec	un	comptegouttes_f.bmp	dans	le	laboratoire.	ong	ong	fin	q	p										601	1041	443										1
136	Nadine	avait	rapé	du	fromage_f.bmp	avec	une	rape_f.bmp	dans	la	cuisine.	fin	fin	fin	q	p				318	461	425														1
137	Aimé	avait	étalé	la	pâte_f.bmp	avec	le	rouleaupatisserie_o.bmp	de	sa	mère.	fin	fin	ong	q	p																666	370	519						1
138	Rémi	avait	servi	le	ragout_o.bmp	avec	une	louche_f.bmp	pour	le	diner.	fin	ong	fin	q	p													678	429	537								1
139		Gustave	gonflait	un	ballon.bmp	avec	une	laisse.bmp	avant	le	match.	fillong	fill	fill	p	q
140	Hervé	avait	allumé	le	cigare_f.bmp	avec	une	allumette_f.bmp	de	la	boîte.	fin	fin	fin	q	p				559	901	643														1
141		Annette	tournait	le	steack_o.bmp	avec	une	fourchette_f.bmp	dans	la	poêle.	ong	ong	fin	q	p										474	307	468										1
142	Rose	avait	rapé	du	scotch.bmp	avec	une	fermetureeclair.bmp	de	sa	veste.	fillfin	fill	fill	p	q
143	Barthélemy	avait	chaussé	un	sifflet.bmp	avec	une	montre.bmp	pour	le	match.	fillfin	fill	fill	p	q
144		Aurélie	découpait	une	tarte_o.bmp	avec	un	couteautarte_o.bmp	pour	son	anniversaire.	ong	ong	ong	q	p	476	509	609																1
145		Marc	effaçait	le	tableau_o.bmp	avec	une	éponge_o.bmp	avant	de	partir.	ong	ong	ong	q	p	164	432	470																1
146	Bernadette	avait	cassé	des	noix_f.bmp	avec	un	cassenoix_f.bmp	sur	la	table.	fin	fin	fin	q	p				819	534	628														1
147	Laure	avait	maquillé	ses	ongles_o.bmp	avec	du	vernis_f.bmp	et	un	pinceau.	fin	ong	fin	q	p													703	450	485								1
148	Thérèse	avait	étalé	le	beurre_f.bmp	avec	un	couteaubeurre_f.bmp	pendant	le	repas.	fin	fin	fin	q	p				1219	633	408														1
149		Paule	creusait	un	trousable_o.bmp	avec	une	pelle_f.bmp	dans	le	sable.	ong	ong	fin	q	p										672	408	428										1
150		Serge	retournait	une	crêpe_o.bmp	avec	une	spatule2_o.bmp	de	la	cuisine.	ong	ong	ong	q	p	408	655	423																1
151	Renée	avait	mangé	les	escargots_f.bmp	avec	une	pinceescargots_f.bmp	comme	sa	mère.	fin	fin	fin	q	p				851	out+	567														1
152		Emeline	coupait	un	ruban_o.bmp	avec	les	ciseaux_f.bmp	de	son	frère.	ong	ong	fin	q	p										655	464	703										1
153		Lucille	peignait	une	chaise.bmp	avec	des	cartes.bmp	qu'elle	a	réçu.	fillong	fill	fill	p	q
154		Firmin	mangeait	une	tapettemouches.bmp	avec	un	lampadaire.bmp	dans	le	jardin.	fillong	fill	fill	p	q
155		Damien	remplissait	un	verre2_f.bmp	avec	une	carafe_o.bmp	de	la	cantine.	ong	fin	ong	q	p							563	315	1255												1
156	Honorine	avait	allumé	un	lecteurCD.bmp	avec	un	marteau.bmp	de	son	grand-père.	fillfin	fill	fill	p	q
157	Violette	avait	coupé	le	pain_f.bmp	avec	un	couteau_o.bmp	de	la	cuisine.	fin	fin	ong	q	p																527	606	429						1
158	Jeannette	avait	gratté	le	ticket_f.bmp	avec	une	pièce_o.bmp	sortie	du	porte-monnaie.	fin	fin	ong	q	p																420	372	613						1
159		Félicien	lançait	un	frigo.bmp	avec	un	micro.bmp	loin	devant	lui.	fillong	fill	fill	p	q
160		Honoré	grattait	une	imprimante.bmp	avec	un	trombone.bmp	dans	son	bureau.	fillong	fill	fill	p	q
161	Sylvain	avait	versé	un	verrelait_f.bmp	avec	une	bouteillelait_f.bmp	sortie	du	frigidaire.	fin	fin	fin	q	p				418	364	582														1
162		Ambroise	rapait	une	enveloppe.bmp	avec	un	poisson.bmp	peché	ce	matin.	fillong	fill	fill	p	q
163	Georgette	avait	taillé	un	crayon_o.bmp	avec	un	couteausuisse_f.bmp	de	son	père.	fin	ong	fin	q	p													490	339	448								1
164		Aude	remplissait	une	salière_o.bmp	avec	un	entonnoir_f.bmp	avant	de	manger.	ong	ong	fin	q	p										436	out+	933										1
165	Hortense	avait	servi	du	the.bmp	avec	une	cheminee.bmp	pour	sa	grand-mère.	fillfin	fill	fill	p	q
166	Baptiste	avait	étalé	la	pâte_o.bmp	avec	le	rouleaupatisserie_f.bmp	de	sa	mère.	fin	ong	fin	q	p													757	594	665								1
167	Lydie	avait	lissé	ses	lissé_o.bmp	avec	le	ferlisser_f.bmp	de	sa	soeur.	fin	ong	fin	q	p													510	624	433								1
168	Colette	avait	repassé	la	chemise_f.bmp	avec	un	fer_f.bmp	pour	son	mari.	fin	fin	fin	q	p				out+	241	469														1
169	Philippine	avait	coupé	une	telecommande.bmp	avec	des	baskets.bmp	devant	la	télévision.	fillfin	fill	fill	p	q
170		Gwenaelle	construisait	un	chateausable_o.bmp	avec	une	pelle2_f.bmp	sur	la	plage.	ong	ong	fin	q	p										517	221	744										1
171	Jean-Luc	avait	servi	le	ragout_f.bmp	avec	une	louche_f.bmp	pour	le	diner.	fin	fin	fin	q	p				257	207	out+														1
172	Ghislain	avait	ouvert	la	bouteillevin1_f.bmp	avec	un	tirebouchon_o.bmp	de	son	père.	fin	fin	ong	q	p																263	248	out+						1
173		Laurent	servait	une	bière_o.bmp	avec	une	tireuse_o.bmp	dans	un	bar.	ong	ong	ong	q	p	558	305	423																1
174		Clarisse	peignait	le	mur_o.bmp	avec	un	rouleau_f.bmp	et	un	pinceau.	ong	ong	fin	q	p										535	200	438										1
175		Hugues	coupait	la	pizza_o.bmp	avec	un	couteaupizza_f.bmp	de	la	pizzeria.	ong	ong	fin	q	p										193	242	404										1
176		Angeline	remplissait	un	biberon.bmp	avec	un	violon.bmp	pour	son	bébé.	fillong	fill	fill	p	q
177	Leontine	avait	dessiné	un	dessin_f.bmp	avec	des	crayons_o.bmp	achetés	au	marché.	fin	fin	ong	q	p																482	402	415						1
178	Christelle	avait	colorié	un	image_f.bmp	avec	des	feutres_f.bmp	de	sa	sœur.	fin	fin	fin	q	p				412	371	406														1
179		Mathilde	tournait	le	steack_f.bmp	avec	une	fourchette_o.bmp	dans	la	poêle.	ong	fin	ong	q	p							535	264	559												1
180		Doriane	construisait	une	maison.bmp	avec	une	cuillere.bmp	et	un	tournevis.	fillong	fill	fill	p	q
181		Suzette	ouvrait	un	peigne.bmp	avec	une	douche.bmp	pour	se	coiffer.	fillong	fill	fill	p	q
182		Charline	ramassait	les	feuilles_o.bmp	avec	un	rateau_f.bmp	dans	le	jardin.	ong	ong	fin	q	p										399	200	416										1
183		Loïc	attrapait	le	poisson_f.bmp	avec	un	filet_o.bmp	de	son	oncle.	ong	fin	ong	q	p							536	511	472												1
184	Noella	avait	nettoyé	ses	chaussures.bmp	avec	un	char.bmp	après	les	vacances.	fillfin	fill	fill	p	q
185	Rosette	avait	séché	un	chapeau.bmp	avec	une	boucleoreille.bmp	de	sa	mère.	fillfin	fill	fill	p	q
186		Carole	remplissait	un	verre_f.bmp	avec	le	robinet_o.bmp	de	la	cuisine.	ong	fin	ong	q	p							355	298	473												1
187		Sylvie	séchait	ses	cheveux_o.bmp	avec	un	sechecheveux_o.bmp	de	sa	mère.	ong	ong	ong	q	p	296	333	414																1
188		Rodrigue	construisait	un	sacpoubelle.bmp	avec	une	brossedents.bmp	pour	son	frère.	fillong	fill	fill	p	q
189		Marguerite	remplissait	une	salière_f.bmp	avec	un	entonnoir_o.bmp	avant	de	manger.	ong	fin	ong	q	p							455	254	803												1
190	Victorine	avait	mangé	des	gateaux.bmp	avec	une	voiture.bmp	pour	le	gouter.	fillfin	fill	fill	p	q
191	Henri	avait	démonté	un	ordinateur_f.bmp	avec	un	tournevis_f.bmp	pour	le	réparer.	fin	fin	fin	q	p				601	507	471														1
192		Eugénie	retournait	une	crêpe_o.bmp	avec	une	spatule2_f.bmp	de	la	cuisine.	ong	ong	fin	q	p										1360	676	357										1
193	Rémy	avait	coupé	le	pain_o.bmp	avec	un	couteau_f.bmp	de	la	cuisine.	fin	ong	fin	q	p													579	598	244								1
194		Jacques	remplissait	un	aquarium_o.bmp	avec	un	seau_o.bmp	dans	le	salon.	ong	ong	ong	q	p	609	373	584																1
195	Jean	avait	gonflé	un	cadre.bmp	avec	une	fontaine.bmp	dans	le	jardin.	fillfin	fill	fill	p	q
196		Timothee	cuisait	un	cake.bmp	avec	un	arbre.bmp	dans	le	four.	fillong	fill	fill	p	q
197		Monique	épluchait	une	pomme_o.bmp	avec	un	économe_o.bmp	dans	la	cuisine.	ong	ong	ong	q	p	438	228	446																1
198	Augustin	avait	allumé	le	cigare_f.bmp	avec	une	allumette_o.bmp	de	la	boîte.	fin	fin	ong	q	p																912	499	865						1
199		Stéphane	remplissait	un	verrebière_o.bmp	avec	une	boutbière_o.bmp	dans	la	cuisine.	ong	ong	ong	q	p	497	438	746																1
200		Margot	effaçait	le	tableau_o.bmp	avec	une	éponge_f.bmp	avant	de	partir.	ong	ong	fin	q	p										509	206	636										1
201		Armelle	nettoyait	le	sol_o.bmp	avec	une	serpillère_f.bmp	dans	la	cuisine.	ong	ong	fin	q	p										568	392	448										1
202	Maxime	avait	transporté	les	cartons_f.bmp	avec	un	diable_f.bmp	pour	le	déménagement.	fin	fin	fin	q	p				475	220	320														1
203	Flavie	avait	mangé	les	escargots_f.bmp	avec	une	pinceescargots_o.bmp	comme	sa	mère.	fin	fin	ong	q	p																556	242	506						1
204	Adrienne	avait	cassé	des	noix_f.bmp	avec	un	cassenoix_o.bmp	sur	la	table.	fin	fin	ong	q	p																628	374	560						1
205		Éliane	coupait	des	fleurs_f.bmp	avec	un	sécateur_o.bmp	de	sa	mère.	ong	fin	ong	q	p							566	450	577												1
206		Fabien	écrivait	une	lettre_f.bmp	avec	un	stylo_o.bmp	de	son	père.	ong	fin	ong	q	p							509	524	281												1
207		Séverine	creusait	un	trousable_f.bmp	avec	une	pelle_o.bmp	dans	le	sable.	ong	fin	ong	q	p							502	476	439												1
208		Yvonne	coupait	un	ruban_f.bmp	avec	les	ciseaux_o.bmp	de	son	frère.	ong	fin	ong	q	p							475	396	675												1
209	Ghislaine	avait	servi	la	partpizza_o.bmp	avec	une	spatule_f.bmp	avant	de	manger.	fin	ong	fin	q	p													475	401	503								1
210	Heloise	avait	retiré	le	couvercle_f.bmp	avec	une	manique_o.bmp	en	faisant	attention.	fin	fin	ong	q	p																563	167	518						1
211		Raymonde	perçait	un	troubois_f.bmp	avec	une	perceuse_o.bmp	dans	la	menuiserie.	ong	fin	ong	q	p							651	206	420												1
212		Amaury	fabriquait	un	accordeon.bmp	avec	des	briques.bmp	de	son	voisin.	fillong	fill	fill	p	q
213		Sébastien	remplissait	un	verrevin_o.bmp	avec	une	bouteillevin_o.bmp	pour	son	amie.	ong	ong	ong	q	p	450	371	409																1
214	Armel	avait	attrapé	une	minuterie.bmp	avec	des	mouchoirs.bmp	en	papier	blanc.	fillfin	fill	fill	p	q
215		Françoise	nettoyait	la	vaisselle_o.bmp	dans	un	évier_o.bmp	de	la	cuisine.	ong	ong	ong	q	p	952	635	561																1
216	Claudette	avait	ouvert	le	cadenas1_f.bmp	avec	une	clé_o.bmp	trouvée	par	terre.	fin	fin	ong	q	p																525	206	616						1
217	Alphonse	avait	étalé	le	beurre_f.bmp	avec	un	couteaubeurre_o.bmp	pendant	le	repas.	fin	fin	ong	q	p																880	548	381						1
218	Aimée	avait	rapé	du	fromage_f.bmp	avec	une	rape_o.bmp	dans	la	cuisine.	fin	fin	ong	q	p																372	213	376						1
219	Élodie	avait	maquillé	ses	ongles_f.bmp	avec	du	vernis_f.bmp	et	un	pinceau.	fin	fin	fin	q	p				465	231	581														1
220		Martine	remplissait	une	café_o.bmp	avec	une	cafetière_o.bmp	pour	son	ami.	ong	ong	ong	q	p	657	462	482																1
221	Aurore	avait	gratté	le	ticket_o.bmp	avec	une	pièce_f.bmp	sortie	du	porte-monnaie.	fin	ong	fin	q	p													527	out+	626								1
222		Mariette	versait	un	surf.bmp	avec	un	papillon.bmp	pour	sa	mère.	fillong	fill	fill	p	q
223	Romain	avait	taillé	un	crayon_f.bmp	avec	un	couteausuisse_f.bmp	de	son	père.	fin	fin	fin	q	p				371	170	461														1
224		Frédéric	remplissait	une	piscine_o.bmp	avec	un	tuyau_o.bmp	dans	le	jardin.	ong	ong	ong	q	p	503	367	546																1
225		Gautier	peignait	un	sandwich.bmp	avec	une	balance.bmp	pour	le	repas.	fillong	fill	fill	p	q
226		Renaud	rasait	sa	tête_o.bmp	avec	un	rasoir_f.bmp	acheté	la	veille.	ong	ong	fin	q	p										407	270	861										1
227	Simon	avait	versé	un	verrelait_f.bmp	avec	une	bouteillelait_o.bmp	sortie	du	frigidaire.	fin	fin	ong	q	p																473	683	out+						1
228	Cédric	avait	assemblé	la	maisonpoup_f.bmp	avec	un	colle_f.bmp	pour	sa	fille.	fin	fin	fin	q	p				225	422	440														1
229		Clémentine	découpait	une	tarte_o.bmp	avec	un	couteautarte_f.bmp	pour	son	anniversaire.	ong	ong	fin	q	p										456	246	574										1
230	Marise	avait	tourné	une	cabane.bmp	avec	un	scarabee.bmp	et	un	papillon.	fillfin	fill	fill	p	q
231	Gilles	avait	lu	le	livre_f.bmp	avec	une	loupe_f.bmp	pour	mieux	voir.	fin	fin	fin	q	p				426	261	470														1
232	Gaétane	avait	écrit	un	savon.bmp	avec	un	sacamain.bmp	et	un	stylo.	fillfin	fill	fill	p	q
233	Régis	avait	allumé	la	cigarette_o.bmp	avec	le	briquet_f.bmp	offert	par	Sylvie.	fin	ong	fin	q	p													818	536	470								1
234		Brice	coupait	du	boiscoupé_o.bmp	avec	une	hache_f.bmp	dans	la	forêt.	ong	ong	fin	q	p										618	680	out+										1
235		Faustine	remplissait	une	trottinette.bmp	avec	un	pont.bmp	pour	se	déplacer.	fillong	fill	fill	p	q
236	Franck	avait	séché	le	chien_f.bmp	avec	une	serviette_f.bmp	dans	la	salle de bain.	fin	fin	fin	q	p				634	212	706														1
237		Sacha	mangeait	un	yaourt.bmp	avec	une	agrafeuse.bmp	dans	la	cuisine.	fillong	fill	fill	p	q
238		Christophe	remplissait	un	verre2_o.bmp	avec	une	carafe_o.bmp	de	la	cantine.	ong	ong	ong	q	p	421	226	563																1
239		Fabienne	remplissait	un	tubeessai_f.bmp	avec	un	comptegouttes_o.bmp	dans	le	laboratoire.	ong	fin	ong	q	p							275	303	561												1
240	Luc	avait	chaussé	ses	chaussure_o.bmp	avec	le	chaussepied_f.bmp	pendu	à	l'entrée.	fin	ong	fin	q	p													466	186	663								1
241	Léontine	avait	allumé	une	bougie.bmp	avec	un	oeufauplat.bmp	lors	du	diner.	fillfin	fill	fill	p	q
242	Anthony	avait	assemblé	une	chaise_o.bmp	avec	le	tournevis_f.bmp	de	son	père.	fin	ong	fin	q	p													223	176	694								1
243	Régine	avait	frisé	ses	frisé_o.bmp	avec	un	ferfriser_f.bmp	avant	la	fête.	fin	ong	fin	q	p													508	393	673								1
244	Florent	avait	tondu	la	pelouse_o.bmp	avec	une	tondeuse_f.bmp	qu'il	a	acheté.	fin	ong	fin	q	p													446	259	601								1
																	569.138	470.138	508.931	571.857	462.517	531.897	612.172	507.778	635.407	589.607	596.552	562.679	663.786	516.857	562.714	567.207	457.448	554.667	1	1	1	1	1	1

## Sheet: A3.7
																	ongcong			fincong			ongobinc			ongininc			finobinc			finininc			Acc
Block	Word1	Word2	Word3	Word4	PicObject	Word6	Word7	PicInst	Word9	Word10	Word11	CondVerb	CondObject	CondInst	CorrResp	Response1.RESP	Image1.RT	Image2.RT	Response1.RT	Image1.RT	Image2.RT	Response1.RT	Image1.RT	Image2.RT	Response1.RT	Image1.RT	Image2.RT	Response1.RT	Image1.RT	Image2.RT	Response1.RT	Image1.RT	Image2.RT	Response1.RT	AccOngCong	AccFinCong	AccOngObInc	AccOngInInc	AccFinObInc	AccFinInInc
5	Violette	avait	coupé	le	pain_f.bmp	avec	un	couteau_o.bmp	de	la	cuisine.	fin	fin	ong	q	p																571	out+	482						1
6	Rémi	avait	servi	le	ragout_o.bmp	avec	une	louche_f.bmp	pour	le	diner.	fin	ong	fin	q	p													740	459	439								1
7		Aude	remplissait	une	salière_o.bmp	avec	un	entonnoir_f.bmp	avant	de	manger.	ong	ong	fin	q	p										461	793	out+										1
8		Georges	rasait	sa	tête_o.bmp	avec	un	rasoir_o.bmp	acheté	la	veille.	ong	ong	ong	q	p	555	609	407																1
9	Jeannette	avait	gratté	le	ticket_f.bmp	avec	une	pièce_o.bmp	sortie	du	porte-monnaie.	fin	fin	ong	q	p																out+	550	456						1
10	Rose	avait	rapé	du	scotch.bmp	avec	une	fermetureeclair.bmp	de	sa	veste.	fillfin	fill	fill	p	q
11	Edgard	avait	assemblé	des	baguettes.bmp	avec	des	poids.bmp	dans	sa	chambre.	fillfin	fill	fill	p	p
12	Léonie	avait	frisé	ses	frisé_f.bmp	avec	un	ferfriser_o.bmp	avant	la	fête.	fin	fin	ong	q	p																593	803	out+						1
13	Emilien	avait	chaussé	ses	chaussure_f.bmp	avec	le	chaussepied_o.bmp	pendu	à	l'entrée.	fin	fin	ong	q	p																521	752	491						1
14		Jérémie	attrapait	le	poisson_o.bmp	avec	un	filet_f.bmp	de	son	oncle.	ong	ong	fin	q	p										689	724	488										1
15	Germaine	avait	lu	le	livre_o.bmp	avec	une	loupe_f.bmp	pour	mieux	voir.	fin	ong	fin	q	p													752	659	703								1
16		Lucille	peignait	une	chaise.bmp	avec	des	cartes.bmp	qu'elle	a	réçu.	fillong	fill	fill	p	q
17	Honorine	avait	allumé	un	lecteurCD.bmp	avec	un	marteau.bmp	de	son	grand-père.	fillfin	fill	fill	p	q
18	Marielle	avait	servi	la	partpizza_f.bmp	avec	une	spatule_o.bmp	avant	de	manger.	fin	fin	ong	q	p																638	601	375						1
19		Yves	construisait	un	chateausable_o.bmp	avec	une	pelle2_o.bmp	sur	la	plage.	ong	ong	ong	q	p	659	641	585																1
20	Andrée	avait	retiré	le	couvercle_f.bmp	avec	une	manique_f.bmp	en	faisant	attention.	fin	fin	fin	q	p				out+	670	369														1
21	Germain	avait	allumé	la	cigarette_f.bmp	avec	le	briquet_o.bmp	offert	par	Sylvie.	fin	fin	ong	q	p																out+	532	559						1
22	Léandre	avait	allumé	un	portefeuille.bmp	avec	une	table.bmp	de	la	cuisine.	fillfin	fill	fill	p	q
23	Emmanuel	avait	assemblé	la	maisonpoup_o.bmp	avec	un	colle_f.bmp	pour	sa	fille.	fin	ong	fin	q	p													783	915	642								1
24		Damien	remplissait	un	verre2_f.bmp	avec	une	carafe_o.bmp	de	la	cantine.	ong	fin	ong	q	p							604	851	678												1
25		Marine	remplissait	une	café_f.bmp	avec	une	cafetière_o.bmp	pour	son	ami.	ong	fin	ong	q	p							718	781	565												1
26	David	avait	assemblé	une	chaise_f.bmp	avec	le	tournevis_o.bmp	de	son	père.	fin	fin	ong	q	p																479	526	495						1
27		Marc	effaçait	le	tableau_o.bmp	avec	une	éponge_o.bmp	avant	de	partir.	ong	ong	ong	q	p	775	627	718																1
28	Bernadette	avait	cassé	des	noix_f.bmp	avec	un	cassenoix_f.bmp	sur	la	table.	fin	fin	fin	q	p				637	502	519														1
29		Jeanne	ramassait	les	feuilles_o.bmp	avec	un	rateau_o.bmp	dans	le	jardin.	ong	ong	ong	q	p	570	562	338																1
30	Barthélemy	avait	chaussé	un	sifflet.bmp	avec	une	montre.bmp	pour	le	match.	fillfin	fill	fill	p	q
31		Armand	coupait	des	fleurs_o.bmp	avec	un	sécateur_f.bmp	de	sa	mère.	ong	ong	fin	q	p										out+	477	490										1
32		Gisèle	servait	une	bière_f.bmp	avec	une	tireuse_o.bmp	dans	un	bar.	ong	fin	ong	q	p							662	840	367												1
33		Gaston	perçait	un	troubois_o.bmp	avec	une	perceuse_f.bmp	dans	la	menuiserie.	ong	ong	fin	q	p										481	691	528										1
34		Rolande	écrivait	une	lettre_o.bmp	avec	un	stylo_f.bmp	de	son	père.	ong	ong	fin	q	p										738	861	367										1
35		Antoine	coupait	la	pizza_o.bmp	avec	un	couteaupizza_o.bmp	de	la	pizzeria.	ong	ong	ong	q	p	553	532	892																1
36		Annette	tournait	le	steack_o.bmp	avec	une	fourchette_f.bmp	dans	la	poêle.	ong	ong	fin	q	p										653	622	376										1
37	Yann	avait	séché	le	chien_o.bmp	avec	une	serviette_f.bmp	dans	la	salle de bain.	fin	ong	fin	q	p													773	out+	311								1
38	Arnaud	avait	ouvert	la	bouteillevin1_f.bmp	avec	un	tirebouchon_f.bmp	de	son	père.	fin	fin	fin	q	p				585	564	369														1
39		Marcelle	remplissait	un	verrevin_f.bmp	avec	une	bouteillevin_o.bmp	pour	son	amie.	ong	fin	ong	q	p							618	498	390												1
40	Nadine	avait	rapé	du	fromage_f.bmp	avec	une	rape_f.bmp	dans	la	cuisine.	fin	fin	fin	q	p				671	855	316														1
41		Félicien	lançait	un	frigo.bmp	avec	un	micro.bmp	loin	devant	lui.	fillong	fill	fill	p	q
42		Paule	creusait	un	trousable_o.bmp	avec	une	pelle_f.bmp	dans	le	sable.	ong	ong	fin	q	p										1057	697	374										1
43	Georgette	avait	taillé	un	crayon_o.bmp	avec	un	couteausuisse_f.bmp	de	son	père.	fin	ong	fin	q	p													486	456	390								1
44		Josée	coupait	des	tongs.bmp	avec	un	telephone.bmp	pour	sa	fille.	fillong	fill	fill	p	q
45	Gaspard	avait	plié	une	serviette.bmp	avec	un	mixeur.bmp	dans	la	cuisine.	fillfin	fill	fill	p	q
46		Odette	épluchait	une	pomme_f.bmp	avec	un	économe_o.bmp	dans	la	cuisine.	ong	fin	ong	q	p							770	647	577												1
47		Guillaume	coupait	du	boiscoupé_o.bmp	avec	une	hache_o.bmp	dans	la	forêt.	ong	ong	ong	q	p	835	821	352																1
48		Aurélie	découpait	une	tarte_o.bmp	avec	un	couteautarte_o.bmp	pour	son	anniversaire.	ong	ong	ong	q	p	464	out+	1069																1
49		Serge	retournait	une	crêpe_o.bmp	avec	une	spatule2_o.bmp	de	la	cuisine.	ong	ong	ong	q	p	620	650	585																1
50		Maximilien	remplissait	un	sac.bmp	avec	des	feurouge.bmp	de	son	frère.	fillong	fill	fill	p	q
51		Manon	remplissait	un	verrebière_f.bmp	avec	une	boutbière_o.bmp	dans	la	cuisine.	ong	fin	ong	q	p							636	862	421												1
52		Cyrille	remplissait	un	verre_o.bmp	avec	le	robinet_f.bmp	de	la	cuisine.	ong	ong	fin	q	q																						0
53	Delphine	avait	ouvert	le	cadenas1_f.bmp	avec	une	clé_f.bmp	trouvée	par	terre.	fin	fin	fin	q	p				776	438	out+														1
54		Virginie	peignait	le	mur_o.bmp	avec	un	rouleau_o.bmp	et	un	pinceau.	ong	ong	ong	q	p	out+	422	664																1
55	Thérèse	avait	étalé	le	beurre_f.bmp	avec	un	couteaubeurre_f.bmp	pendant	le	repas.	fin	fin	fin	q	p				854	832	620														1
56		Ambroise	rapait	une	enveloppe.bmp	avec	un	poisson.bmp	peché	ce	matin.	fillong	fill	fill	p	q
57	Solange	avait	colorié	un	image_o.bmp	avec	des	feutres_f.bmp	de	sa	sœur.	fin	ong	fin	q	p													983	487	500								1
58		Firmin	mangeait	une	tapettemouches.bmp	avec	un	lampadaire.bmp	dans	le	jardin.	fillong	fill	fill	p	q
59		Mireille	séchait	ses	cheveux_f.bmp	avec	un	sechecheveux_o.bmp	de	sa	mère.	ong	fin	ong	q	p							737	527	430												1
60		Oriane	promenait	son	chat.bmp	avec	une	balayette.bmp	de	la	garage.	fillong	fill	fill	p	q
61	Aurélien	avait	transporté	les	cartons_o.bmp	avec	un	diable_f.bmp	pour	le	déménagement.	fin	ong	fin	q	p													1198	804	577								1
62	Célestin	avait	coupé	une	barque.bmp	avec	un	sacoche.bmp	de	son	voisin.	fillfin	fill	fill	p	q
63	Blaise	avait	allumé	un	ventilateur.bmp	avec	un	clubdegolf.bmp	de	son	père.	fillfin	fill	fill	p	q
64	Morgane	avait	repassé	la	chemise_o.bmp	avec	un	fer_f.bmp	pour	son	mari.	fin	ong	fin	q	p													869	521	579								1
65	Laure	avait	maquillé	ses	ongles_o.bmp	avec	du	vernis_f.bmp	et	un	pinceau.	fin	ong	fin	q	q																							0
66		Didier	nettoyait	le	sol_o.bmp	avec	une	serpillère_o.bmp	dans	la	cuisine.	ong	ong	ong	q	p	948	639	829																1
67		Benoît	remplissait	un	aquarium_f.bmp	avec	un	seau_o.bmp	dans	le	salon.	ong	fin	ong	q	p							out+	598	404												1
68	Hervé	avait	allumé	le	cigare_f.bmp	avec	une	allumette_f.bmp	de	la	boîte.	fin	fin	fin	q	p				704	736	593														1
69	Sylvain	avait	versé	un	verrelait_f.bmp	avec	une	bouteillelait_f.bmp	sortie	du	frigidaire.	fin	fin	fin	q	p				out+	664	667														1
70		Rosalie	repassait	une	robe.bmp	avec	un	canard.bmp	dans	le	salon.	fillong	fill	fill	p	q
71		Angèle	remplissait	un	tubeessai_o.bmp	avec	un	comptegouttes_f.bmp	dans	le	laboratoire.	ong	ong	fin	q	p										594	748	422										1
72	Pierrick	avait	tondu	la	pelouse_f.bmp	avec	une	tondeuse_o.bmp	qu'il	a	acheté.	fin	fin	ong	q	p																520	434	524						1
73	Yannick	avait	démonté	un	ordinateur_o.bmp	avec	un	tournevis_f.bmp	pour	le	réparer.	fin	ong	fin	q	p													644	511	450								1
74	Adele	avait	lissé	ses	lissé_f.bmp	avec	le	ferlisser_o.bmp	de	sa	soeur.	fin	fin	ong	q	p																553	516	560						1
75	Yannick	avait	mis	du	rougealevres.bmp	avec	un	extincteur.bmp	devant	le	miroir.	fillfin	fill	fill	p	q
76		Gustave	gonflait	un	ballon.bmp	avec	une	laisse.bmp	avant	le	match.	fillong	fill	fill	p	q
77		Emeline	coupait	un	ruban_o.bmp	avec	les	ciseaux_f.bmp	de	son	frère.	ong	ong	fin	q	p										617	402	456										1
78	Aimé	avait	étalé	la	pâte_f.bmp	avec	le	rouleaupatisserie_o.bmp	de	sa	mère.	fin	fin	ong	q	p																548	548	452						1
79		Lucie	nettoyait	la	vaisselle_f.bmp	dans	un	évier_o.bmp	de	la	cuisine.	ong	fin	ong	q	p							760	out+	420												1
80	Josiane	avait	dessiné	un	dessin_f.bmp	avec	des	crayons_f.bmp	achetés	au	marché.	fin	fin	fin	q	p				989	518	417														1
81		Pascale	remplissait	une	piscine_f.bmp	avec	un	tuyau_o.bmp	dans	le	jardin.	ong	fin	ong	q	p							575	792	460												1
82	Luce	avait	terminé	un	puzzle.bmp	avec	un	radiateur.bmp	en	quelques	minutes.	fillfin	fill	fill	p	q
83	Renée	avait	mangé	les	escargots_f.bmp	avec	une	pinceescargots_f.bmp	comme	sa	mère.	fin	fin	fin	q	p				746	526	743														1
84		Honoré	grattait	une	imprimante.bmp	avec	un	trombone.bmp	dans	son	bureau.	fillong	fill	fill	p	q
85		Rodrigue	construisait	un	sacpoubelle.bmp	avec	une	brossedents.bmp	pour	son	frère.	fillong	fill	fill	p	q
86		Loïc	attrapait	le	poisson_f.bmp	avec	un	filet_o.bmp	de	son	oncle.	ong	fin	ong	q	p							328	431	368												1
87	Jean	avait	gonflé	un	cadre.bmp	avec	une	fontaine.bmp	dans	le	jardin.	fillfin	fill	fill	p	q
88		Renaud	rasait	sa	tête_o.bmp	avec	un	rasoir_f.bmp	acheté	la	veille.	ong	ong	fin	q	p										552	319	662										1
89	Philippine	avait	coupé	une	telecommande.bmp	avec	des	baskets.bmp	devant	la	télévision.	fillfin	fill	fill	p	q
90		Angeline	remplissait	un	biberon.bmp	avec	un	violon.bmp	pour	son	bébé.	fillong	fill	fill	p	q
91		Stéphane	remplissait	un	verrebière_o.bmp	avec	une	boutbière_o.bmp	dans	la	cuisine.	ong	ong	ong	q	p	536	488	296																1
92		Laurent	servait	une	bière_o.bmp	avec	une	tireuse_o.bmp	dans	un	bar.	ong	ong	ong	q	p	843	648	947																1
93	Leontine	avait	dessiné	un	dessin_f.bmp	avec	des	crayons_o.bmp	achetés	au	marché.	fin	fin	ong	q	p																779	335	484						1
94		Amaury	fabriquait	un	accordeon.bmp	avec	des	briques.bmp	de	son	voisin.	fillong	fill	fill	p	q
95	Lydie	avait	lissé	ses	lissé_o.bmp	avec	le	ferlisser_f.bmp	de	sa	soeur.	fin	ong	fin	q	p													563	607	252								1
96	Aimée	avait	rapé	du	fromage_f.bmp	avec	une	rape_o.bmp	dans	la	cuisine.	fin	fin	ong	q	p																561	531	454						1
97	Noella	avait	nettoyé	ses	chaussures.bmp	avec	un	char.bmp	après	les	vacances.	fillfin	fill	fill	p	q
98		Clarisse	peignait	le	mur_o.bmp	avec	un	rouleau_f.bmp	et	un	pinceau.	ong	ong	fin	q	p										579	345	702										1
99		Suzette	ouvrait	un	peigne.bmp	avec	une	douche.bmp	pour	se	coiffer.	fillong	fill	fill	p	q
100		Carole	remplissait	un	verre_f.bmp	avec	le	robinet_o.bmp	de	la	cuisine.	ong	fin	ong	q	p							415	554	out+												1
101	Rémy	avait	coupé	le	pain_o.bmp	avec	un	couteau_f.bmp	de	la	cuisine.	fin	ong	fin	q	p													594	357	352								1
102		Mariette	versait	un	surf.bmp	avec	un	papillon.bmp	pour	sa	mère.	fillong	fill	fill	p	q
103	Armel	avait	attrapé	une	minuterie.bmp	avec	des	mouchoirs.bmp	en	papier	blanc.	fillfin	fill	fill	p	q
104	Cédric	avait	assemblé	la	maisonpoup_f.bmp	avec	un	colle_f.bmp	pour	sa	fille.	fin	fin	fin	q	p				677	out+	333														1
105		Séverine	creusait	un	trousable_f.bmp	avec	une	pelle_o.bmp	dans	le	sable.	ong	fin	ong	q	p							378	333	368												1
106		Raymonde	perçait	un	troubois_f.bmp	avec	une	perceuse_o.bmp	dans	la	menuiserie.	ong	fin	ong	q	p							429	432	342												1
107		Gautier	peignait	un	sandwich.bmp	avec	une	balance.bmp	pour	le	repas.	fillong	fill	fill	p	q
108		Martine	remplissait	une	café_o.bmp	avec	une	cafetière_o.bmp	pour	son	ami.	ong	ong	ong	q	p	452	395	322																1
109	Christelle	avait	colorié	un	image_f.bmp	avec	des	feutres_f.bmp	de	sa	sœur.	fin	fin	fin	q	p				486	322	304														1
110	Gilles	avait	lu	le	livre_f.bmp	avec	une	loupe_f.bmp	pour	mieux	voir.	fin	fin	fin	q	p				369	378	900														1
111	Léontine	avait	allumé	une	bougie.bmp	avec	un	oeufauplat.bmp	lors	du	diner.	fillfin	fill	fill	p	q
112	Ghislaine	avait	servi	la	partpizza_o.bmp	avec	une	spatule_f.bmp	avant	de	manger.	fin	ong	fin	q	p													out+	905	367								1
113		Monique	épluchait	une	pomme_o.bmp	avec	un	économe_o.bmp	dans	la	cuisine.	ong	ong	ong	q	p	652	517	298																1
114	Victorine	avait	mangé	des	gateaux.bmp	avec	une	voiture.bmp	pour	le	gouter.	fillfin	fill	fill	p	q
115		Faustine	remplissait	une	trottinette.bmp	avec	un	pont.bmp	pour	se	déplacer.	fillong	fill	fill	p	q
116	Régine	avait	frisé	ses	frisé_o.bmp	avec	un	ferfriser_f.bmp	avant	la	fête.	fin	ong	fin	q	p													473	658	529								1
117	Adrienne	avait	cassé	des	noix_f.bmp	avec	un	cassenoix_o.bmp	sur	la	table.	fin	fin	ong	q	p																597	579	321						1
118	Claudette	avait	ouvert	le	cadenas1_f.bmp	avec	une	clé_o.bmp	trouvée	par	terre.	fin	fin	ong	q	p																625	825	733						1
119		Françoise	nettoyait	la	vaisselle_o.bmp	dans	un	évier_o.bmp	de	la	cuisine.	ong	ong	ong	q	p	734	577	502																1
120	Régis	avait	allumé	la	cigarette_o.bmp	avec	le	briquet_f.bmp	offert	par	Sylvie.	fin	ong	fin	q	p													542	516	550								1
121	Baptiste	avait	étalé	la	pâte_o.bmp	avec	le	rouleaupatisserie_f.bmp	de	sa	mère.	fin	ong	fin	q	p													791	594	out+								1
122	Franck	avait	séché	le	chien_f.bmp	avec	une	serviette_f.bmp	dans	la	salle de bain.	fin	fin	fin	q	p				428	458	367														1
123		Sylvie	séchait	ses	cheveux_o.bmp	avec	un	sechecheveux_o.bmp	de	sa	mère.	ong	ong	ong	q	p	483	378	252																1
124	Alphonse	avait	étalé	le	beurre_f.bmp	avec	un	couteaubeurre_o.bmp	pendant	le	repas.	fin	fin	ong	q	p																373	451	312						1
125		Doriane	construisait	une	maison.bmp	avec	une	cuillere.bmp	et	un	tournevis.	fillong	fill	fill	p	q
126	Colette	avait	repassé	la	chemise_f.bmp	avec	un	fer_f.bmp	pour	son	mari.	fin	fin	fin	q	p				306	467	352														1
127	Maxime	avait	transporté	les	cartons_f.bmp	avec	un	diable_f.bmp	pour	le	déménagement.	fin	fin	fin	q	p				405	463	319														1
128	Anthony	avait	assemblé	une	chaise_o.bmp	avec	le	tournevis_f.bmp	de	son	père.	fin	ong	fin	q	p													748	605	392								1
129		Eugénie	retournait	une	crêpe_o.bmp	avec	une	spatule2_f.bmp	de	la	cuisine.	ong	ong	fin	q	p										659	565	544										1
130	Marise	avait	tourné	une	cabane.bmp	avec	un	scarabee.bmp	et	un	papillon.	fillfin	fill	fill	p	q
131		Fabienne	remplissait	un	tubeessai_f.bmp	avec	un	comptegouttes_o.bmp	dans	le	laboratoire.	ong	fin	ong	q	p							775	584	459												1
132	Élodie	avait	maquillé	ses	ongles_f.bmp	avec	du	vernis_f.bmp	et	un	pinceau.	fin	fin	fin	q	q																				0
133		Sébastien	remplissait	un	verrevin_o.bmp	avec	une	bouteillevin_o.bmp	pour	son	amie.	ong	ong	ong	q	p	696	368	324																1
134		Armelle	nettoyait	le	sol_o.bmp	avec	une	serpillère_f.bmp	dans	la	cuisine.	ong	ong	fin	q	p										582	out+	265										1
135	Romain	avait	taillé	un	crayon_f.bmp	avec	un	couteausuisse_f.bmp	de	son	père.	fin	fin	fin	q	p				608	out+	280														1
136		Brice	coupait	du	boiscoupé_o.bmp	avec	une	hache_f.bmp	dans	la	forêt.	ong	ong	fin	q	p										356	423	437										1
137		Gwenaelle	construisait	un	chateausable_o.bmp	avec	une	pelle2_f.bmp	sur	la	plage.	ong	ong	fin	q	p										455	524	451										1
138	Aurore	avait	gratté	le	ticket_o.bmp	avec	une	pièce_f.bmp	sortie	du	porte-monnaie.	fin	ong	fin	q	p													516	690	531								1
139		Fabien	écrivait	une	lettre_f.bmp	avec	un	stylo_o.bmp	de	son	père.	ong	fin	ong	q	p							783	381	347												1
140	Gaétane	avait	écrit	un	savon.bmp	avec	un	sacamain.bmp	et	un	stylo.	fillfin	fill	fill	p	q
141		Yvonne	coupait	un	ruban_f.bmp	avec	les	ciseaux_o.bmp	de	son	frère.	ong	fin	ong	q	p							417	471	332												1
142		Sacha	mangeait	un	yaourt.bmp	avec	une	agrafeuse.bmp	dans	la	cuisine.	fillong	fill	fill	p	q
143	Florent	avait	tondu	la	pelouse_o.bmp	avec	une	tondeuse_f.bmp	qu'il	a	acheté.	fin	ong	fin	q	p													588	439	526								1
144		Marguerite	remplissait	une	salière_f.bmp	avec	un	entonnoir_o.bmp	avant	de	manger.	ong	fin	ong	q	p							610	676	619												1
145		Christophe	remplissait	un	verre2_o.bmp	avec	une	carafe_o.bmp	de	la	cantine.	ong	ong	ong	q	p	418	529	478																1
146	Augustin	avait	allumé	le	cigare_f.bmp	avec	une	allumette_o.bmp	de	la	boîte.	fin	fin	ong	q	p																509	467	363						1
147		Timothee	cuisait	un	cake.bmp	avec	un	arbre.bmp	dans	le	four.	fillong	fill	fill	p	q
148	Flavie	avait	mangé	les	escargots_f.bmp	avec	une	pinceescargots_o.bmp	comme	sa	mère.	fin	fin	ong	q	p																636	666	306						1
149		Hugues	coupait	la	pizza_o.bmp	avec	un	couteaupizza_f.bmp	de	la	pizzeria.	ong	ong	fin	q	p										468	502	1282										1
150	Simon	avait	versé	un	verrelait_f.bmp	avec	une	bouteillelait_o.bmp	sortie	du	frigidaire.	fin	fin	ong	q	p																444	339	718						1
151		Mathilde	tournait	le	steack_f.bmp	avec	une	fourchette_o.bmp	dans	la	poêle.	ong	fin	ong	q	p							866	424	349												1
152	Ghislain	avait	ouvert	la	bouteillevin1_f.bmp	avec	un	tirebouchon_o.bmp	de	son	père.	fin	fin	ong	q	p																388	779	537						1
153	Henri	avait	démonté	un	ordinateur_f.bmp	avec	un	tournevis_f.bmp	pour	le	réparer.	fin	fin	fin	q	p				672	352	336														1
154		Éliane	coupait	des	fleurs_f.bmp	avec	un	sécateur_o.bmp	de	sa	mère.	ong	fin	ong	q	p							428	399	558												1
155	Rosette	avait	séché	un	chapeau.bmp	avec	une	boucleoreille.bmp	de	sa	mère.	fillfin	fill	fill	p	q
156		Margot	effaçait	le	tableau_o.bmp	avec	une	éponge_f.bmp	avant	de	partir.	ong	ong	fin	q	p										545	417	568										1
157	Heloise	avait	retiré	le	couvercle_f.bmp	avec	une	manique_o.bmp	en	faisant	attention.	fin	fin	ong	q	p																676	496	out+						1
158	Jean-Luc	avait	servi	le	ragout_f.bmp	avec	une	louche_f.bmp	pour	le	diner.	fin	fin	fin	q	p				389	531	338														1
159	Luc	avait	chaussé	ses	chaussure_o.bmp	avec	le	chaussepied_f.bmp	pendu	à	l'entrée.	fin	ong	fin	q	p													408	371	460								1
160		Clémentine	découpait	une	tarte_o.bmp	avec	un	couteautarte_f.bmp	pour	son	anniversaire.	ong	ong	fin	q	p										492	733	561										1
161	Hortense	avait	servi	du	the.bmp	avec	une	cheminee.bmp	pour	sa	grand-mère.	fillfin	fill	fill	p	q
162		Jacques	remplissait	un	aquarium_o.bmp	avec	un	seau_o.bmp	dans	le	salon.	ong	ong	ong	q	p	895	555	291																1
163		Frédéric	remplissait	une	piscine_o.bmp	avec	un	tuyau_o.bmp	dans	le	jardin.	ong	ong	ong	q	p	660	491	308																1
164		Charline	ramassait	les	feuilles_o.bmp	avec	un	rateau_f.bmp	dans	le	jardin.	ong	ong	fin	q	p										589	374	366										1
165		Bénédicte	remplissait	un	verrebière_o.bmp	avec	une	boutbière_f.bmp	dans	la	cuisine.	ong	ong	fin	q	p										567	602	974										1
166		Joëlle	nettoyait	le	sol_f.bmp	avec	une	serpillère_o.bmp	dans	la	cuisine.	ong	fin	ong	q	p							714	386	310												1
167	Grégoire	avait	taillé	un	crayon_f.bmp	avec	un	couteausuisse_o.bmp	de	son	père.	fin	fin	ong	q	p																540	325	333						1
168		Lionel	rasait	sa	tête_f.bmp	avec	un	rasoir_o.bmp	acheté	la	veille.	ong	fin	ong	q	p							366	436	395												1
169		Olivier	coupait	des	fleurs_o.bmp	avec	un	sécateur_o.bmp	de	sa	mère.	ong	ong	ong	q	p	613	596	609																1
170		Julien	remplissait	un	verre_o.bmp	avec	le	robinet_o.bmp	de	la	cuisine.	ong	ong	ong	q	p	499	500	354																1
171	Clothilde	avait	nettoyé	des	lunettes.bmp	avec	un	carnetnotes.bmp	chez	le	médecin.	fillfin	fill	fill	p	q
172	Étienne	avait	retiré	le	couvercle_o.bmp	avec	une	manique_f.bmp	en	faisant	attention.	fin	ong	fin	q	p													684	293	533								1
173		Micheline	ramassait	les	feuilles_f.bmp	avec	un	rateau_o.bmp	dans	le	jardin.	ong	fin	ong	q	p							449	473	365												1
174		Odile	découpait	une	tarte_f.bmp	avec	un	couteautarte_o.bmp	pour	son	anniversaire.	ong	fin	ong	q	p							551	549	644												1
175	Josette	avait	lissé	ses	lissé_f.bmp	avec	le	ferlisser_f.bmp	de	sa	soeur.	fin	fin	fin	q	p				293	511	354														1
176	Edwige	avait	séché	le	chien_f.bmp	avec	une	serviette_o.bmp	dans	la	salle de bain.	fin	fin	ong	q	p																471	598	307						1
177	Émile	avait	allumé	le	cigare_o.bmp	avec	une	allumette_f.bmp	de	la	boîte.	fin	ong	fin	q	p													529	362	out+								1
178		Désiré	taillait	des	dominos.bmp	avec	un	ballonrugby.bmp	sur	la	lune.	fillong	fill	fill	p	q
179	Marie	avait	servi	une	glace.bmp	avec	un	cintre.bmp	sur	le	trottoir.	fillfin	fill	fill	p	q
180		Fernande	remplissait	une	piscine_o.bmp	avec	un	tuyau_f.bmp	dans	le	jardin.	ong	ong	fin	q	p										348	559	486										1
181		Dominique	perçait	un	troubois_o.bmp	avec	une	perceuse_o.bmp	dans	la	menuiserie.	ong	ong	ong	q	p	505	609	517																1
182		Sylvaine	lisait	son	agenda.bmp	avec	un	canape.bmp	du	père	noël.	fillong	fill	fill	p	q
183	Paulette	avait	gratté	le	ticket_f.bmp	avec	une	pièce_f.bmp	sortie	du	porte-monnaie.	fin	fin	fin	q	p				676	638	242														1
184		Véronique	tournait	le	steack_o.bmp	avec	une	fourchette_o.bmp	dans	la	poêle.	ong	ong	ong	q	p	374	435	410																1
185		Noé	nettoyait	un	velo.bmp	avec	une	canne.bmp	de	son	père.	fillong	fill	fill	p	q
186		Céline	creusait	un	trousable_o.bmp	avec	une	pelle_o.bmp	dans	le	sable.	ong	ong	ong	q	p	552	517	277																1
187	Ninon	avait	lissé	une	raquette.bmp	avec	un	vase.bmp	sur	le	toît	fillfin	fill	fill	p	q
188		Édouard	remplissait	une	café_o.bmp	avec	une	cafetière_f.bmp	pour	son	ami.	ong	ong	fin	q	p										661	440	331										1
189	Perrine	avait	maquillé	ses	ongles_f.bmp	avec	du	vernis_o.bmp	et	un	pinceau.	fin	fin	ong	q	q																								0
190	Raoul	avait	versé	un	verrelait_o.bmp	avec	une	bouteillelait_f.bmp	sortie	du	frigidaire.	fin	ong	fin	q	p													664	712	846								1
191	Yolande	avait	ouvert	le	cadenas1_o.bmp	avec	une	clé_f.bmp	trouvée	par	terre.	fin	ong	fin	q	p													478	679	278								1
192	Lisette	avait	percé	une	épinglenourisse.bmp	avec	un	panier2.bmp	de	sa	sœur.	fillfin	fill	fill	p	q
193		Théophile	mangeait	un	berceau.bmp	avec	un	noeudpapillon.bmp	autour	du	pied.	fillong	fill	fill	p	q
194	Alphonsine	avait	frisé	un	globe.bmp	avec	un	carton.bmp	dans	le	four.	fillfin	fill	fill	p	q
195	Gaétan	avait	ouvert	la	bouteillevin1_o.bmp	avec	un	tirebouchon_f.bmp	de	son	père.	fin	ong	fin	q	p													366	355	322								1
196		Apolline	allumait	un	egouttoir.bmp	avec	un	panier.bmp	dans	le	jardin.	fillong	fill	fill	p	q
197		Juliette	construisait	un	chateausable_f.bmp	avec	une	pelle2_o.bmp	sur	la	plage.	ong	fin	ong	q	p							727	414	327												1
198		Thibault	épluchait	une	pomme_o.bmp	avec	un	économe_f.bmp	dans	la	cuisine.	ong	ong	fin	q	p										419	358	282										1
199	Reine	avait	colorié	un	image_f.bmp	avec	des	feutres_o.bmp	de	sa	sœur.	fin	fin	ong	q	p																466	668	471						1
200		Lucienne	coupait	la	pizza_f.bmp	avec	un	couteaupizza_o.bmp	de	la	pizzeria.	ong	fin	ong	q	p							514	374	526												1
201		Bastien	remplissait	un	aquarium_o.bmp	avec	un	seau_f.bmp	dans	le	salon.	ong	ong	fin	q	p										406	320	406										1
202		Rosine	versait	un	avion.bmp	avec	une	machineacafe.bmp	de	son	enfance.	fillong	fill	fill	p	q
203		Antoinette	séchait	ses	cheveux_o.bmp	avec	un	sechecheveux_f.bmp	de	sa	mère.	ong	ong	fin	q	p										536	320	652										1
204	Paul	avait	tondu	la	pelouse_f.bmp	avec	une	tondeuse_f.bmp	qu'il	a	acheté.	fin	fin	fin	q	p				471	389	out+														1
205		Pascal	remplissait	un	tubeessai_o.bmp	avec	un	comptegouttes_o.bmp	dans	le	laboratoire.	ong	ong	ong	q	p	506	503	384																1
206		René	attrapait	le	poisson_o.bmp	avec	un	filet_o.bmp	de	son	oncle.	ong	ong	ong	q	p	507	547	858																1
207	Rodolphe	avait	servi	le	ragout_f.bmp	avec	une	louche_o.bmp	pour	le	diner.	fin	fin	ong	q	p																343	428	328						1
208	Suzanne	avait	étalé	la	pâte_f.bmp	avec	le	rouleaupatisserie_f.bmp	de	sa	mère.	fin	fin	fin	q	p				491	353	245														1
209		Fernand	nettoyait	la	vaisselle_o.bmp	dans	un	évier_f.bmp	de	la	cuisine.	ong	ong	fin	q	p										524	329	794										1
210		Noël	servait	une	bière_o.bmp	avec	une	tireuse_f.bmp	dans	un	bar.	ong	ong	fin	q	p										610	697	682										1
211	Edmond	avait	assemblé	la	maisonpoup_f.bmp	avec	un	colle_o.bmp	pour	sa	fille.	fin	fin	ong	q	p																786	665	336						1
212		Lucien	coupait	du	boiscoupé_f.bmp	avec	une	hache_o.bmp	dans	la	forêt.	ong	fin	ong	q	p							344	299	392												1
213	Fabrice	avait	assemblé	une	chaise_f.bmp	avec	le	tournevis_f.bmp	de	son	père.	fin	fin	fin	q	p				597	532	325														1
214	Sidonie	avait	creusé	une	calculatrice.bmp	avec	une	boitebijoux.bmp	chez	le	boulanger.	fillfin	fill	fill	p	q
215		François	écrivait	une	lettre_o.bmp	avec	un	stylo_o.bmp	de	son	père.	ong	ong	ong	q	p	440	612	1482																1
216		Camille	remplissait	un	verrevin_o.bmp	avec	une	bouteillevin_f.bmp	pour	son	amie.	ong	ong	fin	q	p										399	505	811										1
217	Dorothée	avait	lu	le	livre_f.bmp	avec	une	loupe_o.bmp	pour	mieux	voir.	fin	fin	ong	q	p																695	479	720						1
218	Eloi	avait	étalé	un	volant.bmp	avec	une	boiteoutils.bmp	sur	la	plage.	fillfin	fill	fill	p	q
219	Albert	avait	démonté	un	ordinateur_f.bmp	avec	un	tournevis_o.bmp	pour	le	réparer.	fin	fin	ong	q	p																566	433	375						1
220		Vivien	envoyait	des	ballons.bmp	avec	un	grillepain.bmp	dans	le	ciel.	fillong	fill	fill	p	q
221		Gilberte	remplissait	un	verre2_o.bmp	avec	une	carafe_f.bmp	de	la	cantine.	ong	ong	fin	q	p										601	874	342										1
222	Sylviane	avait	rapé	du	fromage_o.bmp	avec	une	rape_f.bmp	dans	la	cuisine.	fin	ong	fin	q	p													592	398	564								1
223	Corentin	avait	dessiné	un	dessin_o.bmp	avec	des	crayons_f.bmp	achetés	au	marché.	fin	ong	fin	q	p													960	546	497								1
224		Sandrine	coupait	un	ruban_o.bmp	avec	les	ciseaux_o.bmp	de	son	frère.	ong	ong	ong	q	p	599	358	304																1
225		Amélie	peignait	le	mur_f.bmp	avec	un	rouleau_o.bmp	et	un	pinceau.	ong	fin	ong	q	p							885	473	556												1
226	Basile	avait	arrosé	une	plante.bmp	avec	un	piano.bmp	de	sa	mère.	fillfin	fill	fill	p	q
227		Thierry	remplissait	une	salière_o.bmp	avec	un	entonnoir_o.bmp	avant	de	manger.	ong	ong	ong	q	p	367	442	out+																1
228		Angélique	retournait	une	crêpe_f.bmp	avec	une	spatule2_o.bmp	de	la	cuisine.	ong	fin	ong	q	p							out+	473	265												1
229	Noémie	avait	étalé	le	beurre_o.bmp	avec	un	couteaubeurre_f.bmp	pendant	le	repas.	fin	ong	fin	q	p													801	606	397								1
230	Marceline	avait	mangé	des	chocolats.bmp	avec	un	microscope.bmp	dans	la	prairie.	fillfin	fill	fill	p	q
231	Patrice	avait	chaussé	ses	chaussure_f.bmp	avec	le	chaussepied_f.bmp	pendu	à	l'entrée.	fin	fin	fin	q	p				336	330	311														1
232	Frédérique	avait	cassé	des	noix_o.bmp	avec	un	cassenoix_f.bmp	sur	la	table.	fin	ong	fin	q	p													448	611	392								1
233		Victoire	versait	du	coca.bmp	dans	un	appareilphoto.bmp	dans	la	piscine.	fillong	fill	fill	p	q
234	Geneviève	avait	frisé	ses	frisé_f.bmp	avec	un	ferfriser_f.bmp	avant	la	fête.	fin	fin	fin	q	p				465	385	292														1
235	Auguste	avait	transporté	les	cartons_f.bmp	avec	un	diable_o.bmp	pour	le	déménagement.	fin	fin	ong	q	p																496	568	515						1
236	Claudine	avait	servi	la	partpizza_f.bmp	avec	une	spatule_f.bmp	avant	de	manger.	fin	fin	fin	q	p				373	585	695														1
237	Florentin	avait	préparé	des	popcorn.bmp	avec	une	lampetorche.bmp	dans	la	voiture.	fillfin	fill	fill	p	q
238	Mathieu	avait	allumé	la	cigarette_f.bmp	avec	le	briquet_f.bmp	offert	par	Sylvie.	fin	fin	fin	q	p				345	236	473														1
239	Clémence	avait	mangé	les	escargots_o.bmp	avec	une	pinceescargots_f.bmp	comme	sa	mère.	fin	ong	fin	q	p													444	344	482								1
240		Laurette	étalait	une	bague.bmp	avec	une	pelleteuse.bmp	dans	la	cuisine.	fillong	fill	fill	p	q
241	Claire	avait	coupé	le	pain_f.bmp	avec	un	couteau_f.bmp	de	la	cuisine.	fin	fin	fin	q	p				271	305	267														1
242	Axelle	avait	repassé	la	chemise_f.bmp	avec	un	fer_o.bmp	pour	son	mari.	fin	fin	ong	q	p																387	328	221						1
243		Albertine	fermait	les	volets.bmp	avec	des	chaussettes.bmp	dans	un	avion.	fillong	fill	fill	p	q
244		Adrien	effaçait	le	tableau_f.bmp	avec	une	éponge_o.bmp	avant	de	partir.	ong	fin	ong	q	p							405	362	525												1
																	596.897	536.828	539.724	541.481	501.481	420.222	588	528.276	439.966	558.5	543.607	539.25	657.75	552.143	476.333	546.704	543.643	452.889	1	0.966667	1	0.966667	0.966667	0.966667

## Sheet: B1.8
																	ongcong			fincong			ongobinc			ongininc			finobinc			finininc			Acc
Block	Word1	Word2	Word3	Word4	PicObject	Word6	Word7	PicInst	Word9	Word10	Word11	CondVerb	CondObject	CondInst	CorrResp	Response1.RESP	Image1.RT	Image2.RT	Response1.RT	Image1.RT	Image2.RT	Response1.RT	Image1.RT	Image2.RT	Response1.RT	Image1.RT	Image2.RT	Response1.RT	Image1.RT	Image2.RT	Response1.RT	Image1.RT	Image2.RT	Response1.RT	AccOngCong	AccFinCong	AccOngObInc	AccOngInInc	AccFinObInc	AccFinInInc
5	Armelle	avait	nettoyé	le	sol_f.bmp	avec	une	serpillère_o.bmp	dans	la	cuisine.	fin	fin	ong	p	p																674	673	953						1
6		Alphonse	étalait	le	beurre_o.bmp	avec	un	couteaubeurre_f.bmp	pendant	le	repas.	ong	ong	fin	p	p										out+	1096	973										1
7	Loïc	avait	attrapé	le	poisson_o.bmp	avec	un	filet_f.bmp	de	son	oncle.	fin	ong	fin	p	p													751	739	877								1
8		Romain	taillait	un	crayon_o.bmp	avec	un	couteausuisse_o.bmp	de	son	père.	ong	ong	ong	p	p	884	699	832																1
9	Mathilde	avait	tourné	le	steack_o.bmp	avec	une	fourchette_f.bmp	dans	la	poêle.	fin	ong	fin	p	p													1032	585	out+								1
10	Éliane	avait	coupé	des	fleurs_o.bmp	avec	un	sécateur_f.bmp	de	sa	mère.	fin	ong	fin	p	p													719	556	887								1
11		Colette	repassait	la	chemise_o.bmp	avec	un	fer_o.bmp	pour	son	mari.	ong	ong	ong	p	p	out+	655	681																1
12		Maxime	transportait	les	cartons_o.bmp	avec	un	diable_o.bmp	pour	le	déménagement.	ong	ong	ong	p	p	755	out+	649																1
13	Renaud	avait	rasé	sa	tête_f.bmp	avec	un	rasoir_o.bmp	acheté	la	veille.	fin	fin	ong	p	p																606	801	1070						1
14	Sylvie	avait	séché	ses	cheveux_f.bmp	avec	un	sechecheveux_f.bmp	de	sa	mère.	fin	fin	fin	p	p				640	567	951														1
15	Gwenaelle	avait	construit	un	chateausable_f.bmp	avec	une	pelle2_o.bmp	sur	la	plage.	fin	fin	ong	p	p																704	509	1430						1
16	Monique	avait	épluché	une	pomme_f.bmp	avec	un	économe_f.bmp	dans	la	cuisine.	fin	fin	fin	p	p				565	655	951														1
17	Fabien	avait	écrit	une	lettre_o.bmp	avec	un	stylo_f.bmp	de	son	père.	fin	ong	fin	p	p													818	out+	884								1
18		Amaury	fabriquait	un	accordeon.bmp	avec	des	briques.bmp	de	son	voisin.	fillong	fill	fill	q	q
19	Séverine	avait	creusé	un	trousable_o.bmp	avec	une	pelle_f.bmp	dans	le	sable.	fin	ong	fin	p	p													215	502	815								1
20		Anthony	assemblait	une	chaise_f.bmp	avec	le	tournevis_o.bmp	de	son	père.	ong	fin	ong	p	p							out+	856	837												1
21		Élodie	maquillait	ses	ongles_o.bmp	avec	du	vernis_o.bmp	et	un	pinceau.	ong	ong	ong	p	p	744	380	926																1
22	Clarisse	avait	peint	le	mur_f.bmp	avec	un	rouleau_o.bmp	et	un	pinceau.	fin	fin	ong	p	p																812	922	1016						1
23	Stéphane	avait	rempli	un	verrebière_f.bmp	avec	une	boutbière_f.bmp	dans	la	cuisine.	fin	fin	fin	p	p				692	589	589														1
24		Heloise	retirait	le	couvercle_o.bmp	avec	une	manique_f.bmp	en	faisant	attention.	ong	ong	fin	p	p										844	688	891										1
25		Faustine	remplissait	une	trottinette.bmp	avec	un	pont.bmp	pour	se	déplacer.	fillong	fill	fill	q	q
26	Hugues	avait	coupé	la	pizza_f.bmp	avec	un	couteaupizza_o.bmp	de	la	pizzeria.	fin	fin	ong	p	p																513	397	833						1
27		Gautier	peignait	un	sandwich.bmp	avec	une	balance.bmp	pour	le	repas.	fillong	fill	fill	q	q
28		Adrienne	cassait	des	noix_o.bmp	avec	un	cassenoix_f.bmp	sur	la	table.	ong	ong	fin	p	p										426	404	794										1
29	Carole	avait	rempli	un	verre_o.bmp	avec	le	robinet_f.bmp	de	la	cuisine.	fin	ong	fin	p	p													786	562	970								1
30		Rodrigue	construisait	un	sacpoubelle.bmp	avec	une	brossedents.bmp	pour	son	frère.	fillong	fill	fill	q	q
31		Rémy	coupait	le	pain_f.bmp	avec	un	couteau_o.bmp	de	la	cuisine.	ong	fin	ong	p	p							447	383	897												1
32	Laurent	avait	servi	une	bière_f.bmp	avec	une	tireuse_f.bmp	dans	un	bar.	fin	fin	fin	p	p				517	379	599														1
33		Christelle	coloriait	un	image_o.bmp	avec	des	feutres_o.bmp	de	sa	sœur.	ong	ong	ong	p	p	396	332	865																1
34		Gilles	lisait	le	livre_o.bmp	avec	une	loupe_o.bmp	pour	mieux	voir.	ong	ong	ong	p	p	390	780	862																1
35		Doriane	construisait	une	maison.bmp	avec	une	cuillere.bmp	et	un	tournevis.	fillong	fill	fill	q	q
36	Brice	avait	coupé	du	boiscoupé_f.bmp	avec	une	hache_o.bmp	dans	la	forêt.	fin	fin	ong	p	p																467	415	1219						1
37	Marguerite	avait	rempli	une	salière_o.bmp	avec	un	entonnoir_f.bmp	avant	de	manger.	fin	ong	fin	p	p													727	out+	1001								1
38		Lydie	lissait	ses	lissé_f.bmp	avec	le	ferlisser_o.bmp	de	sa	soeur.	ong	fin	ong	p	p							out+	608	762												1
39	Clémentine	avait	découpé	une	tarte_f.bmp	avec	un	couteautarte_o.bmp	pour	son	anniversaire.	fin	fin	ong	p	p																546	572	1117						1
40		Angeline	remplissait	un	biberon.bmp	avec	un	violon.bmp	pour	son	bébé.	fillong	fill	fill	q	q
41		Régine	frisait	ses	frisé_f.bmp	avec	un	ferfriser_o.bmp	avant	la	fête.	ong	fin	ong	p	p							578	574	1218												1
42		Luc	chaussait	ses	chaussure_f.bmp	avec	le	chaussepied_o.bmp	pendu	à	l'entrée.	ong	fin	ong	p	p							272	206	1101												1
43		Régis	allumait	la	cigarette_f.bmp	avec	le	briquet_o.bmp	offert	par	Sylvie.	ong	fin	ong	p	p							707	438	976												1
44		Flavie	mangeait	les	escargots_o.bmp	avec	une	pinceescargots_f.bmp	comme	sa	mère.	ong	ong	fin	p	p										670	out+	1525										1
45		Suzette	ouvrait	un	peigne.bmp	avec	une	douche.bmp	pour	se	coiffer.	fillong	fill	fill	q	q
46	Raymonde	avait	percé	un	troubois_o.bmp	avec	une	perceuse_f.bmp	dans	la	menuiserie.	fin	ong	fin	p	p													782	747	889								1
47		Jean-Luc	servait	le	ragout_o.bmp	avec	une	louche_o.bmp	pour	le	diner.	ong	ong	ong	p	p	185	489	809																1
48	Léontine	avait	allumé	une	bougie.bmp	avec	un	oeufauplat.bmp	lors	du	diner.	fillfin	fill	fill	q	q
49		Aimée	rapait	du	fromage_o.bmp	avec	une	rape_f.bmp	dans	la	cuisine.	ong	ong	fin	p	p										454	541	1104										1
50		Aurore	grattait	le	ticket_f.bmp	avec	une	pièce_o.bmp	sortie	du	porte-monnaie.	ong	fin	ong	p	p							108	716	961												1
51		Mariette	versait	un	surf.bmp	avec	un	papillon.bmp	pour	sa	mère.	fillong	fill	fill	q	q
52		Leontine	dessinait	un	dessin_o.bmp	avec	des	crayons_f.bmp	achetés	au	marché.	ong	ong	fin	p	p										230	405	977										1
53	Martine	avait	rempli	une	café_f.bmp	avec	une	cafetière_f.bmp	pour	son	ami.	fin	fin	fin	p	p				345	296	940														1
54	Armel	avait	attrapé	une	minuterie.bmp	avec	des	mouchoirs.bmp	en	papier	blanc.	fillfin	fill	fill	q	q
55	Gaétane	avait	écrit	un	savon.bmp	avec	un	sacamain.bmp	et	un	stylo.	fillfin	fill	fill	q	q
56	Christophe	avait	rempli	un	verre2_f.bmp	avec	une	carafe_f.bmp	de	la	cantine.	fin	fin	fin	p	p				484	413	out+														1
57	Philippine	avait	coupé	une	telecommande.bmp	avec	des	baskets.bmp	devant	la	télévision.	fillfin	fill	fill	q	q
58		Florent	tondait	la	pelouse_f.bmp	avec	une	tondeuse_o.bmp	qu'il	a	acheté.	ong	fin	ong	p	p							489	203	955												1
59	Victorine	avait	mangé	des	gateaux.bmp	avec	une	voiture.bmp	pour	le	gouter.	fillfin	fill	fill	q	q
60		Ghislaine	servait	la	partpizza_f.bmp	avec	une	spatule_o.bmp	avant	de	manger.	ong	fin	ong	p	p							495	out+	976												1
61	Sébastien	avait	rempli	un	verrevin_f.bmp	avec	une	bouteillevin_f.bmp	pour	son	amie.	fin	fin	fin	p	p				518	200	840														1
62	Françoise	avait	nettoyé	la	vaisselle_f.bmp	dans	un	évier_f.bmp	de	la	cuisine.	fin	fin	fin	p	p				668	out+	872														1
63	Noella	avait	nettoyé	ses	chaussures.bmp	avec	un	char.bmp	après	les	vacances.	fillfin	fill	fill	q	q
64	Fabienne	avait	rempli	un	tubeessai_o.bmp	avec	un	comptegouttes_f.bmp	dans	le	laboratoire.	fin	ong	fin	p	p													710	832	834								1
65		Simon	servait	un	verrelait_o.bmp	avec	une	bouteillelait_f.bmp	sortie	du	frigidaire.	ong	ong	fin	p	p										605	608	962										1
66	Margot	avait	effacé	le	tableau_f.bmp	avec	une	éponge_o.bmp	avant	de	partir.	fin	fin	ong	p	p																546	829	749						1
67		Ghislain	ouvrait	la	bouteillevin1_o.bmp	avec	un	tirebouchon_f.bmp	de	son	père.	ong	ong	fin	p	p										656	576	934										1
68		Franck	séchait	le	chien_o.bmp	avec	une	serviette_o.bmp	dans	la	salle de bain.	ong	ong	ong	p	p	691	827	out+																1
69	Jacques	avait	rempli	un	aquarium_f.bmp	avec	un	seau_f.bmp	dans	le	salon.	fin	fin	fin	p	p				833	494	925														1
70		Augustin	allumait	le	cigare_o.bmp	avec	une	allumette_f.bmp	de	la	boîte.	ong	ong	fin	p	p										640	737	1049										1
71	Yvonne	avait	coupé	un	ruban_o.bmp	avec	les	ciseaux_f.bmp	de	son	frère.	fin	ong	fin	p	p													607	462	907								1
72	Charline	avait	ramassé	les	feuilles_f.bmp	avec	un	rateau_o.bmp	dans	le	jardin.	fin	fin	ong	p	p																out+	469	835						1
73		Baptiste	étalait	la	pâte_f.bmp	avec	le	rouleaupatisserie_o.bmp	de	sa	mère.	ong	fin	ong	p	p							75	615	681												1
74		Henri	démontait	un	ordinateur_o.bmp	avec	un	tournevis_o.bmp	pour	le	réparer.	ong	ong	ong	p	p	759	405	716																1
75	Rosette	avait	séché	un	chapeau.bmp	avec	une	boucleoreille.bmp	de	sa	mère.	fillfin	fill	fill	q	q
76		Cédric	assemblait	la	maisonpoup_o.bmp	avec	un	colle_o.bmp	pour	sa	fille.	ong	ong	ong	p	p	640	138	690																1
77	Jean	avait	gonflé	un	cadre.bmp	avec	une	fontaine.bmp	dans	le	jardin.	fillfin	fill	fill	q	q
78	Marise	avait	tourné	une	cabane.bmp	avec	un	scarabee.bmp	et	un	papillon.	fillfin	fill	fill	q	q
79		Sacha	mangeait	un	yaourt.bmp	avec	une	agrafeuse.bmp	dans	la	cuisine.	fillong	fill	fill	q	q
80		Claudette	ouvrait	le	cadenas1_o.bmp	avec	une	clé_f.bmp	trouvée	par	terre.	ong	ong	fin	p	p										656	649	867										1
81	Eugénie	avait	retourné	une	crêpe_f.bmp	avec	une	spatule2_o.bmp	de	la	cuisine.	fin	fin	ong	p	p																out+	out+	out+						1
82	Hortense	avait	servi	du	the.bmp	avec	une	cheminee.bmp	pour	sa	grand-mère.	fillfin	fill	fill	q	q
83		Timothee	cuisait	un	cake.bmp	avec	un	arbre.bmp	dans	le	four.	fillong	fill	fill	q	q
84	Frédéric	avait	rempli	une	piscine_f.bmp	avec	un	tuyau_f.bmp	dans	le	jardin.	fin	fin	fin	p	p				out+	out+	966														1
85	Joëlle	avait	nettoyé	le	sol_o.bmp	avec	une	serpillère_f.bmp	dans	la	cuisine.	fin	ong	fin	p	p													1198	1063	out+								1
86	Micheline	avait	ramassé	les	feuilles_o.bmp	avec	un	rateau_f.bmp	dans	le	jardin.	fin	ong	fin	p	p													620	597	790								1
87		Théophile	mangeait	un	berceau.bmp	avec	un	noeudpapillon.bmp	autour	du	pied.	fillong	fill	fill	q	q
88		Étienne	retirait	le	couvercle_f.bmp	avec	une	manique_o.bmp	en	faisant	attention.	ong	fin	ong	p	p							578	396	716												1
89	Adrien	avait	effacé	le	tableau_o.bmp	avec	une	éponge_f.bmp	avant	de	partir.	fin	ong	fin	p	p													out+	670	833								1
90		Sylviane	rapait	du	fromage_f.bmp	avec	une	rape_o.bmp	dans	la	cuisine.	ong	fin	ong	p	p							408	513	736												1
91	Lionel	avait	rasé	sa	tête_o.bmp	avec	un	rasoir_f.bmp	acheté	la	veille.	fin	ong	fin	p	p													678	397	1144								1
92		Yolande	ouvrait	le	cadenas1_f.bmp	avec	une	clé_o.bmp	trouvée	par	terre.	ong	fin	ong	p	p							448	419	616												1
93	Bastien	avait	rempli	un	aquarium_f.bmp	avec	un	seau_o.bmp	dans	le	salon.	fin	fin	ong	p	p																569	397	730						1
94	Céline	avait	creusé	un	trousable_f.bmp	avec	une	pelle_f.bmp	dans	le	sable.	fin	fin	fin	p	p				438	568	623														1
95	Sidonie	avait	creusé	une	calculatrice.bmp	avec	une	boitebijoux.bmp	chez	le	boulanger.	fillfin	fill	fill	q	q
96	Bénédicte	avait	rempli	un	verrebière_f.bmp	avec	une	boutbière_o.bmp	dans	la	cuisine.	fin	fin	ong	p	p																568	558	1287						1
97	Clothilde	avait	nettoyé	des	lunettes.bmp	avec	un	carnetnotes.bmp	chez	le	médecin.	fillfin	fill	fill	q	q
98		Claire	coupait	le	pain_o.bmp	avec	un	couteau_o.bmp	de	la	cuisine.	ong	ong	ong	p	p	179	567	788																1
99	Alphonsine	avait	frisé	un	globe.bmp	avec	un	carton.bmp	dans	le	four.	fillfin	fill	fill	q	q
100	Eloi	avait	étalé	un	volant.bmp	avec	une	boiteoutils.bmp	sur	la	plage.	fillfin	fill	fill	q	q
101		Reine	coloriait	un	image_o.bmp	avec	des	feutres_f.bmp	de	sa	sœur.	ong	ong	fin	p	p										395	415	824										1
102	Florentin	avait	préparé	des	popcorn.bmp	avec	une	lampetorche.bmp	dans	la	voiture.	fillfin	fill	fill	q	q
103		Geneviève	frisait	ses	frisé_o.bmp	avec	un	ferfriser_o.bmp	avant	la	fête.	ong	ong	ong	p	p	323	424	731																1
104		Corentin	dessinait	un	dessin_f.bmp	avec	des	crayons_o.bmp	achetés	au	marché.	ong	fin	ong	p	p							232	394	811												1
105		Sylvaine	lisait	son	agenda.bmp	avec	un	canape.bmp	du	père	noël.	fillong	fill	fill	q	q
106		Dorothée	lisait	le	livre_o.bmp	avec	une	loupe_f.bmp	pour	mieux	voir.	ong	ong	fin	p	p										209	375	744										1
107	Véronique	avait	tourné	le	steack_f.bmp	avec	une	fourchette_f.bmp	dans	la	poêle.	fin	fin	fin	p	p				541	250	864														1
108	Basile	avait	arrosé	une	plante.bmp	avec	un	piano.bmp	de	sa	mère.	fillfin	fill	fill	q	q
109		Vivien	envoyait	des	ballons.bmp	avec	un	grillepain.bmp	dans	le	ciel.	fillong	fill	fill	q	q
110		Gaétan	ouvrait	la	bouteillevin1_f.bmp	avec	un	tirebouchon_o.bmp	de	son	père.	ong	fin	ong	p	p							526	436	697												1
111		Clémence	mangeait	les	escargots_f.bmp	avec	une	pinceescargots_o.bmp	comme	sa	mère.	ong	fin	ong	p	p							212	out+	416												1
112	Dominique	avait	percé	un	troubois_f.bmp	avec	une	perceuse_f.bmp	dans	la	menuiserie.	fin	fin	fin	p	p				520	482	1164														1
113		Claudine	servait	la	partpizza_o.bmp	avec	une	spatule_o.bmp	avant	de	manger.	ong	ong	ong	p	p	570	out+	900																1
114		Noé	nettoyait	un	velo.bmp	avec	une	canne.bmp	de	son	père.	fillong	fill	fill	q	q
115		Edmond	assemblait	la	maisonpoup_o.bmp	avec	un	colle_f.bmp	pour	sa	fille.	ong	ong	fin	p	p										227	606	846										1
116		Victoire	versait	du	coca.bmp	dans	un	appareilphoto.bmp	dans	la	piscine.	fillong	fill	fill	q	q
117		Auguste	transportait	les	cartons_o.bmp	avec	un	diable_f.bmp	pour	le	déménagement.	ong	ong	fin	p	p										531	429	627										1
118	Pascal	avait	rempli	un	tubeessai_f.bmp	avec	un	comptegouttes_f.bmp	dans	le	laboratoire.	fin	fin	fin	p	p				640	255	833														1
119	Marceline	avait	mangé	des	chocolats.bmp	avec	un	microscope.bmp	dans	la	prairie.	fillfin	fill	fill	q	q
120		Rosine	versait	un	avion.bmp	avec	une	machineacafe.bmp	de	son	enfance.	fillong	fill	fill	q	q
121		Albertine	fermait	les	volets.bmp	avec	des	chaussettes.bmp	dans	un	avion.	fillong	fill	fill	q	q
122	Lisette	avait	percé	une	épinglenourisse.bmp	avec	un	panier2.bmp	de	sa	sœur.	fillfin	fill	fill	q	q
123		Désiré	taillait	des	dominos.bmp	avec	un	ballonrugby.bmp	sur	la	lune.	fillong	fill	fill	q	q
124		Axelle	repassait	la	chemise_o.bmp	avec	un	fer_f.bmp	pour	son	mari.	ong	ong	fin	p	p										709	533	963										1
125	Thibault	avait	épluché	une	pomme_f.bmp	avec	un	économe_o.bmp	dans	la	cuisine.	fin	fin	ong	p	p																431	474	630						1
126		Grégoire	taillait	un	crayon_o.bmp	avec	un	couteausuisse_f.bmp	de	son	père.	ong	ong	fin	p	p										478	540	794										1
127		Josette	lissait	ses	lissé_o.bmp	avec	le	ferlisser_o.bmp	de	sa	soeur.	ong	ong	ong	p	p	535	320	865																1
128	Camille	avait	rempli	un	verrevin_f.bmp	avec	une	bouteillevin_o.bmp	pour	son	amie.	fin	fin	ong	p	p																467	191	643						1
129		Apolline	allumait	un	egouttoir.bmp	avec	un	panier.bmp	dans	le	jardin.	fillong	fill	fill	q	q
130		Paulette	grattait	le	ticket_o.bmp	avec	une	pièce_o.bmp	sortie	du	porte-monnaie.	ong	ong	ong	p	p	242	280	791																1
131		Edwige	séchait	le	chien_o.bmp	avec	une	serviette_f.bmp	dans	la	salle de bain.	ong	ong	fin	p	p										461	508	841										1
132	Fernand	avait	nettoyé	la	vaisselle_f.bmp	dans	un	évier_o.bmp	de	la	cuisine.	fin	fin	ong	p	p																216	439	602						1
133		Mathieu	allumait	la	cigarette_o.bmp	avec	le	briquet_o.bmp	offert	par	Sylvie.	ong	ong	ong	p	p	246	301	686																1
134	Olivier	avait	coupé	des	fleurs_f.bmp	avec	un	sécateur_f.bmp	de	sa	mère.	fin	fin	fin	p	p				397	424	650														1
135	Sandrine	avait	coupé	un	ruban_f.bmp	avec	les	ciseaux_f.bmp	de	son	frère.	fin	fin	fin	p	p				393	510	790														1
136	Julien	avait	rempli	un	verre_f.bmp	avec	le	robinet_f.bmp	de	la	cuisine.	fin	fin	fin	p	p				378	198	564														1
137		Frédérique	cassait	des	noix_f.bmp	avec	un	cassenoix_o.bmp	sur	la	table.	ong	fin	ong	p	p							260	298	629												1
138	René	avait	attrapé	le	poisson_f.bmp	avec	un	filet_f.bmp	de	son	oncle.	fin	fin	fin	p	p				411	219	831														1
139		Fabrice	assemblait	une	chaise_o.bmp	avec	le	tournevis_o.bmp	de	son	père.	ong	ong	ong	p	p	163	380	797																1
140		Raoul	servait	un	verrelait_f.bmp	avec	une	bouteillelait_o.bmp	sortie	du	frigidaire.	ong	fin	ong	p	p							248	244	589												1
141	Thierry	avait	rempli	une	salière_f.bmp	avec	un	entonnoir_f.bmp	avant	de	manger.	fin	fin	fin	p	p				177	681	770														1
142		Noémie	étalait	le	beurre_f.bmp	avec	un	couteaubeurre_o.bmp	pendant	le	repas.	ong	fin	ong	p	p							647	411	717												1
143	Noël	avait	servi	une	bière_f.bmp	avec	une	tireuse_o.bmp	dans	un	bar.	fin	fin	ong	p	p																409	403	718						1
144	Ninon	avait	lissé	une	raquette.bmp	avec	un	vase.bmp	sur	le	toît	fillfin	fill	fill	q	q
145	Lucien	avait	coupé	du	boiscoupé_o.bmp	avec	une	hache_f.bmp	dans	la	forêt.	fin	ong	fin	p	p													205	255	670								1
146	Édouard	avait	rempli	une	café_f.bmp	avec	une	cafetière_o.bmp	pour	son	ami.	fin	fin	ong	p	p																240	382	767						1
147	Odile	avait	découpé	une	tarte_o.bmp	avec	un	couteautarte_f.bmp	pour	son	anniversaire.	fin	ong	fin	p	p													233	253	950								1
148		Patrice	chaussait	ses	chaussure_o.bmp	avec	le	chaussepied_o.bmp	pendu	à	l'entrée.	ong	ong	ong	p	p	231	377	739																1
149		Paul	tondait	la	pelouse_o.bmp	avec	une	tondeuse_o.bmp	qu'il	a	acheté.	ong	ong	ong	p	p	263	455	751																1
150	Fernande	avait	rempli	une	piscine_f.bmp	avec	un	tuyau_o.bmp	dans	le	jardin.	fin	fin	ong	p	p																404	246	684						1
151	Angélique	avait	retourné	une	crêpe_o.bmp	avec	une	spatule2_f.bmp	de	la	cuisine.	fin	ong	fin	p	p													169	489	856								1
152		Albert	démontait	un	ordinateur_o.bmp	avec	un	tournevis_f.bmp	pour	le	réparer.	ong	ong	fin	p	p										501	291	814										1
153	Marie	avait	servi	une	glace.bmp	avec	un	cintre.bmp	sur	le	trottoir.	fillfin	fill	fill	q	q
154	Lucienne	avait	coupé	la	pizza_o.bmp	avec	un	couteaupizza_f.bmp	de	la	pizzeria.	fin	ong	fin	p	p													360	284	684								1
155	Gilberte	avait	rempli	un	verre2_f.bmp	avec	une	carafe_o.bmp	de	la	cantine.	fin	fin	ong	p	p																302	512	755						1
156	François	avait	écrit	une	lettre_f.bmp	avec	un	stylo_f.bmp	de	son	père.	fin	fin	fin	p	p				202	378	666														1
157		Émile	allumait	le	cigare_f.bmp	avec	une	allumette_o.bmp	de	la	boîte.	ong	fin	ong	p	p							310	351	776												1
158		Perrine	maquillait	ses	ongles_o.bmp	avec	du	vernis_f.bmp	et	un	pinceau.	ong	ong	fin	p	p										500	441	966										1
159		Suzanne	étalait	la	pâte_o.bmp	avec	le	rouleaupatisserie_o.bmp	de	sa	mère.	ong	ong	ong	p	p	127	370	813																1
160	Juliette	avait	construit	un	chateausable_o.bmp	avec	une	pelle2_f.bmp	sur	la	plage.	fin	ong	fin	p	p													392	464	786								1
161	Antoinette	avait	séché	ses	cheveux_f.bmp	avec	un	sechecheveux_o.bmp	de	sa	mère.	fin	fin	ong	p	p																333	341	749						1
162		Laurette	étalait	une	bague.bmp	avec	une	pelleteuse.bmp	dans	la	cuisine.	fillong	fill	fill	q	q
163	Amélie	avait	peint	le	mur_o.bmp	avec	un	rouleau_f.bmp	et	un	pinceau.	fin	ong	fin	p	p													203	316	732								1
164		Rodolphe	servait	le	ragout_o.bmp	avec	une	louche_f.bmp	pour	le	diner.	ong	ong	fin	p	p										196	334	687										1
165		Sylvain	servait	un	verrelait_o.bmp	avec	une	bouteillelait_o.bmp	sortie	du	frigidaire.	ong	ong	ong	p	p	650	554	824																1
166	Emeline	avait	coupé	un	ruban_f.bmp	avec	les	ciseaux_o.bmp	de	son	frère.	fin	fin	ong	p	p																212	305	502						1
167		Oriane	promenait	son	chat.bmp	avec	une	balayette.bmp	de	la	garage.	fillong	fill	fill	q	q
168		Delphine	ouvrait	le	cadenas1_o.bmp	avec	une	clé_o.bmp	trouvée	par	terre.	ong	ong	ong	p	p	397	345	798																1
169	Rose	avait	rapé	du	scotch.bmp	avec	une	fermetureeclair.bmp	de	sa	veste.	fillfin	fill	fill	q	q
170		Ambroise	rapait	une	enveloppe.bmp	avec	un	poisson.bmp	peché	ce	matin.	fillong	fill	fill	q	q
171	Marcelle	avait	rempli	un	verrevin_o.bmp	avec	une	bouteillevin_f.bmp	pour	son	amie.	fin	ong	fin	p	p													331	285	921								1
172	Virginie	avait	peint	le	mur_f.bmp	avec	un	rouleau_f.bmp	et	un	pinceau.	fin	fin	fin	p	p				349	227	813														1
173		Nadine	rapait	du	fromage_o.bmp	avec	une	rape_o.bmp	dans	la	cuisine.	ong	ong	ong	p	p	533	354	804																1
174		Renée	mangeait	les	escargots_o.bmp	avec	une	pinceescargots_o.bmp	comme	sa	mère.	ong	ong	ong	p	p	569	490	719																1
175		Rémi	servait	le	ragout_f.bmp	avec	une	louche_o.bmp	pour	le	diner.	ong	fin	ong	p	p							249	278	665												1
176	Pascale	avait	rempli	une	piscine_o.bmp	avec	un	tuyau_f.bmp	dans	le	jardin.	fin	ong	fin	p	p													548	504	960								1
177	Aude	avait	rempli	une	salière_f.bmp	avec	un	entonnoir_o.bmp	avant	de	manger.	fin	fin	ong	p	p																182	327	1226						1
178	Yves	avait	construit	un	chateausable_f.bmp	avec	une	pelle2_f.bmp	sur	la	plage.	fin	fin	fin	p	p				338	282	out+														1
179		David	assemblait	une	chaise_o.bmp	avec	le	tournevis_f.bmp	de	son	père.	ong	ong	fin	p	p										592	921	out+										1
180		Yannick	démontait	un	ordinateur_f.bmp	avec	un	tournevis_o.bmp	pour	le	réparer.	ong	fin	ong	p	p							368	507	out+												1
181		Germain	allumait	la	cigarette_o.bmp	avec	le	briquet_f.bmp	offert	par	Sylvie.	ong	ong	fin	p	p										560	754	1810										1
182		Léonie	frisait	ses	frisé_o.bmp	avec	un	ferfriser_f.bmp	avant	la	fête.	ong	ong	fin	p	q																						0
183	Armand	avait	coupé	des	fleurs_f.bmp	avec	un	sécateur_o.bmp	de	sa	mère.	fin	fin	ong	p	p																564	463	out+						1
184		Josée	coupait	des	tongs.bmp	avec	un	telephone.bmp	pour	sa	fille.	fillong	fill	fill	q	q
185		Gustave	gonflait	un	ballon.bmp	avec	une	laisse.bmp	avant	le	match.	fillong	fill	fill	q	q
186	Didier	avait	nettoyé	le	sol_f.bmp	avec	une	serpillère_f.bmp	dans	la	cuisine.	fin	fin	fin	p	p				848	533	1135														1
187		Emmanuel	assemblait	la	maisonpoup_f.bmp	avec	un	colle_o.bmp	pour	sa	fille.	ong	fin	ong	p	p							516	565	1785												1
188		Rosalie	repassait	une	robe.bmp	avec	un	canard.bmp	dans	le	salon.	fillong	fill	fill	q	q
189	Gaspard	avait	plié	une	serviette.bmp	avec	un	mixeur.bmp	dans	la	cuisine.	fillfin	fill	fill	q	q
190	Gaston	avait	percé	un	troubois_f.bmp	avec	une	perceuse_o.bmp	dans	la	menuiserie.	fin	fin	ong	p	p																237	134	898						1
191		Honoré	grattait	une	imprimante.bmp	avec	un	trombone.bmp	dans	son	bureau.	fillong	fill	fill	q	q
192	Jérémie	avait	attrapé	le	poisson_f.bmp	avec	un	filet_o.bmp	de	son	oncle.	fin	fin	ong	p	p																196	427	845						1
193		Andrée	retirait	le	couvercle_o.bmp	avec	une	manique_o.bmp	en	faisant	attention.	ong	ong	ong	p	p	520	553	808																1
194	Blaise	avait	allumé	un	ventilateur.bmp	avec	un	clubdegolf.bmp	de	son	père.	fillfin	fill	fill	q	q
195		Adele	lissait	ses	lissé_o.bmp	avec	le	ferlisser_f.bmp	de	sa	soeur.	ong	ong	fin	p	p										512	691	1131										1
196	Luce	avait	terminé	un	puzzle.bmp	avec	un	radiateur.bmp	en	quelques	minutes.	fillfin	fill	fill	q	q
197	Rolande	avait	écrit	une	lettre_f.bmp	avec	un	stylo_o.bmp	de	son	père.	fin	fin	ong	p	p																637	722	1203						1
198		Aurélien	transportait	les	cartons_f.bmp	avec	un	diable_o.bmp	pour	le	déménagement.	ong	fin	ong	p	p							501	524	596												1
199		Pierrick	tondait	la	pelouse_o.bmp	avec	une	tondeuse_f.bmp	qu'il	a	acheté.	ong	ong	fin	p	p										346	326	768										1
200	Angèle	avait	rempli	un	tubeessai_f.bmp	avec	un	comptegouttes_o.bmp	dans	le	laboratoire.	fin	fin	ong	p	p																210	281	763						1
201		Bernadette	cassait	des	noix_o.bmp	avec	un	cassenoix_o.bmp	sur	la	table.	ong	ong	ong	p	p	204	183	600																1
202		Aimé	étalait	la	pâte_o.bmp	avec	le	rouleaupatisserie_f.bmp	de	sa	mère.	ong	ong	fin	p	p										244	174	585										1
203	Gisèle	avait	servi	une	bière_o.bmp	avec	une	tireuse_f.bmp	dans	un	bar.	fin	ong	fin	p	p													153	124	704								1
204	Damien	avait	rempli	un	verre2_o.bmp	avec	une	carafe_f.bmp	de	la	cantine.	fin	ong	fin	p	p													164	263	746								1
205	Cyrille	avait	rempli	un	verre_f.bmp	avec	le	robinet_o.bmp	de	la	cuisine.	fin	fin	ong	p	p																197	152	693						1
206		Morgane	repassait	la	chemise_f.bmp	avec	un	fer_o.bmp	pour	son	mari.	ong	fin	ong	p	p							197	189	709												1
207		Lucille	peignait	une	chaise.bmp	avec	des	cartes.bmp	qu'elle	a	réçu.	fillong	fill	fill	q	q
208	Guillaume	avait	coupé	du	boiscoupé_f.bmp	avec	une	hache_f.bmp	dans	la	forêt.	fin	fin	fin	p	p				190	128	538														1
209		Emilien	chaussait	ses	chaussure_o.bmp	avec	le	chaussepied_f.bmp	pendu	à	l'entrée.	ong	ong	fin	p	p										173	99	762										1
210	Serge	avait	retourné	une	crêpe_f.bmp	avec	une	spatule2_f.bmp	de	la	cuisine.	fin	fin	fin	p	p				140	183	610														1
211	Manon	avait	rempli	un	verrebière_o.bmp	avec	une	boutbière_f.bmp	dans	la	cuisine.	fin	ong	fin	p	p													259	156	815								1
212	Marine	avait	rempli	une	café_o.bmp	avec	une	cafetière_f.bmp	pour	son	ami.	fin	ong	fin	p	p													250	189	650								1
213		Arnaud	ouvrait	la	bouteillevin1_o.bmp	avec	un	tirebouchon_o.bmp	de	son	père.	ong	ong	ong	p	p	198	167	847																1
214		Thérèse	étalait	le	beurre_o.bmp	avec	un	couteaubeurre_o.bmp	pendant	le	repas.	ong	ong	ong	p	p	169	180	596																1
215	Jeanne	avait	ramassé	les	feuilles_f.bmp	avec	un	rateau_f.bmp	dans	le	jardin.	fin	fin	fin	p	p				164	224	627														1
216	Lucie	avait	nettoyé	la	vaisselle_o.bmp	dans	un	évier_f.bmp	de	la	cuisine.	fin	ong	fin	p	p													195	202	589								1
217	Georges	avait	rasé	sa	tête_f.bmp	avec	un	rasoir_f.bmp	acheté	la	veille.	fin	fin	fin	p	p				175	191	590														1
218		Maximilien	remplissait	un	sac.bmp	avec	des	feurouge.bmp	de	son	frère.	fillong	fill	fill	q	q
219	Annette	avait	tourné	le	steack_f.bmp	avec	une	fourchette_o.bmp	dans	la	poêle.	fin	fin	ong	p	p																227	134	973						1
220	Yannick	avait	mis	du	rougealevres.bmp	avec	un	extincteur.bmp	devant	le	miroir.	fillfin	fill	fill	q	p
221	Odette	avait	épluché	une	pomme_o.bmp	avec	un	économe_f.bmp	dans	la	cuisine.	fin	ong	fin	p	p													157	197	848								1
222	Aurélie	avait	découpé	une	tarte_f.bmp	avec	un	couteautarte_f.bmp	pour	son	anniversaire.	fin	fin	fin	p	p				192	181	579														1
223	Marc	avait	effacé	le	tableau_f.bmp	avec	une	éponge_f.bmp	avant	de	partir.	fin	fin	fin	p	p				211	190	725														1
224	Honorine	avait	allumé	un	lecteurCD.bmp	avec	un	marteau.bmp	de	son	grand-père.	fillfin	fill	fill	q	q
225		Violette	coupait	le	pain_o.bmp	avec	un	couteau_f.bmp	de	la	cuisine.	ong	ong	fin	p	p										215	210	803										1
226		Firmin	mangeait	une	tapettemouches.bmp	avec	un	lampadaire.bmp	dans	le	jardin.	fillong	fill	fill	q	q
227		Georgette	taillait	un	crayon_f.bmp	avec	un	couteausuisse_o.bmp	de	son	père.	ong	fin	ong	p	p							199	199	696												1
228		Félicien	lançait	un	frigo.bmp	avec	un	micro.bmp	loin	devant	lui.	fillong	fill	fill	q	q
229	Antoine	avait	coupé	la	pizza_f.bmp	avec	un	couteaupizza_f.bmp	de	la	pizzeria.	fin	fin	fin	p	p				216	215	869														1
230		Marielle	servait	la	partpizza_o.bmp	avec	une	spatule_f.bmp	avant	de	manger.	ong	ong	fin	p	p										212	188	775										1
231	Edgard	avait	assemblé	des	baguettes.bmp	avec	des	poids.bmp	dans	sa	chambre.	fillfin	fill	fill	q	q
232	Benoît	avait	rempli	un	aquarium_o.bmp	avec	un	seau_f.bmp	dans	le	salon.	fin	ong	fin	p	p													187	227	548								1
233	Mireille	avait	séché	ses	cheveux_o.bmp	avec	un	sechecheveux_f.bmp	de	sa	mère.	fin	ong	fin	p	p													157	257	549								1
234		Germaine	lisait	le	livre_f.bmp	avec	une	loupe_o.bmp	pour	mieux	voir.	ong	fin	ong	p	p							203	170	833												1
235		Yann	séchait	le	chien_f.bmp	avec	une	serviette_o.bmp	dans	la	salle de bain.	ong	fin	ong	p	p							197	209	692												1
236		Hervé	allumait	le	cigare_o.bmp	avec	une	allumette_o.bmp	de	la	boîte.	ong	ong	ong	p	p	211	180	776																1
237		Laure	maquillait	ses	ongles_f.bmp	avec	du	vernis_o.bmp	et	un	pinceau.	ong	fin	ong	p	p							172	168	689												1
238	Célestin	avait	coupé	une	barque.bmp	avec	un	sacoche.bmp	de	son	voisin.	fillfin	fill	fill	q	q
239	Barthélemy	avait	chaussé	un	sifflet.bmp	avec	une	montre.bmp	pour	le	match.	fillfin	fill	fill	q	q
240		Josiane	dessinait	un	dessin_o.bmp	avec	des	crayons_o.bmp	achetés	au	marché.	ong	ong	ong	p	p	243	189	out-																1
241		Solange	coloriait	un	image_f.bmp	avec	des	feutres_o.bmp	de	sa	sœur.	ong	fin	ong	p	p							172	189	734												1
242		Jeannette	grattait	le	ticket_o.bmp	avec	une	pièce_f.bmp	sortie	du	porte-monnaie.	ong	ong	fin	p	p										213	144	460										1
243	Léandre	avait	allumé	un	portefeuille.bmp	avec	une	table.bmp	de	la	cuisine.	fillfin	fill	fill	q	q
244	Paule	avait	creusé	un	trousable_f.bmp	avec	une	pelle_o.bmp	dans	le	sable.	fin	fin	ong	p	p																234	133	753						1
																	414.379	406.214	773.679	420.069	354	781.214	350.5	394.964	809.172	444.821	488.679	902.714	469.172	434.893	815.679	417.964	434.759	880.107	1	1	1	0.966667	1	1

## Sheet: B2.9
																	ongcong			fincong			ongobinc			ongininc			finobinc			finininc			Acc
Block	Word1	Word2	Word3	Word4	PicObject	Word6	Word7	PicInst	Word9	Word10	Word11	CondVerb	CondObject	CondInst	CorrResp	Response1.RESP	Image1.RT	Image2.RT	Response1.RT	Image1.RT	Image2.RT	Response1.RT	Image1.RT	Image2.RT	Response1.RT	Image1.RT	Image2.RT	Response1.RT	Image1.RT	Image2.RT	Response1.RT	Image1.RT	Image2.RT	Response1.RT	AccOngCong	AccFinCong	AccOngObInc	AccOngInInc	AccFinObInc	AccFinInInc
5	Thibault	avait	épluché	une	pomme_f.bmp	avec	un	économe_o.bmp	dans	la	cuisine.	fin	fin	ong	p	p																572	642	652						1
6		Théophile	mangeait	un	berceau.bmp	avec	un	noeudpapillon.bmp	autour	du	pied.	fillong	fill	fill	q	q
7	Eloi	avait	étalé	un	volant.bmp	avec	une	boiteoutils.bmp	sur	la	plage.	fillfin	fill	fill	q	p
8		Étienne	retirait	le	couvercle_f.bmp	avec	une	manique_o.bmp	en	faisant	attention.	ong	fin	ong	p	p							out+	590	780												1
9		Sylviane	rapait	du	fromage_f.bmp	avec	une	rape_o.bmp	dans	la	cuisine.	ong	fin	ong	p	p							683	462	466												1
10	Camille	avait	rempli	un	verrevin_f.bmp	avec	une	bouteillevin_o.bmp	pour	son	amie.	fin	fin	ong	p	p																530	526	388						1
11	Ninon	avait	lissé	une	raquette.bmp	avec	un	vase.bmp	sur	le	toît	fillfin	fill	fill	q	q
12	Adrien	avait	effacé	le	tableau_o.bmp	avec	une	éponge_f.bmp	avant	de	partir.	fin	ong	fin	p	p													609	476	585								1
13	Antoinette	avait	séché	ses	cheveux_f.bmp	avec	un	sechecheveux_o.bmp	de	sa	mère.	fin	fin	ong	p	p																491	394	319						1
14		Geneviève	frisait	ses	frisé_o.bmp	avec	un	ferfriser_o.bmp	avant	la	fête.	ong	ong	ong	p	p	602	507	679																1
15	Julien	avait	rempli	un	verre_f.bmp	avec	le	robinet_f.bmp	de	la	cuisine.	fin	fin	fin	p	p				491	517	608														1
16	Marie	avait	servi	une	glace.bmp	avec	un	cintre.bmp	sur	le	trottoir.	fillfin	fill	fill	q	q
17		Laurette	étalait	une	bague.bmp	avec	une	pelleteuse.bmp	dans	la	cuisine.	fillong	fill	fill	q	q
18		Auguste	transportait	les	cartons_o.bmp	avec	un	diable_f.bmp	pour	le	déménagement.	ong	ong	fin	p	p										534	out+	352										1
19		Mathieu	allumait	la	cigarette_o.bmp	avec	le	briquet_o.bmp	offert	par	Sylvie.	ong	ong	ong	p	p	474	418	482																1
20		Edmond	assemblait	la	maisonpoup_o.bmp	avec	un	colle_f.bmp	pour	sa	fille.	ong	ong	fin	p	p										587	out+	326										1
21		Noémie	étalait	le	beurre_f.bmp	avec	un	couteaubeurre_o.bmp	pendant	le	repas.	ong	fin	ong	p	p							610	448	894												1
22	Lionel	avait	rasé	sa	tête_o.bmp	avec	un	rasoir_f.bmp	acheté	la	veille.	fin	ong	fin	p	p													498	507	268								1
23		Paul	tondait	la	pelouse_o.bmp	avec	une	tondeuse_o.bmp	qu'il	a	acheté.	ong	ong	ong	p	p	389	369	392																1
24	François	avait	écrit	une	lettre_f.bmp	avec	un	stylo_f.bmp	de	son	père.	fin	fin	fin	p	p				out+	603	204														1
25	Clothilde	avait	nettoyé	des	lunettes.bmp	avec	un	carnetnotes.bmp	chez	le	médecin.	fillfin	fill	fill	q	q
26	Juliette	avait	construit	un	chateausable_o.bmp	avec	une	pelle2_f.bmp	sur	la	plage.	fin	ong	fin	p	p													566	437	214								1
27	Marceline	avait	mangé	des	chocolats.bmp	avec	un	microscope.bmp	dans	la	prairie.	fillfin	fill	fill	q	q
28	Sidonie	avait	creusé	une	calculatrice.bmp	avec	une	boitebijoux.bmp	chez	le	boulanger.	fillfin	fill	fill	q	q
29	Alphonsine	avait	frisé	un	globe.bmp	avec	un	carton.bmp	dans	le	four.	fillfin	fill	fill	q	q
30	Lucien	avait	coupé	du	boiscoupé_o.bmp	avec	une	hache_f.bmp	dans	la	forêt.	fin	ong	fin	p	p													449	406	334								1
31		Apolline	allumait	un	egouttoir.bmp	avec	un	panier.bmp	dans	le	jardin.	fillong	fill	fill	q	q
32		Noé	nettoyait	un	velo.bmp	avec	une	canne.bmp	de	son	père.	fillong	fill	fill	q	q
33	Odile	avait	découpé	une	tarte_o.bmp	avec	un	couteautarte_f.bmp	pour	son	anniversaire.	fin	ong	fin	p	p													477	375	237								1
34		Vivien	envoyait	des	ballons.bmp	avec	un	grillepain.bmp	dans	le	ciel.	fillong	fill	fill	q	q
35	Lucienne	avait	coupé	la	pizza_o.bmp	avec	un	couteaupizza_f.bmp	de	la	pizzeria.	fin	ong	fin	p	p													613	593	227								1
36	Micheline	avait	ramassé	les	feuilles_o.bmp	avec	un	rateau_f.bmp	dans	le	jardin.	fin	ong	fin	p	p													out+	406	228								1
37		Dorothée	lisait	le	livre_o.bmp	avec	une	loupe_f.bmp	pour	mieux	voir.	ong	ong	fin	p	p										354	457	431										1
38	Fernand	avait	nettoyé	la	vaisselle_f.bmp	dans	un	évier_o.bmp	de	la	cuisine.	fin	fin	ong	p	p																534	449	219						1
39	Lisette	avait	percé	une	épinglenourisse.bmp	avec	un	panier2.bmp	de	sa	sœur.	fillfin	fill	fill	q	q
40		Frédérique	cassait	des	noix_f.bmp	avec	un	cassenoix_o.bmp	sur	la	table.	ong	fin	ong	p	p							546	292	260												1
41	Olivier	avait	coupé	des	fleurs_f.bmp	avec	un	sécateur_f.bmp	de	sa	mère.	fin	fin	fin	p	p				455	427	214														1
42		Axelle	repassait	la	chemise_o.bmp	avec	un	fer_f.bmp	pour	son	mari.	ong	ong	fin	p	p										out+	469	243										1
43	Édouard	avait	rempli	une	café_f.bmp	avec	une	cafetière_o.bmp	pour	son	ami.	fin	fin	ong	p	p																355	435	256						1
44		Corentin	dessinait	un	dessin_f.bmp	avec	des	crayons_o.bmp	achetés	au	marché.	ong	fin	ong	p	p							436	393	952												1
45		Clémence	mangeait	les	escargots_f.bmp	avec	une	pinceescargots_o.bmp	comme	sa	mère.	ong	fin	ong	p	p							584	535	199												1
46		Désiré	taillait	des	dominos.bmp	avec	un	ballonrugby.bmp	sur	la	lune.	fillong	fill	fill	q	q
47	Joëlle	avait	nettoyé	le	sol_o.bmp	avec	une	serpillère_f.bmp	dans	la	cuisine.	fin	ong	fin	p	p													391	367	303								1
48		Edwige	séchait	le	chien_o.bmp	avec	une	serviette_f.bmp	dans	la	salle de bain.	ong	ong	fin	p	p										362	407	343										1
49	Pascal	avait	rempli	un	tubeessai_f.bmp	avec	un	comptegouttes_f.bmp	dans	le	laboratoire.	fin	fin	fin	p	p				644	307	281														1
50		Perrine	maquillait	ses	ongles_o.bmp	avec	du	vernis_f.bmp	et	un	pinceau.	ong	ong	fin	p	p										269	375	648										1
51		Raoul	servait	un	verrelait_f.bmp	avec	une	bouteillelait_o.bmp	sortie	du	frigidaire.	ong	fin	ong	p	p							406	305	454												1
52		Reine	coloriait	un	image_o.bmp	avec	des	feutres_f.bmp	de	sa	sœur.	ong	ong	fin	p	p										251	363	263										1
53		Yolande	ouvrait	le	cadenas1_f.bmp	avec	une	clé_o.bmp	trouvée	par	terre.	ong	fin	ong	p	p							435	281	490												1
54		Rosine	versait	un	avion.bmp	avec	une	machineacafe.bmp	de	son	enfance.	fillong	fill	fill	q	q
55	René	avait	attrapé	le	poisson_f.bmp	avec	un	filet_f.bmp	de	son	oncle.	fin	fin	fin	p	p				442	513	274														1
56	Céline	avait	creusé	un	trousable_f.bmp	avec	une	pelle_f.bmp	dans	le	sable.	fin	fin	fin	p	p				617	725	352														1
57	Gilberte	avait	rempli	un	verre2_f.bmp	avec	une	carafe_o.bmp	de	la	cantine.	fin	fin	ong	p	p																345	335	462						1
58		Sylvaine	lisait	son	agenda.bmp	avec	un	canape.bmp	du	père	noël.	fillong	fill	fill	q	q
59	Florentin	avait	préparé	des	popcorn.bmp	avec	une	lampetorche.bmp	dans	la	voiture.	fillfin	fill	fill	q	q
60	Sandrine	avait	coupé	un	ruban_f.bmp	avec	les	ciseaux_f.bmp	de	son	frère.	fin	fin	fin	p	p				368	356	372														1
61		Suzanne	étalait	la	pâte_o.bmp	avec	le	rouleaupatisserie_o.bmp	de	sa	mère.	ong	ong	ong	p	p	277	386	398																1
62	Basile	avait	arrosé	une	plante.bmp	avec	un	piano.bmp	de	sa	mère.	fillfin	fill	fill	q	q
63		Patrice	chaussait	ses	chaussure_o.bmp	avec	le	chaussepied_o.bmp	pendu	à	l'entrée.	ong	ong	ong	p	p	403	230	685																1
64		Albertine	fermait	les	volets.bmp	avec	des	chaussettes.bmp	dans	un	avion.	fillong	fill	fill	q	q
65	Thierry	avait	rempli	une	salière_f.bmp	avec	un	entonnoir_f.bmp	avant	de	manger.	fin	fin	fin	p	p				439	509	out+														1
66		Rodolphe	servait	le	ragout_o.bmp	avec	une	louche_f.bmp	pour	le	diner.	ong	ong	fin	p	p										582	371	346										1
67		Grégoire	taillait	un	crayon_o.bmp	avec	un	couteausuisse_f.bmp	de	son	père.	ong	ong	fin	p	p										472	292	out+										1
68		Albert	démontait	un	ordinateur_o.bmp	avec	un	tournevis_f.bmp	pour	le	réparer.	ong	ong	fin	p	p										245	291	292										1
69		Paulette	grattait	le	ticket_o.bmp	avec	une	pièce_o.bmp	sortie	du	porte-monnaie.	ong	ong	ong	p	p	349	out+	307																1
70		Émile	allumait	le	cigare_f.bmp	avec	une	allumette_o.bmp	de	la	boîte.	ong	fin	ong	p	p							577	383	317												1
71	Dominique	avait	percé	un	troubois_f.bmp	avec	une	perceuse_f.bmp	dans	la	menuiserie.	fin	fin	fin	p	p				265	280	290														1
72	Bénédicte	avait	rempli	un	verrebière_f.bmp	avec	une	boutbière_o.bmp	dans	la	cuisine.	fin	fin	ong	p	p																348	327	194						1
73	Bastien	avait	rempli	un	aquarium_f.bmp	avec	un	seau_o.bmp	dans	le	salon.	fin	fin	ong	p	p																252	434	793						1
74		Fabrice	assemblait	une	chaise_o.bmp	avec	le	tournevis_o.bmp	de	son	père.	ong	ong	ong	p	p	333	434	294																1
75	Fernande	avait	rempli	une	piscine_f.bmp	avec	un	tuyau_o.bmp	dans	le	jardin.	fin	fin	ong	p	p																546	373	222						1
76	Noël	avait	servi	une	bière_f.bmp	avec	une	tireuse_o.bmp	dans	un	bar.	fin	fin	ong	p	p																301	573	213						1
77	Amélie	avait	peint	le	mur_o.bmp	avec	un	rouleau_f.bmp	et	un	pinceau.	fin	ong	fin	p	p													285	412	586								1
78	Véronique	avait	tourné	le	steack_f.bmp	avec	une	fourchette_f.bmp	dans	la	poêle.	fin	fin	fin	p	p				623	323	440														1
79		Josette	lissait	ses	lissé_o.bmp	avec	le	ferlisser_o.bmp	de	sa	soeur.	ong	ong	ong	p	p	369	281	463																1
80	Angélique	avait	retourné	une	crêpe_o.bmp	avec	une	spatule2_f.bmp	de	la	cuisine.	fin	ong	fin	p	p													265	328	232								1
81		Claudine	servait	la	partpizza_o.bmp	avec	une	spatule_o.bmp	avant	de	manger.	ong	ong	ong	p	p	570	720	240																1
82		Gaétan	ouvrait	la	bouteillevin1_f.bmp	avec	un	tirebouchon_o.bmp	de	son	père.	ong	fin	ong	p	p							480	633	331												1
83		Claire	coupait	le	pain_o.bmp	avec	un	couteau_o.bmp	de	la	cuisine.	ong	ong	ong	p	p	594	416	390																1
84		Victoire	versait	du	coca.bmp	dans	un	appareilphoto.bmp	dans	la	piscine.	fillong	fill	fill	q	q
85		Adele	lissait	ses	lissé_o.bmp	avec	le	ferlisser_f.bmp	de	sa	soeur.	ong	ong	fin	p	p										267	254	422										1
86	Edgard	avait	assemblé	des	baguettes.bmp	avec	des	poids.bmp	dans	sa	chambre.	fillfin	fill	fill	q	q
87	Léandre	avait	allumé	un	portefeuille.bmp	avec	une	table.bmp	de	la	cuisine.	fillfin	fill	fill	q	q
88	Aurélie	avait	découpé	une	tarte_f.bmp	avec	un	couteautarte_f.bmp	pour	son	anniversaire.	fin	fin	fin	p	p				384	294	821														1
89	Didier	avait	nettoyé	le	sol_f.bmp	avec	une	serpillère_f.bmp	dans	la	cuisine.	fin	fin	fin	p	p				278	291	483														1
90	Odette	avait	épluché	une	pomme_o.bmp	avec	un	économe_f.bmp	dans	la	cuisine.	fin	ong	fin	p	p													274	299	213								1
91	Annette	avait	tourné	le	steack_f.bmp	avec	une	fourchette_o.bmp	dans	la	poêle.	fin	fin	ong	p	p																334	out+	617						1
92		Jeannette	grattait	le	ticket_o.bmp	avec	une	pièce_f.bmp	sortie	du	porte-monnaie.	ong	ong	fin	p	p										448	335	252										1
93		Nadine	rapait	du	fromage_o.bmp	avec	une	rape_o.bmp	dans	la	cuisine.	ong	ong	ong	p	p	235	731	510																1
94		Félicien	lançait	un	frigo.bmp	avec	un	micro.bmp	loin	devant	lui.	fillong	fill	fill	q	q
95	Antoine	avait	coupé	la	pizza_f.bmp	avec	un	couteaupizza_f.bmp	de	la	pizzeria.	fin	fin	fin	p	p				301	320	254														1
96	Yannick	avait	mis	du	rougealevres.bmp	avec	un	extincteur.bmp	devant	le	miroir.	fillfin	fill	fill	q	q
97	Emeline	avait	coupé	un	ruban_f.bmp	avec	les	ciseaux_o.bmp	de	son	frère.	fin	fin	ong	p	p																307	333	270						1
98		Pierrick	tondait	la	pelouse_o.bmp	avec	une	tondeuse_f.bmp	qu'il	a	acheté.	ong	ong	fin	p	p										487	315	723										1
99	Barthélemy	avait	chaussé	un	sifflet.bmp	avec	une	montre.bmp	pour	le	match.	fillfin	fill	fill	q	p
100		Arnaud	ouvrait	la	bouteillevin1_o.bmp	avec	un	tirebouchon_o.bmp	de	son	père.	ong	ong	ong	p	p	319	331	373																1
101		Emmanuel	assemblait	la	maisonpoup_f.bmp	avec	un	colle_o.bmp	pour	sa	fille.	ong	fin	ong	p	p							329	553	332												1
102	Benoît	avait	rempli	un	aquarium_o.bmp	avec	un	seau_f.bmp	dans	le	salon.	fin	ong	fin	p	p													out+	265	591								1
103		Andrée	retirait	le	couvercle_o.bmp	avec	une	manique_o.bmp	en	faisant	attention.	ong	ong	ong	p	p	out+	633	out+																1
104		Firmin	mangeait	une	tapettemouches.bmp	avec	un	lampadaire.bmp	dans	le	jardin.	fillong	fill	fill	q	q
105		Yann	séchait	le	chien_f.bmp	avec	une	serviette_o.bmp	dans	la	salle de bain.	ong	fin	ong	p	p							642	312	933												1
106		Maximilien	remplissait	un	sac.bmp	avec	des	feurouge.bmp	de	son	frère.	fillong	fill	fill	q	q
107		Léonie	frisait	ses	frisé_o.bmp	avec	un	ferfriser_f.bmp	avant	la	fête.	ong	ong	fin	p	p										366	269	471										1
108	Aude	avait	rempli	une	salière_f.bmp	avec	un	entonnoir_o.bmp	avant	de	manger.	fin	fin	ong	p	p																462	325	704						1
109	Honorine	avait	allumé	un	lecteurCD.bmp	avec	un	marteau.bmp	de	son	grand-père.	fillfin	fill	fill	q	q
110		Delphine	ouvrait	le	cadenas1_o.bmp	avec	une	clé_o.bmp	trouvée	par	terre.	ong	ong	ong	p	p	303	263	555																1
111		Josiane	dessinait	un	dessin_o.bmp	avec	des	crayons_o.bmp	achetés	au	marché.	ong	ong	ong	p	p	291	381	454																1
112		Oriane	promenait	son	chat.bmp	avec	une	balayette.bmp	de	la	garage.	fillong	fill	fill	q	q
113		Honoré	grattait	une	imprimante.bmp	avec	un	trombone.bmp	dans	son	bureau.	fillong	fill	fill	q	q
114		Sylvain	servait	un	verrelait_o.bmp	avec	une	bouteillelait_o.bmp	sortie	du	frigidaire.	ong	ong	ong	p	p	490	355	462																1
115		Ambroise	rapait	une	enveloppe.bmp	avec	un	poisson.bmp	peché	ce	matin.	fillong	fill	fill	q	q
116	Damien	avait	rempli	un	verre2_o.bmp	avec	une	carafe_f.bmp	de	la	cantine.	fin	ong	fin	p	p													461	333	291								1
117	Pascale	avait	rempli	une	piscine_o.bmp	avec	un	tuyau_f.bmp	dans	le	jardin.	fin	ong	fin	p	p													331	282	654								1
118	Marcelle	avait	rempli	un	verrevin_o.bmp	avec	une	bouteillevin_f.bmp	pour	son	amie.	fin	ong	fin	p	p													436	302	268								1
119	Rolande	avait	écrit	une	lettre_f.bmp	avec	un	stylo_o.bmp	de	son	père.	fin	fin	ong	p	p																494	454	409						1
120		Violette	coupait	le	pain_o.bmp	avec	un	couteau_f.bmp	de	la	cuisine.	ong	ong	fin	p	p										387	344	715										1
121	Jeanne	avait	ramassé	les	feuilles_f.bmp	avec	un	rateau_f.bmp	dans	le	jardin.	fin	fin	fin	p	p				621	365	887														1
122	Virginie	avait	peint	le	mur_f.bmp	avec	un	rouleau_f.bmp	et	un	pinceau.	fin	fin	fin	p	p				580	414	269														1
123	Paule	avait	creusé	un	trousable_f.bmp	avec	une	pelle_o.bmp	dans	le	sable.	fin	fin	ong	p	p																457	254	284						1
124		Thérèse	étalait	le	beurre_o.bmp	avec	un	couteaubeurre_o.bmp	pendant	le	repas.	ong	ong	ong	p	p	386	646	361																1
125	Yves	avait	construit	un	chateausable_f.bmp	avec	une	pelle2_f.bmp	sur	la	plage.	fin	fin	fin	p	p				544	358	244														1
126		Yannick	démontait	un	ordinateur_f.bmp	avec	un	tournevis_o.bmp	pour	le	réparer.	ong	fin	ong	p	p							560	329	578												1
127	Angèle	avait	rempli	un	tubeessai_f.bmp	avec	un	comptegouttes_o.bmp	dans	le	laboratoire.	fin	fin	ong	p	p																344	293	384						1
128	Georges	avait	rasé	sa	tête_f.bmp	avec	un	rasoir_f.bmp	acheté	la	veille.	fin	fin	fin	p	p				249	330	276														1
129		Aurélien	transportait	les	cartons_f.bmp	avec	un	diable_o.bmp	pour	le	déménagement.	ong	fin	ong	p	p							307	312	211												1
130		Marielle	servait	la	partpizza_o.bmp	avec	une	spatule_f.bmp	avant	de	manger.	ong	ong	fin	p	p										314	336	776										1
131		Emilien	chaussait	ses	chaussure_o.bmp	avec	le	chaussepied_f.bmp	pendu	à	l'entrée.	ong	ong	fin	p	p										360	287	306										1
132		Germaine	lisait	le	livre_f.bmp	avec	une	loupe_o.bmp	pour	mieux	voir.	ong	fin	ong	p	p							336	248	1015												1
133	Gaspard	avait	plié	une	serviette.bmp	avec	un	mixeur.bmp	dans	la	cuisine.	fillfin	fill	fill	q	q
134	Gisèle	avait	servi	une	bière_o.bmp	avec	une	tireuse_f.bmp	dans	un	bar.	fin	ong	fin	p	p													418	283	310								1
135		Laure	maquillait	ses	ongles_f.bmp	avec	du	vernis_o.bmp	et	un	pinceau.	ong	fin	ong	p	p							351	262	854												1
136		Gustave	gonflait	un	ballon.bmp	avec	une	laisse.bmp	avant	le	match.	fillong	fill	fill	q	q
137	Manon	avait	rempli	un	verrebière_o.bmp	avec	une	boutbière_f.bmp	dans	la	cuisine.	fin	ong	fin	p	p													423	306	712								1
138		Georgette	taillait	un	crayon_f.bmp	avec	un	couteausuisse_o.bmp	de	son	père.	ong	fin	ong	p	p							421	304	314												1
139		Renée	mangeait	les	escargots_o.bmp	avec	une	pinceescargots_o.bmp	comme	sa	mère.	ong	ong	ong	p	p	289	298	289																1
140		Bernadette	cassait	des	noix_o.bmp	avec	un	cassenoix_o.bmp	sur	la	table.	ong	ong	ong	p	p	369	251	227																1
141		Germain	allumait	la	cigarette_o.bmp	avec	le	briquet_f.bmp	offert	par	Sylvie.	ong	ong	fin	p	p										360	272	735										1
142	Marine	avait	rempli	une	café_o.bmp	avec	une	cafetière_f.bmp	pour	son	ami.	fin	ong	fin	p	q																							0
143	Luce	avait	terminé	un	puzzle.bmp	avec	un	radiateur.bmp	en	quelques	minutes.	fillfin	fill	fill	q	q
144	Armand	avait	coupé	des	fleurs_f.bmp	avec	un	sécateur_o.bmp	de	sa	mère.	fin	fin	ong	p	p																314	615	811						1
145	Célestin	avait	coupé	une	barque.bmp	avec	un	sacoche.bmp	de	son	voisin.	fillfin	fill	fill	q	q
146	Mireille	avait	séché	ses	cheveux_o.bmp	avec	un	sechecheveux_f.bmp	de	sa	mère.	fin	ong	fin	p	p													528	307	324								1
147		Solange	coloriait	un	image_f.bmp	avec	des	feutres_o.bmp	de	sa	sœur.	ong	fin	ong	p	p							out+	292	304												1
148	Serge	avait	retourné	une	crêpe_f.bmp	avec	une	spatule2_f.bmp	de	la	cuisine.	fin	fin	fin	p	p				317	out+	245														1
149		Aimé	étalait	la	pâte_o.bmp	avec	le	rouleaupatisserie_f.bmp	de	sa	mère.	ong	ong	fin	p	p										537	391	573										1
150		David	assemblait	une	chaise_o.bmp	avec	le	tournevis_f.bmp	de	son	père.	ong	ong	fin	p	p										674	out+	273										1
151	Gaston	avait	percé	un	troubois_f.bmp	avec	une	perceuse_o.bmp	dans	la	menuiserie.	fin	fin	ong	p	p																481	276	549						1
152	Jérémie	avait	attrapé	le	poisson_f.bmp	avec	un	filet_o.bmp	de	son	oncle.	fin	fin	ong	p	p																497	438	287						1
153	Cyrille	avait	rempli	un	verre_f.bmp	avec	le	robinet_o.bmp	de	la	cuisine.	fin	fin	ong	p	p																372	428	277						1
154	Guillaume	avait	coupé	du	boiscoupé_f.bmp	avec	une	hache_f.bmp	dans	la	forêt.	fin	fin	fin	p	p				527	309	279														1
155	Rose	avait	rapé	du	scotch.bmp	avec	une	fermetureeclair.bmp	de	sa	veste.	fillfin	fill	fill	q	q
156		Rosalie	repassait	une	robe.bmp	avec	un	canard.bmp	dans	le	salon.	fillong	fill	fill	q	q
157		Lucille	peignait	une	chaise.bmp	avec	des	cartes.bmp	qu'elle	a	réçu.	fillong	fill	fill	q	q
158	Marc	avait	effacé	le	tableau_f.bmp	avec	une	éponge_f.bmp	avant	de	partir.	fin	fin	fin	p	p				288	296	266														1
159		Rémi	servait	le	ragout_f.bmp	avec	une	louche_o.bmp	pour	le	diner.	ong	fin	ong	p	p							269	228	341												1
160		Josée	coupait	des	tongs.bmp	avec	un	telephone.bmp	pour	sa	fille.	fillong	fill	fill	q	q
161		Hervé	allumait	le	cigare_o.bmp	avec	une	allumette_o.bmp	de	la	boîte.	ong	ong	ong	p	p	290	247	745																1
162	Lucie	avait	nettoyé	la	vaisselle_o.bmp	dans	un	évier_f.bmp	de	la	cuisine.	fin	ong	fin	p	p													342	638	306								1
163		Morgane	repassait	la	chemise_f.bmp	avec	un	fer_o.bmp	pour	son	mari.	ong	fin	ong	p	p							610	646	861												1
164	Blaise	avait	allumé	un	ventilateur.bmp	avec	un	clubdegolf.bmp	de	son	père.	fillfin	fill	fill	q	q
165		Sacha	mangeait	un	yaourt.bmp	avec	une	agrafeuse.bmp	dans	la	cuisine.	fillong	fill	fill	q	q
166	Fabienne	avait	rempli	un	tubeessai_o.bmp	avec	un	comptegouttes_f.bmp	dans	le	laboratoire.	fin	ong	fin	p	p													337	296	189								1
167		Suzette	ouvrait	un	peigne.bmp	avec	une	douche.bmp	pour	se	coiffer.	fillong	fill	fill	q	q
168		Simon	servait	un	verrelait_o.bmp	avec	une	bouteillelait_f.bmp	sortie	du	frigidaire.	ong	ong	fin	p	p										492	317	352										1
169		Rémy	coupait	le	pain_f.bmp	avec	un	couteau_o.bmp	de	la	cuisine.	ong	fin	ong	p	p							352	out+	517												1
170		Angeline	remplissait	un	biberon.bmp	avec	un	violon.bmp	pour	son	bébé.	fillong	fill	fill	q	q
171		Florent	tondait	la	pelouse_f.bmp	avec	une	tondeuse_o.bmp	qu'il	a	acheté.	ong	fin	ong	p	p							277	315	565												1
172		Aurore	grattait	le	ticket_f.bmp	avec	une	pièce_o.bmp	sortie	du	porte-monnaie.	ong	fin	ong	p	p							303	out+	642												1
173		Gautier	peignait	un	sandwich.bmp	avec	une	balance.bmp	pour	le	repas.	fillong	fill	fill	q	q
174		Mariette	versait	un	surf.bmp	avec	un	papillon.bmp	pour	sa	mère.	fillong	fill	fill	q	q
175		Régis	allumait	la	cigarette_f.bmp	avec	le	briquet_o.bmp	offert	par	Sylvie.	ong	fin	ong	p	p							452	335	252												1
176	Raymonde	avait	percé	un	troubois_o.bmp	avec	une	perceuse_f.bmp	dans	la	menuiserie.	fin	ong	fin	p	p													305	608	929								1
177	Renaud	avait	rasé	sa	tête_f.bmp	avec	un	rasoir_o.bmp	acheté	la	veille.	fin	fin	ong	p	p																276	574	301						1
178	Martine	avait	rempli	une	café_f.bmp	avec	une	cafetière_f.bmp	pour	son	ami.	fin	fin	fin	p	p				out+	out+	976														1
179		Colette	repassait	la	chemise_o.bmp	avec	un	fer_o.bmp	pour	son	mari.	ong	ong	ong	p	p	384	360	227																1
180	Hugues	avait	coupé	la	pizza_f.bmp	avec	un	couteaupizza_o.bmp	de	la	pizzeria.	fin	fin	ong	p	p																565	390	216						1
181		Augustin	allumait	le	cigare_o.bmp	avec	une	allumette_f.bmp	de	la	boîte.	ong	ong	fin	p	p										506	351	296										1
182	Brice	avait	coupé	du	boiscoupé_f.bmp	avec	une	hache_o.bmp	dans	la	forêt.	fin	fin	ong	p	p																449	309	220						1
183		Alphonse	étalait	le	beurre_o.bmp	avec	un	couteaubeurre_f.bmp	pendant	le	repas.	ong	ong	fin	p	p										367	290	535										1
184	Fabien	avait	écrit	une	lettre_o.bmp	avec	un	stylo_f.bmp	de	son	père.	fin	ong	fin	p	p													264	236	240								1
185	Frédéric	avait	rempli	une	piscine_f.bmp	avec	un	tuyau_f.bmp	dans	le	jardin.	fin	fin	fin	p	p				420	274	304														1
186		Leontine	dessinait	un	dessin_o.bmp	avec	des	crayons_f.bmp	achetés	au	marché.	ong	ong	fin	p	p										249	246	329										1
187	Gaétane	avait	écrit	un	savon.bmp	avec	un	sacamain.bmp	et	un	stylo.	fillfin	fill	fill	q	q
188		Romain	taillait	un	crayon_o.bmp	avec	un	couteausuisse_o.bmp	de	son	père.	ong	ong	ong	p	p	250	254	378																1
189		Faustine	remplissait	une	trottinette.bmp	avec	un	pont.bmp	pour	se	déplacer.	fillong	fill	fill	q	q
190		Timothee	cuisait	un	cake.bmp	avec	un	arbre.bmp	dans	le	four.	fillong	fill	fill	q	q
191	Carole	avait	rempli	un	verre_o.bmp	avec	le	robinet_f.bmp	de	la	cuisine.	fin	ong	fin	p	p													930	189	254								1
192		Maxime	transportait	les	cartons_o.bmp	avec	un	diable_o.bmp	pour	le	déménagement.	ong	ong	ong	p	p	518	250	465																1
193	Françoise	avait	nettoyé	la	vaisselle_f.bmp	dans	un	évier_f.bmp	de	la	cuisine.	fin	fin	fin	p	p				303	311	299														1
194	Hortense	avait	servi	du	the.bmp	avec	une	cheminee.bmp	pour	sa	grand-mère.	fillfin	fill	fill	q	q
195		Rodrigue	construisait	un	sacpoubelle.bmp	avec	une	brossedents.bmp	pour	son	frère.	fillong	fill	fill	q	q
196		Aimée	rapait	du	fromage_o.bmp	avec	une	rape_f.bmp	dans	la	cuisine.	ong	ong	fin	p	p										337	275	243										1
197	Loïc	avait	attrapé	le	poisson_o.bmp	avec	un	filet_f.bmp	de	son	oncle.	fin	ong	fin	p	p													571	392	888								1
198	Monique	avait	épluché	une	pomme_f.bmp	avec	un	économe_f.bmp	dans	la	cuisine.	fin	fin	fin	p	p				425	252	233														1
199	Séverine	avait	creusé	un	trousable_o.bmp	avec	une	pelle_f.bmp	dans	le	sable.	fin	ong	fin	p	p													268	242	556								1
200	Yvonne	avait	coupé	un	ruban_o.bmp	avec	les	ciseaux_f.bmp	de	son	frère.	fin	ong	fin	p	p													245	337	out+								1
201	Clémentine	avait	découpé	une	tarte_f.bmp	avec	un	couteautarte_o.bmp	pour	son	anniversaire.	fin	fin	ong	p	p																620	331	353						1
202	Christophe	avait	rempli	un	verre2_f.bmp	avec	une	carafe_f.bmp	de	la	cantine.	fin	fin	fin	p	p				291	249	410														1
203	Armel	avait	attrapé	une	minuterie.bmp	avec	des	mouchoirs.bmp	en	papier	blanc.	fillfin	fill	fill	q	q
204		Cédric	assemblait	la	maisonpoup_o.bmp	avec	un	colle_o.bmp	pour	sa	fille.	ong	ong	ong	p	p	302	239	394																1
205		Franck	séchait	le	chien_o.bmp	avec	une	serviette_o.bmp	dans	la	salle de bain.	ong	ong	ong	p	p	235	246	out+																1
206	Jean	avait	gonflé	un	cadre.bmp	avec	une	fontaine.bmp	dans	le	jardin.	fillfin	fill	fill	q	q
207		Ghislaine	servait	la	partpizza_f.bmp	avec	une	spatule_o.bmp	avant	de	manger.	ong	fin	ong	p	p							412	340	390												1
208	Noella	avait	nettoyé	ses	chaussures.bmp	avec	un	char.bmp	après	les	vacances.	fillfin	fill	fill	q	q
209	Mathilde	avait	tourné	le	steack_o.bmp	avec	une	fourchette_f.bmp	dans	la	poêle.	fin	ong	fin	p	p													410	608	279								1
210		Gilles	lisait	le	livre_o.bmp	avec	une	loupe_o.bmp	pour	mieux	voir.	ong	ong	ong	p	p	293	393	260																1
211		Baptiste	étalait	la	pâte_f.bmp	avec	le	rouleaupatisserie_o.bmp	de	sa	mère.	ong	fin	ong	p	p							373	315	222												1
212		Lydie	lissait	ses	lissé_f.bmp	avec	le	ferlisser_o.bmp	de	sa	soeur.	ong	fin	ong	p	p							333	309	199												1
213		Élodie	maquillait	ses	ongles_o.bmp	avec	du	vernis_o.bmp	et	un	pinceau.	ong	ong	ong	p	p	520	539	633																1
214	Philippine	avait	coupé	une	telecommande.bmp	avec	des	baskets.bmp	devant	la	télévision.	fillfin	fill	fill	q	q
215	Sébastien	avait	rempli	un	verrevin_f.bmp	avec	une	bouteillevin_f.bmp	pour	son	amie.	fin	fin	fin	p	p				317	291	511														1
216		Luc	chaussait	ses	chaussure_f.bmp	avec	le	chaussepied_o.bmp	pendu	à	l'entrée.	ong	fin	ong	p	p							420	290	459												1
217		Adrienne	cassait	des	noix_o.bmp	avec	un	cassenoix_f.bmp	sur	la	table.	ong	ong	fin	p	p										280	248	491										1
218	Stéphane	avait	rempli	un	verrebière_f.bmp	avec	une	boutbière_f.bmp	dans	la	cuisine.	fin	fin	fin	p	p				225	541	168														1
219		Flavie	mangeait	les	escargots_o.bmp	avec	une	pinceescargots_f.bmp	comme	sa	mère.	ong	ong	fin	p	p										out+	274	317										1
220	Charline	avait	ramassé	les	feuilles_f.bmp	avec	un	rateau_o.bmp	dans	le	jardin.	fin	fin	ong	p	p																283	251	822						1
221		Jean-Luc	servait	le	ragout_o.bmp	avec	une	louche_o.bmp	pour	le	diner.	ong	ong	ong	p	p	308	540	450																1
222	Marguerite	avait	rempli	une	salière_o.bmp	avec	un	entonnoir_f.bmp	avant	de	manger.	fin	ong	fin	p	p													1028	out+	out+								1
223	Margot	avait	effacé	le	tableau_f.bmp	avec	une	éponge_o.bmp	avant	de	partir.	fin	fin	ong	p	p																289	out+	462						1
224	Gwenaelle	avait	construit	un	chateausable_f.bmp	avec	une	pelle2_o.bmp	sur	la	plage.	fin	fin	ong	p	p																505	477	587						1
225	Rosette	avait	séché	un	chapeau.bmp	avec	une	boucleoreille.bmp	de	sa	mère.	fillfin	fill	fill	q	q
226		Henri	démontait	un	ordinateur_o.bmp	avec	un	tournevis_o.bmp	pour	le	réparer.	ong	ong	ong	p	p	486	374	638																1
227		Heloise	retirait	le	couvercle_o.bmp	avec	une	manique_f.bmp	en	faisant	attention.	ong	ong	fin	p	p										424	303	268										1
228	Laurent	avait	servi	une	bière_f.bmp	avec	une	tireuse_f.bmp	dans	un	bar.	fin	fin	fin	p	p				294	412	349														1
229	Clarisse	avait	peint	le	mur_f.bmp	avec	un	rouleau_o.bmp	et	un	pinceau.	fin	fin	ong	p	p																516	376	552						1
230		Christelle	coloriait	un	image_o.bmp	avec	des	feutres_o.bmp	de	sa	sœur.	ong	ong	ong	p	p	460	283	286																1
231	Sylvie	avait	séché	ses	cheveux_f.bmp	avec	un	sechecheveux_f.bmp	de	sa	mère.	fin	fin	fin	p	p				360	281	226														1
232	Victorine	avait	mangé	des	gateaux.bmp	avec	une	voiture.bmp	pour	le	gouter.	fillfin	fill	fill	q	q
233		Anthony	assemblait	une	chaise_f.bmp	avec	le	tournevis_o.bmp	de	son	père.	ong	fin	ong	p	p							297	502	231												1
234		Ghislain	ouvrait	la	bouteillevin1_o.bmp	avec	un	tirebouchon_f.bmp	de	son	père.	ong	ong	fin	p	p										355	316	256										1
235	Léontine	avait	allumé	une	bougie.bmp	avec	un	oeufauplat.bmp	lors	du	diner.	fillfin	fill	fill	q	q
236		Claudette	ouvrait	le	cadenas1_o.bmp	avec	une	clé_f.bmp	trouvée	par	terre.	ong	ong	fin	p	p										513	239	254										1
237		Amaury	fabriquait	un	accordeon.bmp	avec	des	briques.bmp	de	son	voisin.	fillong	fill	fill	q	q
238	Marise	avait	tourné	une	cabane.bmp	avec	un	scarabee.bmp	et	un	papillon.	fillfin	fill	fill	q	q
239	Armelle	avait	nettoyé	le	sol_f.bmp	avec	une	serpillère_o.bmp	dans	la	cuisine.	fin	fin	ong	p	p																out+	324	790						1
240		Régine	frisait	ses	frisé_f.bmp	avec	un	ferfriser_o.bmp	avant	la	fête.	ong	fin	ong	p	p							295	300	out+												1
241	Jacques	avait	rempli	un	aquarium_f.bmp	avec	un	seau_f.bmp	dans	le	salon.	fin	fin	fin	p	p				317	283	221														1
242	Éliane	avait	coupé	des	fleurs_o.bmp	avec	un	sécateur_f.bmp	de	sa	mère.	fin	ong	fin	p	p													298	266	218								1
243		Doriane	construisait	une	maison.bmp	avec	une	cuillere.bmp	et	un	tournevis.	fillong	fill	fill	q	q
244	Eugénie	avait	retourné	une	crêpe_f.bmp	avec	une	spatule2_o.bmp	de	la	cuisine.	fin	fin	ong	p	p																520	264	293						1
																	382.345	392.241	429.893	406.607	372.536	370.897	432	375.5	495.276	406.393	321.741	407.966	445.259	374.857	386.519	426.172	400	430.2	1	1	1	1	0.966667	1

[truncated: 13 more sheets: B3.4, B3.10, B1.100, A3.101, B1.102, A1.103, B2.104, A2.110, A2.105, A3.106, B1.107, A3.301, overall]
